# Supplementary material for: Unveiling Metabolic Engineering Strategies by Quantitative Heterologous Pathway Design
Source: Adv Sci (Weinh). 2024 Oct 16;11(45):2404632. doi: 10.1002/advs.202404632 (PMC11615770; doi:10.1002/advs.202404632)
Supplement: Supplementary file 2 — Supporting Information [file ADVS-11-2404632-s002.xlsx]

## Sheet: Table S1
Table S1:The reaction directions were corrected based on thermodynamics.
id	reaction	dg_min	dg_max
ALCD19y	glyald_c + h_c + nadph_c --> glyc_c + nadp_c	(-74.4 +/- 2.0) kilojoule / mole	(-5.9 +/- 2.0) kilojoule / mole
GLCGSDv	glycogen_v + h2o_v <-- glc__D_v	(924 +/- 5) kilojoule / mole	(959 +/- 5) kilojoule / mole
HPROb	1p3h5c_c + 2.0 h_c + nadph_c --> 4hpro_LT_c + nadp_c	(-86 +/- 7) kilojoule / mole	(-17 +/- 7) kilojoule / mole
OXAGm	h_m + oxag_m --> 2oxoadp_m + co2_m	(-57.7 +/- 3.5) kilojoule / mole	(-6.4 +/- 3.5) kilojoule / mole
PHCHGSm	1p3h5c_m + h2o_m + h_m <-- 4hglusa_m	(25 +/- 5) kilojoule / mole	(60 +/- 5) kilojoule / mole
PTE8x	h2o_x + stcoa_x --> coa_x + h_x + ocdca_x	(-72.5 +/- 1.4) kilojoule / mole	(-21.1 +/- 1.4) kilojoule / mole
PYDXO	2.0 h2o_c + nh4_c + 0.5 o2_c + pydx_c <-- 2.0 h2o2_c + pydam_c	(326 +/- 7) kilojoule / mole	(420 +/- 7) kilojoule / mole
SHSL4r	h2o_c + suchms_c --> 2obut_c + h_c + nh4_c + succ_c	(-132 +/- 5) kilojoule / mole	(-63 +/- 5) kilojoule / mole
SLFAT	adp_c + h_c + so4_c <-- aps_c + pi_c	(22.3 +/- 1.2) kilojoule / mole	(90.8 +/- 1.2) kilojoule / mole
SUCD2_u6m	q6_m + succ_m --> fum_m + q6h2_m	(-108 +/- 7) kilojoule / mole	(-39 +/- 7) kilojoule / mole
SUCD3_u6m	fadh2_m + q6_m --> fad_m + q6h2_m	(-146 +/- 7) kilojoule / mole	(-78 +/- 7) kilojoule / mole
THFATm	h2o_m + methf_m <-- 5fthf_m + h_m	(29 +/- 8) kilojoule / mole	(63 +/- 8) kilojoule / mole
THIORDXp	h2o2_x + trdrd_x --> 2.0 h2o_x + trdox_x	(-319 +/- 4) kilojoule / mole	(-267 +/- 4) kilojoule / mole
TMN	h2o_c + thm_c <-- 4ahmmp_c + 4mhetz_c + h_c	(6 +/- 6) kilojoule / mole	(57 +/- 6) kilojoule / mole
ACOAD1	b2coa_c + h_c + nadh_c --> btcoa_c + nad_c	(-88.5 +/- 2.7) kilojoule / mole	(-20.1 +/- 2.7) kilojoule / mole
ACOAD3	nad_c + occoa_c <-- h_c + nadh_c + oc2coa_c	(25.9 +/- 1.4) kilojoule / mole	(94.3 +/- 1.4) kilojoule / mole
ACOAD5	ddcacoa_c + nad_c <-- dd2coa_c + h_c + nadh_c	(25.9 +/- 1.4) kilojoule / mole	(94.3 +/- 1.4) kilojoule / mole
ACOAD6	nad_c + tdcoa_c <-- h_c + nadh_c + td2coa_c	(25.9 +/- 1.4) kilojoule / mole	(94.3 +/- 1.4) kilojoule / mole
ACOAD7	nad_c + pmtcoa_c <-- h_c + hdd2coa_c + nadh_c	(29.6 +/- 2.1) kilojoule / mole	(98.1 +/- 2.1) kilojoule / mole
LACpts	lcts_e + pep_c --> lac6p_c + pyr_c	(-77.3 +/- 2.8) kilojoule / mole	(-8.9 +/- 2.8) kilojoule / mole
SUCD1	fad_c + succ_c <-- fadh2_c + fum_c	(4 +/- 4) kilojoule / mole	(73 +/- 4) kilojoule / mole
ASPOcm_1	asp__L_c + fad_m <-- fadh2_m + iasp_c	(4 +/- 4) kilojoule / mole	(73 +/- 4) kilojoule / mole
AM6SAD	am6sa_c + h2o_c + nad_c --> amuco_c + 2.0 h_c + nadh_c	(-70.9 +/- 1.1) kilojoule / mole	(-2.4 +/- 1.1) kilojoule / mole
PAPSSH	2.0 h_c + pap_c + so4_c <-- h2o_c + paps_c	(84 +/- 6) kilojoule / mole	(135 +/- 6) kilojoule / mole
AADSACYCL	h2o_c + h_c + thp2c_c <-- L2aadp6sa_c	(10 +/- 5) kilojoule / mole	(44 +/- 5) kilojoule / mole
ADPT2	aicar_c + ppi_c <-- C04051_c + prpp_c	(4 +/- 4) kilojoule / mole	(72 +/- 4) kilojoule / mole
HADPCOADH	3hadpcoa_c <-- h2_c + oxadpcoa_c	(8.6 +/- 3.0) kilojoule / mole	(60.0 +/- 3.0) kilojoule / mole
4HGLSD	4hglusa_c + h2o_c + nad_c --> e4hglu_c + 2.0 h_c + nadh_c	(-71.1 +/- 1.1) kilojoule / mole	(-2.6 +/- 1.1) kilojoule / mole
PHCHGS	1p3h5c_c + h2o_c + h_c <-- 4hglusa_c	(25 +/- 5) kilojoule / mole	(60 +/- 5) kilojoule / mole
QRr	h_c + nadph_c + q_c --> nadp_c + qh2_c	(-120.6 +/- 3.0) kilojoule / mole	(-52.1 +/- 3.0) kilojoule / mole
DKDID	dkdi_c + h2o_c <-- d5kg_c + h_c	(37 +/- 7) kilojoule / mole	(72 +/- 7) kilojoule / mole
FFSD1r	h2o_c + tre6p_c --> fru_c + g6p_c	(-55.3 +/- 1.9) kilojoule / mole	(-4.0 +/- 1.9) kilojoule / mole
FE2Gabcpp	fe2_p + gtp_c + h2o_c <-- fe2_c + gdp_c + h_c + pi_c	(39.9 +/- 3.2) kilojoule / mole	(74.1 +/- 3.2) kilojoule / mole
OCHCCH	6occhcoa_c + 2.0 h2o_c + 4.0 h_c <-- 3hpimcoa_c	(37 +/- 6) kilojoule / mole	(71 +/- 6) kilojoule / mole
VCOAD	fad_c + ptcoa_c <-- fadh2_c + pt2coa_c	(2.4 +/- 3.2) kilojoule / mole	(70.8 +/- 3.2) kilojoule / mole
SUCDu_syn	pq_u + succ_c <-- fum_c + pqh2_u	(15 +/- 6) kilojoule / mole	(84 +/- 6) kilojoule / mole
SUCDpp_syn	pq_p + succ_c <-- fum_c + pqh2_p	(15 +/- 6) kilojoule / mole	(84 +/- 6) kilojoule / mole
TOCOPHS1	23dmphol_c --> gtocophe_c	(-81 +/- 6) kilojoule / mole	(-46 +/- 6) kilojoule / mole
TOCOPHS2	2m6phol_c --> dtocophe_c	(-81 +/- 6) kilojoule / mole	(-46 +/- 6) kilojoule / mole
ACOAD9m	fad_m + ibcoa_m <-- 2mp2coa_m + fadh2_m	(1.6 +/- 3.2) kilojoule / mole	(70.1 +/- 3.2) kilojoule / mole
DASCBH	dhdascb_c + h2o_c <-- 23doguln_c + h_c	(1.9 +/- 3.4) kilojoule / mole	(36.2 +/- 3.4) kilojoule / mole
GLYATm	accoa_m + gly_m <-- 2aobut_m + coa_m	(1.3 +/- 2.1) kilojoule / mole	(69.8 +/- 2.1) kilojoule / mole
GTHPe	2.0 gthrd_e + h2o2_e --> gthox_e + 2.0 h2o_e	(-302.7 +/- 3.3) kilojoule / mole	(-234.3 +/- 3.3) kilojoule / mole
PPCOAOm	fad_m + ppcoa_m <-- fadh2_m + prpncoa_m	(4 +/- 4) kilojoule / mole	(72 +/- 4) kilojoule / mole
RADH2	h2o_c + nadp_c + retinal_c --> 2.0 h_c + nadph_c + retn_c	(-74.0 +/- 2.6) kilojoule / mole	(-5.5 +/- 2.6) kilojoule / mole
R03184_PLUS_R00647	gullac_c + o2_c --> ascb__L_c + h2o2_c	(-168 +/- 4) kilojoule / mole	(-99 +/- 4) kilojoule / mole
BGLA	cellb_c + h2o_c --> 2.0 glc__D_c	(-58.4 +/- 1.9) kilojoule / mole	(-7.1 +/- 1.9) kilojoule / mole
NH3c	h_c + nh3_c <-- nh4_c	(51.1 +/- 1.1) kilojoule / mole	(68.2 +/- 1.1) kilojoule / mole
PULLe	399.0 h2o_e + pullulan1200_e <-- 400.0 malttr_e	(4.8 +/- 1.0)e+05 kilojoule / mole	(4.8 +/- 1.0)e+05 kilojoule / mole
SUCD3	fadh2_c + q_c --> fad_c + qh2_c	(-97 +/- 4) kilojoule / mole	(-28 +/- 4) kilojoule / mole
XYLOS1	3.0 h2o_c + xyl4_c --> 4.0 xyl__D_c	(-95 +/- 10) kilojoule / mole	(-9 +/- 10) kilojoule / mole
ASPO2y	asp__L_c + nadp_c <-- 2.0 h_c + iasp_c + nadph_c	(28.0 +/- 2.5) kilojoule / mole	(96.5 +/- 2.5) kilojoule / mole
FE2GTPabc	fe2_e + gtp_c + h2o_c <-- fe2_c + gdp_c + h_c + pi_c	(39.9 +/- 3.2) kilojoule / mole	(74.1 +/- 3.2) kilojoule / mole
ECOAR	h_c + nadph_c + od2coa_c --> nadp_c + stcoa_c	(-94.5 +/- 1.4) kilojoule / mole	(-26.0 +/- 1.4) kilojoule / mole
BCAROH	caro_u + h_u + nadph_u + o2_u --> bcryptox_u + h2o_u + nadp_u	(-430.0 +/- 3.3) kilojoule / mole	(-344.4 +/- 3.3) kilojoule / mole
BCRPTXANH	bcryptox_u + h_u + nadph_u + o2_u --> h2o_u + nadp_u + zeax_u	(-430.0 +/- 3.3) kilojoule / mole	(-344.4 +/- 3.3) kilojoule / mole
LCYA	dcaro_h --> acaro_h	(-163 +/- 8) kilojoule / mole	(-129 +/- 8) kilojoule / mole
NOR	neuspn_h + o2_h + pqh2_h --> 2.0 h2o_h + lycop_h + pq_h	(-409 +/- 7) kilojoule / mole	(-323 +/- 7) kilojoule / mole
ACOAR5m	dd2coa_m + h_m + nadph_m --> ddcacoa_m + nadp_m	(-94.5 +/- 1.4) kilojoule / mole	(-26.0 +/- 1.4) kilojoule / mole
ACOA120OR	ddcacoa_x + fad_x <-- dd2coa_x + fadh2_x	(2.4 +/- 3.2) kilojoule / mole	(70.8 +/- 3.2) kilojoule / mole
ACOA140OR	fad_x + tdcoa_x <-- fadh2_x + td2coa_x	(2.4 +/- 3.2) kilojoule / mole	(70.8 +/- 3.2) kilojoule / mole
GLYATx	accoa_x + gly_x <-- 2aobut_x + coa_x + h_x	(1.3 +/- 2.1) kilojoule / mole	(69.8 +/- 2.1) kilojoule / mole
HDC	2.0 h_c + his__L_c --> co2_c + hista_c	(-73 +/- 4) kilojoule / mole	(-21 +/- 4) kilojoule / mole
COORr	co_c + fad_c + h2o_c --> co2_c + fadh2_c	(-103 +/- 5) kilojoule / mole	(-34 +/- 5) kilojoule / mole
AMID_1	ad_c + h2o_c --> ac_c + h_c + nh4_c	(-70.3 +/- 2.4) kilojoule / mole	(-18.9 +/- 2.4) kilojoule / mole
SUCDHh	fad_h + succ_h <-- fadh2_h + fum_h	(4 +/- 4) kilojoule / mole	(73 +/- 4) kilojoule / mole
ABOR	4abutn_m + h2o_m + nadp_m --> 4abut_m + 2.0 h_m + nadph_m	(-80.6 +/- 2.0) kilojoule / mole	(-12.1 +/- 2.0) kilojoule / mole
PTOR	h2o_m + o2_m + ptrc_m --> 4abutn_m + h2o2_m + nh4_m	(-155 +/- 5) kilojoule / mole	(-69 +/- 5) kilojoule / mole
PCNOn	nadp_n + ppcoa_n <-- h_n + nadph_n + prpncoa_n	(27.5 +/- 3.3) kilojoule / mole	(96.0 +/- 3.3) kilojoule / mole
GDTP	gdptp_c + h2o_c --> 2.0 h_c + pi_c + ppgpp_c	(-74.8 +/- 1.3) kilojoule / mole	(-23.5 +/- 1.3) kilojoule / mole
UGAH	h2o_m + h_m + udg_m --> nh4_m + urdglyc_m	(-79 +/- 5) kilojoule / mole	(-27 +/- 5) kilojoule / mole
DHROm	dhor__S_m + h_m + o2_m --> h2o2_m + orot_m	(-157 +/- 4) kilojoule / mole	(-89 +/- 4) kilojoule / mole
PYDXO_1	h2o_c + o2_c + pydam_c --> h2o2_c + nh4_c + pydx_c	(-158 +/- 5) kilojoule / mole	(-72 +/- 5) kilojoule / mole
23CN2P2	23cump_c + h2o_c --> 3ump_c + h_c	(-47.2 +/- 3.0) kilojoule / mole	(-12.9 +/- 3.0) kilojoule / mole
23CN2P3	23ccmp_c + h2o_c --> 3cmp_c + h_c	(-46.5 +/- 3.0) kilojoule / mole	(-12.3 +/- 3.0) kilojoule / mole
3NUCLE2	3ump_c + h2o_c --> pi_c + uri_c	(-60.9 +/- 1.9) kilojoule / mole	(-9.6 +/- 1.9) kilojoule / mole
ACOAD4_1	dccoa_c + nad_c <-- dc2coa_c + h_c + nadh_c	(25.9 +/- 1.4) kilojoule / mole	(94.3 +/- 1.4) kilojoule / mole
GALS1	galman_c + h2o_c <-- gal_c	(672 +/- 4) kilojoule / mole	(707 +/- 4) kilojoule / mole
SHSL2	h2s_c + suchms_c --> hcys__L_c + succ_c	(-90 +/- 6) kilojoule / mole	(-22 +/- 6) kilojoule / mole
LEUGLYHYc	h2o_c + leugly_c --> gly_c + leu__L_c	(-53 +/- 4) kilojoule / mole	(-2 +/- 4) kilojoule / mole
RE0344M	h2o_m + stcoa_m --> coa_m + h_m + ocdca_m	(-72.5 +/- 1.4) kilojoule / mole	(-21.1 +/- 1.4) kilojoule / mole
RE0572N	CE2242_n + h_n + nadph_n --> docoscoa_n + nadp_n	(-94.5 +/- 1.4) kilojoule / mole	(-26.0 +/- 1.4) kilojoule / mole
RE0583N	h_n + nadph_n + od2coa_n --> nadp_n + stcoa_n	(-94.5 +/- 1.4) kilojoule / mole	(-26.0 +/- 1.4) kilojoule / mole
RE0915C	h2o_c + maltttr_c --> fru_c + malttr_c	(-57.0 +/- 2.2) kilojoule / mole	(-5.7 +/- 2.2) kilojoule / mole
RE0915E	h2o_e + maltttr_e --> glc__D_e + malttr_e	(-56.9 +/- 2.2) kilojoule / mole	(-5.6 +/- 2.2) kilojoule / mole
RE0935C	h2o_c + malthx_c --> fru_c + maltpt_c	(-58.7 +/- 1.8) kilojoule / mole	(-7.3 +/- 1.8) kilojoule / mole
RE0935E	h2o_e + malthx_e --> glc__D_e + maltpt_e	(-58.6 +/- 1.8) kilojoule / mole	(-7.2 +/- 1.8) kilojoule / mole
RE1835M	dcholcoa_m + h2o_m --> C02528_m + coa_m + h_m	(-72.5 +/- 1.4) kilojoule / mole	(-21.1 +/- 1.4) kilojoule / mole
RE1860E	23cump_e + h2o_e --> 3ump_e + h_e	(-47.2 +/- 3.0) kilojoule / mole	(-12.9 +/- 3.0) kilojoule / mole
RE1925C	3moxtyr_c + acald_c --> CE4890_c + h2o_c	(-94 +/- 9) kilojoule / mole	(-43 +/- 9) kilojoule / mole
RE1954C	CE5661_c + h_c + nadph_c --> CE5662_c + nadp_c	(-94.5 +/- 1.4) kilojoule / mole	(-26.0 +/- 1.4) kilojoule / mole
RE2051G	CE3481_g + h2o_g --> C13856_g + pi_g	(-61.3 +/- 1.2) kilojoule / mole	(-10.0 +/- 1.2) kilojoule / mole
RE2051R	CE3481_r + h2o_r --> C13856_r + pi_r	(-61.3 +/- 1.2) kilojoule / mole	(-10.0 +/- 1.2) kilojoule / mole
RE2128C	fald_c + trypta_c --> CE2152_c + h2o_c	(-99 +/- 10) kilojoule / mole	(-48 +/- 10) kilojoule / mole
RE3095L	dopa_l + h2o2_l --> CE5276_l + 2.0 h2o_l	(-273 +/- 8) kilojoule / mole	(-222 +/- 8) kilojoule / mole
RE3566C	HC02203_c --> HC02207_c	(-42 +/- 4) kilojoule / mole	(-8 +/- 4) kilojoule / mole
SADTn	atp_n + h_n + so4_n <-- aps_n + ppi_n	(11.9 +/- 1.2) kilojoule / mole	(80.4 +/- 1.2) kilojoule / mole
r0082	HC01434_c + h_c --> akg_c + co2_c	(-59 +/- 4) kilojoule / mole	(-8 +/- 4) kilojoule / mole
r0083	HC01434_m + h_m --> akg_m + co2_m	(-59 +/- 4) kilojoule / mole	(-8 +/- 4) kilojoule / mole
r0139	cdp_e + h2o_e --> cmp_e + h_e + pi_e	(-73.6 +/- 2.9) kilojoule / mole	(-22.3 +/- 2.9) kilojoule / mole
r0390	HC00229_e + h2o_e --> 2.0 glc__D_e	(-54.1 +/- 0.9) kilojoule / mole	(-2.7 +/- 0.9) kilojoule / mole
r0548	h2o_m + nadp_m + pacald_m --> 2.0 h_m + nadph_m + pac_m	(-70.3 +/- 1.7) kilojoule / mole	(-1.8 +/- 1.7) kilojoule / mole
r0558	HC01522_c + h2o_c + nad_c --> HC00460_c + 2.0 h_c + nadh_c	(-71.1 +/- 1.1) kilojoule / mole	(-2.6 +/- 1.1) kilojoule / mole
r0580	HC01231_c + h_c --> co2_c + ptth_c	(-66.2 +/- 3.1) kilojoule / mole	(-14.9 +/- 3.1) kilojoule / mole
r0614	4ppcys_m + h_m --> co2_m + pan4p_m	(-66.9 +/- 3.1) kilojoule / mole	(-15.6 +/- 3.1) kilojoule / mole
r0643	2mop_m + h2o_m + nad_m --> HC00900_m + 2.0 h_m + nadh_m	(-72.7 +/- 1.4) kilojoule / mole	(-4.2 +/- 1.4) kilojoule / mole
r0707	ahdt_e + 3.0 h2o_e --> HC01361_e + 2.0 h_e + 3.0 pi_e	(-185 +/- 9) kilojoule / mole	(-100 +/- 9) kilojoule / mole
r1380	h_r + nadph_r + zymst_r --> nadp_r + zymstnl_r	(-91 +/- 4) kilojoule / mole	(-23 +/- 4) kilojoule / mole
araphe3	indpyr_c + phe__L_c <-- phpyr_c + trp__L_c	(5 +/- 5) kilojoule / mole	(73 +/- 5) kilojoule / mole
aratry1	4mop_c + trp__L_c --> indpyr_c + leu__L_c	(-74 +/- 5) kilojoule / mole	(-5 +/- 5) kilojoule / mole
TRNFE	2.0 fe3_c + nadh_c --> 2.0 fe2_c + h_c + nad_c	(-258 +/- 8) kilojoule / mole	(-155 +/- 8) kilojoule / mole
SAL_m	ser__L_m --> nh4_m + pyr_m	(-75.5 +/- 0.9) kilojoule / mole	(-24.2 +/- 0.9) kilojoule / mole
DAPAT_h	glu__L_h + h2o_h + h_h + thdp_h <-- 26dap_LL_h + akg_h	(26 +/- 5) kilojoule / mole	(94 +/- 5) kilojoule / mole
CBMK_m	atp_m + co2_m + nh4_m <-- adp_m + cbp_m + 2.0 h_m	(8 +/- 4) kilojoule / mole	(93 +/- 4) kilojoule / mole
EDD_m	6pgc_m --> 2ddg6p_m + h2o_m	(-60.0 +/- 2.6) kilojoule / mole	(-25.8 +/- 2.6) kilojoule / mole
ACOADH140_m	fad_m + tdcoa_m <-- fadh2_m + td2coa_m	(2.4 +/- 3.2) kilojoule / mole	(70.8 +/- 3.2) kilojoule / mole
ACOADH120_m	ddcacoa_m + fad_m <-- dd2coa_m + fadh2_m	(2.4 +/- 3.2) kilojoule / mole	(70.8 +/- 3.2) kilojoule / mole
ACOADH80_m	fad_m + occoa_m <-- fadh2_m + oc2coa_m	(2.4 +/- 3.2) kilojoule / mole	(70.8 +/- 3.2) kilojoule / mole
ASPOR_m	asp__L_m + nad_m <-- h_m + iasp_m + nadh_m	(27.9 +/- 2.5) kilojoule / mole	(96.3 +/- 2.5) kilojoule / mole
PTOX_h	o2_h + 2.0 pqh2_u --> 2.0 h2o_h + 2.0 pq_u	(-456 +/- 12) kilojoule / mole	(-371 +/- 12) kilojoule / mole
ITPH2	h2o_e + itp_e --> h_e + idp_e + pi_e	(-73.5 +/- 1.5) kilojoule / mole	(-22.1 +/- 1.5) kilojoule / mole
r0390_1	h2o_e + isomal_e --> 2.0 glc__D_e	(-54.1 +/- 0.9) kilojoule / mole	(-2.7 +/- 0.9) kilojoule / mole
RE2112R	cholate_r + h2o_r + nadp_r <-- dchac_r + h_r + nadph_r + o2_r	(344.4 +/- 3.3) kilojoule / mole	(430.0 +/- 3.3) kilojoule / mole
RE2349C	akg_c + hLkynr_c --> C02470_c + glu__L_c + h2o_c	(-156 +/- 6) kilojoule / mole	(-87 +/- 6) kilojoule / mole
FAOXC18C18OHm	fad_m + h2o_m + stcoa_m <-- 3hodcoa_m + fadh2_m	(2.8 +/- 3.1) kilojoule / mole	(71.3 +/- 3.1) kilojoule / mole
HMR_3107	docoscoa_m + fad_m <-- CE2242_m + fadh2_m	(2.4 +/- 3.2) kilojoule / mole	(70.8 +/- 3.2) kilojoule / mole
GSEALD	glu__L_c + 2.0 h_c + nadph_c <-- glu1sa_c + h2o_c + nadp_c	(9.1 +/- 2.0) kilojoule / mole	(77.5 +/- 2.0) kilojoule / mole
GALpts	gal_e + pep_c --> dgal6p_c + pyr_c	(-78.5 +/- 2.2) kilojoule / mole	(-10.1 +/- 2.2) kilojoule / mole
NADDPp_1	h2o_c + nad_c --> amp_c + nmn_c	(-79.2 +/- 3.0) kilojoule / mole	(-27.8 +/- 3.0) kilojoule / mole
METB2	achms_c + cys__L_c --> ac_c + cyst__L_c	(-103 +/- 5) kilojoule / mole	(-35 +/- 5) kilojoule / mole
DMSOR3	dms_c + h2o_c + nad_c <-- dmso_c + h_c + nadh_c	(217.7 +/- 3.0) kilojoule / mole	(286.1 +/- 3.0) kilojoule / mole
FBFM2	nadh_c + o2_c + tym_c --> dopa_c + nad_c	(-466 +/- 4) kilojoule / mole	(-381 +/- 4) kilojoule / mole
CAOPTT	o2_c + peamn_c --> h2o2_c + nh4_c + pacald_c	(-313 +/- 5) kilojoule / mole	(-228 +/- 5) kilojoule / mole
QSDH	pqq_c + skm_c --> 3dhsk_c + 2.0 h_c + pqqh2_c	(-89 +/- 6) kilojoule / mole	(-21 +/- 6) kilojoule / mole
ALDH_1	h2o_c + mmtsa_c + nad_c --> 2.0 h_c + mmal_c + nadh_c	(-72.5 +/- 1.1) kilojoule / mole	(-4.0 +/- 1.1) kilojoule / mole
CBMK4	atp_c + co2_c + nh3_c <-- adp_c + cbp_c + h_c	(8 +/- 4) kilojoule / mole	(93 +/- 4) kilojoule / mole
ALCD19c	glyald_h + h_h + nadh_h --> glyc_h + nad_h	(-74.2 +/- 2.0) kilojoule / mole	(-5.8 +/- 2.0) kilojoule / mole
GTHP_api	2.0 gthrd_h + h2o2_h --> gthox_h + 2.0 h2o_h	(-302.7 +/- 3.3) kilojoule / mole	(-234.3 +/- 3.3) kilojoule / mole
FRDgr	fum_x + h_x + nadh_x --> nad_x + succ_x	(-96.3 +/- 2.1) kilojoule / mole	(-27.9 +/- 2.1) kilojoule / mole
GTHPx	2.0 gthrd_x + h2o2_x --> gthox_x + 2.0 h2o_x	(-302.7 +/- 3.3) kilojoule / mole	(-234.3 +/- 3.3) kilojoule / mole
ASLP	asp__L_c + co2_c + nh4_c <-- cbasp_c + h2o_c + 2.0 h_c	(40 +/- 5) kilojoule / mole	(109 +/- 5) kilojoule / mole
AH5L	5aop_c --> h2o_c + pbng_c	(-108 +/- 4) kilojoule / mole	(-56 +/- 4) kilojoule / mole
GAD2ktpp	glcn_p + q8_c --> 2dhglcn_p + q8h2_c	(-151 +/- 6) kilojoule / mole	(-83 +/- 6) kilojoule / mole
GGGABADxr	ggbutal_c + h2o_c + nad_c --> gg4abut_c + 2.0 h_c + nadh_c	(-70.9 +/- 1.1) kilojoule / mole	(-2.4 +/- 1.1) kilojoule / mole
OXPTNDH_1	nad_c + oxptn_c --> glutar_c + nadh_c	(-72.4 +/- 1.1) kilojoule / mole	(-3.9 +/- 1.1) kilojoule / mole
ALDD19xr	h2o_c + nad_c + pacald_c --> 2.0 h_c + nadh_c + pac_c	(-70.4 +/- 1.7) kilojoule / mole	(-2.0 +/- 1.7) kilojoule / mole
PRASCSi	5aizc_c + asp__L_c + atp_c --> 25aics_c + adp_c + h_c + pi_c	(-123 +/- 5) kilojoule / mole	(-20 +/- 5) kilojoule / mole
4HGLSDm	4hglusa_m + h2o_m + nad_m --> e4hglu_m + 2.0 h_m + nadh_m	(-71.1 +/- 1.1) kilojoule / mole	(-2.6 +/- 1.1) kilojoule / mole
ASPOcm	asp__L_c + fad_m <-- fadh2_m + h_c + iasp_c	(4 +/- 4) kilojoule / mole	(73 +/- 4) kilojoule / mole
DCMPDA	dcmp_c + h2o_c + h_c --> dump_c + nh4_c	(-69.4 +/- 2.5) kilojoule / mole	(-18.1 +/- 2.5) kilojoule / mole
DHORD4i	dhor__S_c + q6_m --> orot_c + q6h2_m	(-160 +/- 6) kilojoule / mole	(-91 +/- 6) kilojoule / mole
DHORDi	dhor__S_c + o2_c --> h2o2_c + orot_c	(-157 +/- 4) kilojoule / mole	(-89 +/- 4) kilojoule / mole
HPROxm	4hpro_LT_m + nad_m <-- 1p3h5c_m + 2.0 h_m + nadh_m	(17 +/- 7) kilojoule / mole	(86 +/- 7) kilojoule / mole
HPROym	4hpro_LT_m + nadp_m <-- 1p3h5c_m + 2.0 h_m + nadph_m	(17 +/- 7) kilojoule / mole	(86 +/- 7) kilojoule / mole
PYDXNO	o2_c + pydxn_c --> h2o2_c + pydx_c	(-140 +/- 5) kilojoule / mole	(-72 +/- 5) kilojoule / mole
THIORDXm	h2o2_m + trdrd_m --> 2.0 h2o_m + trdox_m	(-319 +/- 4) kilojoule / mole	(-267 +/- 4) kilojoule / mole
SUCD4	fadh2_c + q8_c --> fad_c + q8h2_c	(-146 +/- 7) kilojoule / mole	(-78 +/- 7) kilojoule / mole
CHITOBpts	chitob_p + pep_c --> chit6p_c + pyr_c	(-74.1 +/- 1.3) kilojoule / mole	(-5.6 +/- 1.3) kilojoule / mole
CHITPH	chit6p_c + h2o_c --> acgam6p_c + acgam_c	(-55.8 +/- 2.9) kilojoule / mole	(-4.4 +/- 2.9) kilojoule / mole
GLYALDDr	glyald_c + h2o_c + nad_c --> glyc__R_c + 2.0 h_c + nadh_c	(-84.2 +/- 1.6) kilojoule / mole	(-15.8 +/- 1.6) kilojoule / mole
SER_AL	ser__L_c --> h_c + nh3_c + pyr_c	(-75.5 +/- 0.9) kilojoule / mole	(-24.2 +/- 0.9) kilojoule / mole
SHSL2r	h2s_c + suchms_c --> h_c + hcys__L_c + succ_c	(-90 +/- 6) kilojoule / mole	(-22 +/- 6) kilojoule / mole
ASPO2	asp__L_c + nad_c <-- 2.0 h_c + iasp_c + nadh_c	(27.9 +/- 2.5) kilojoule / mole	(96.3 +/- 2.5) kilojoule / mole
HPROx	4hpro_LT_c + nad_c <-- 1p3h5c_c + 2.0 h_c + nadh_c	(17 +/- 7) kilojoule / mole	(86 +/- 7) kilojoule / mole
NADH2r	h_c + nadh_c + q_c --> nad_c + qh2_c	(-120.4 +/- 3.0) kilojoule / mole	(-52.0 +/- 3.0) kilojoule / mole
FRD7	fum_c + q8h2_c <-- q8_c + succ_c	(39 +/- 7) kilojoule / mole	(108 +/- 7) kilojoule / mole
HYD4pp	mql8_c <-- h2_p + mqn8_c	(17 +/- 6) kilojoule / mole	(68 +/- 6) kilojoule / mole
LDAPAT	26dap_LL_c + akg_c --> glu__L_c + h2o_c + h_c + thdp_c	(-94 +/- 5) kilojoule / mole	(-26 +/- 5) kilojoule / mole
GCATENEC	gcarote_c --> caro_c	(-163 +/- 8) kilojoule / mole	(-129 +/- 8) kilojoule / mole
LYCOPC	lycop_c --> gcarote_c	(-163 +/- 8) kilojoule / mole	(-129 +/- 8) kilojoule / mole
GLXO3r	glx_c + h2o_c + o2_c --> h2o2_c + h_c + oxa_c	(-193 +/- 5) kilojoule / mole	(-124 +/- 5) kilojoule / mole
34DHPLACOX_NADP	34dhpac_c + h2o_c + nadp_c --> 34dhpha_c + 2.0 h_c + nadph_c	(-71.0 +/- 1.1) kilojoule / mole	(-2.5 +/- 1.1) kilojoule / mole
GLNLASEer	guln__L_r + h_r <-- gullac_r + h2o_r	(3.9 +/- 2.3) kilojoule / mole	(38.1 +/- 2.3) kilojoule / mole
RADH	h2o_c + nad_c + retinal_c --> 2.0 h_c + nadh_c + retn_c	(-74.1 +/- 2.6) kilojoule / mole	(-5.7 +/- 2.6) kilojoule / mole
AMYLe	amylose300_e + 199.0 h2o_e <-- 100.0 glc__D_e + 100.0 malt_e	(1.2 +/- 1.0)e+05 kilojoule / mole	(1.2 +/- 1.0)e+05 kilojoule / mole
AMYe	499.0 h2o_e + starch1200_e <-- 100.0 glc__D_e + 100.0 malt_e + 300.0 malttr_e	(4.7 +/- 1.0)e+05 kilojoule / mole	(4.8 +/- 1.0)e+05 kilojoule / mole
DAPDA	h2o_c + n6all26d_c --> 26dap_LL_c + ac_c	(-52.8 +/- 2.3) kilojoule / mole	(-1.4 +/- 2.3) kilojoule / mole
GLYCOe	glycogen1500_e + 1124.0 h2o_e <-- 750.0 glc__D_e + 375.0 malt_e	(5.8 +/- 1.0)e+05 kilojoule / mole	(6.0 +/- 1.0)e+05 kilojoule / mole
GGDR	ggdp_h + 3.0 h_h + 3.0 nadph_h --> 3.0 nadp_h + phdp_h	(-240 +/- 5) kilojoule / mole	(-103 +/- 5) kilojoule / mole
LCYB	gcarote_u --> caro_u	(-163 +/- 8) kilojoule / mole	(-129 +/- 8) kilojoule / mole
LCYD	lycop_h --> dcaro_h	(-138 +/- 7) kilojoule / mole	(-104 +/- 7) kilojoule / mole
LCYE	dcaro_h --> ecaro_h	(-138 +/- 7) kilojoule / mole	(-104 +/- 7) kilojoule / mole
LCYG	lycop_h --> gcarote_h	(-163 +/- 8) kilojoule / mole	(-129 +/- 8) kilojoule / mole
ZDS	o2_h + pqh2_h + zcarote_h --> 2.0 h2o_h + neuspn_h + pq_h	(-409 +/- 7) kilojoule / mole	(-323 +/- 7) kilojoule / mole
CYSTBL	h2s_h + h_h + nh4_h + pyr_h <-- cys__L_h + h2o_h	(10 +/- 4) kilojoule / mole	(78 +/- 4) kilojoule / mole
ACOAR7m	h_m + hdd2coa_m + nadph_m --> nadp_m + pmtcoa_m	(-98.2 +/- 2.1) kilojoule / mole	(-29.8 +/- 2.1) kilojoule / mole
ACOA160OR	fad_x + pmtcoa_x <-- fadh2_x + hdd2coa_x	(6.1 +/- 3.5) kilojoule / mole	(74.6 +/- 3.5) kilojoule / mole
ACOA80OR	fad_x + occoa_x <-- fadh2_x + oc2coa_x	(2.4 +/- 3.2) kilojoule / mole	(70.8 +/- 3.2) kilojoule / mole
G3PO	dhap_h + h2o2_h <-- glyc3p_h + o2_h	(72 +/- 4) kilojoule / mole	(141 +/- 4) kilojoule / mole
THRAL	ser__L_h --> nh4_h + pyr_h	(-75.5 +/- 0.9) kilojoule / mole	(-24.2 +/- 0.9) kilojoule / mole
ATNS	chor_h + gln__L_h --> anth_h + glu__L_h + h_h + pyr_h	(-169 +/- 8) kilojoule / mole	(-83 +/- 8) kilojoule / mole
CHRM	chor_h --> pphn_h	(-66 +/- 5) kilojoule / mole	(-32 +/- 5) kilojoule / mole
OCDOR	h_c + malcoa_c + nadph_c <-- 3opcoa_c + h2o_c + nadp_c	(11.9 +/- 1.1) kilojoule / mole	(80.4 +/- 1.1) kilojoule / mole
PACPT	coa_m + ppad_m --> amp_m + h_m + ppcoa_m	(-903 +/- 4) kilojoule / mole	(-834 +/- 4) kilojoule / mole
PCNO	nadp_c + ppcoa_c <-- h_c + nadph_c + prpncoa_c	(27.5 +/- 3.3) kilojoule / mole	(96.0 +/- 3.3) kilojoule / mole
DBRC	dmbzid_c + h2o_c + nh4_c + nicrnt_c + 3.0 o2_c --> 3.0 for_c + 5.0 h_c + pi_c + ribflv_c	(-1302 +/- 14) kilojoule / mole	(-1114 +/- 14) kilojoule / mole
SUCDH_q8_m	q8_m + succ_m --> fum_m + q8h2_m	(-108 +/- 7) kilojoule / mole	(-39 +/- 7) kilojoule / mole
34HPPYRI	34hpp_c --> 2h34hppr_c	(-75 +/- 5) kilojoule / mole	(-40 +/- 5) kilojoule / mole
PYDXS	g3p_c + gln__L_c + ru5p__D_c --> glu__L_c + 3.0 h2o_c + h_c + pi_c + pydx5p_c	(-357 +/- 5) kilojoule / mole	(-254 +/- 5) kilojoule / mole
23CN2P1	23camp_c + h2o_c --> 3amp_c + h_c	(-46.7 +/- 3.0) kilojoule / mole	(-12.4 +/- 3.0) kilojoule / mole
23CN2P4	23cgmp_c + h2o_c --> 3gmp_c + h_c	(-46.7 +/- 3.0) kilojoule / mole	(-12.4 +/- 3.0) kilojoule / mole
2S6HCCi	akg_c + h_c + ichor_c --> 2shchc_c + co2_c + pyr_c	(-160 +/- 4) kilojoule / mole	(-75 +/- 4) kilojoule / mole
3NUCLE1	3amp_c + h2o_c --> adn_c + pi_c	(-64.2 +/- 3.0) kilojoule / mole	(-12.8 +/- 3.0) kilojoule / mole
3NUCLE3	3cmp_c + h2o_c --> cytd_c + pi_c	(-68.7 +/- 2.2) kilojoule / mole	(-17.3 +/- 2.2) kilojoule / mole
3NUCLE4	3gmp_c + h2o_c --> gsn_c + pi_c	(-59.7 +/- 3.4) kilojoule / mole	(-8.4 +/- 3.4) kilojoule / mole
ALDD32	glcurn_c + 2.0 h2o_c + nad_c --> glcr_c + 3.0 h_c + nadh_c	(-93.4 +/- 2.9) kilojoule / mole	(-24.9 +/- 2.9) kilojoule / mole
ISOMS	sucr_c --> pala_c	(-36.8 +/- 2.8) kilojoule / mole	(-2.6 +/- 2.8) kilojoule / mole
SULR_1	3.0 h2o_c + h2s_c + 3.0 nadp_c <-- 4.0 h_c + 3.0 nadph_c + so3_c	(56 +/- 5) kilojoule / mole	(193 +/- 5) kilojoule / mole
TARTRDH2	nad_c + tartr__M_c <-- h_c + nadh_c + oxglyc_c	(6.2 +/- 2.9) kilojoule / mole	(74.7 +/- 2.9) kilojoule / mole
X00002	2.0 h2o_c + h_c + oaa_c + pyr_c <-- 3.0 o2_c + pime_c	(1082 +/- 9) kilojoule / mole	(1184 +/- 9) kilojoule / mole
DASCBH_cho	dhdascb_c + h2o_c <-- 23doguln_c	(1.9 +/- 3.4) kilojoule / mole	(36.2 +/- 3.4) kilojoule / mole
LEULEULAPc	h2o_c + leuleu_c --> 2.0 leu__L_c	(-56 +/- 6) kilojoule / mole	(-5 +/- 6) kilojoule / mole
MI3PS	g6p_c --> mi3p__D_c	(-77 +/- 7) kilojoule / mole	(-42 +/- 7) kilojoule / mole
RE0926C	h2o_c + maltpt_c --> fru_c + maltttr_c	(-60.3 +/- 1.9) kilojoule / mole	(-9.0 +/- 1.9) kilojoule / mole
RE0926E	h2o_e + maltpt_e --> glc__D_e + maltttr_e	(-60.2 +/- 1.9) kilojoule / mole	(-8.9 +/- 1.9) kilojoule / mole
RE0944C	h2o_c + malthp_c --> fru_c + malthx_c	(-58.7 +/- 1.8) kilojoule / mole	(-7.3 +/- 1.8) kilojoule / mole
RE0944E	h2o_e + malthp_e --> glc__D_e + malthx_e	(-58.6 +/- 1.8) kilojoule / mole	(-7.2 +/- 1.8) kilojoule / mole
RE1835X	dcholcoa_x + h2o_x --> C02528_x + coa_x + h_x	(-72.5 +/- 1.4) kilojoule / mole	(-21.1 +/- 1.4) kilojoule / mole
RE1918C	acald_c + dopa_c --> C09642_c + h2o_c	(-80 +/- 10) kilojoule / mole	(-29 +/- 10) kilojoule / mole
RE1927C	34dhpac_c + dopa_c --> C06350_c + h2o_c	(-80 +/- 10) kilojoule / mole	(-28 +/- 10) kilojoule / mole
RE2051C	CE3481_c + h2o_c --> C13856_c + pi_c	(-61.3 +/- 1.2) kilojoule / mole	(-10.0 +/- 1.2) kilojoule / mole
RE2112C	cholate_c + h2o_c + nadp_c <-- dchac_c + h_c + nadph_c + o2_c	(344.4 +/- 3.3) kilojoule / mole	(430.0 +/- 3.3) kilojoule / mole
RE2251C	retinol_c --> CE5014_c + h2o_c	(-49.7 +/- 3.2) kilojoule / mole	(-15.5 +/- 3.2) kilojoule / mole
RE2642C	CE1554_c + h2o_c --> ac_c + ala__L_c	(-56.0 +/- 2.5) kilojoule / mole	(-4.7 +/- 2.5) kilojoule / mole
RE3095C	dopa_c + h2o2_c --> CE5276_c + 2.0 h2o_c	(-273 +/- 8) kilojoule / mole	(-222 +/- 8) kilojoule / mole
RE3095X	dopa_x + h2o2_x --> CE5276_x + 2.0 h2o_x	(-273 +/- 8) kilojoule / mole	(-222 +/- 8) kilojoule / mole
RE3259C	C14825_c + h2o_c <-- CE2047_c	(9 +/- 4) kilojoule / mole	(43 +/- 4) kilojoule / mole
RE3259R	C14825_r + h2o_r <-- CE2047_r	(9 +/- 4) kilojoule / mole	(43 +/- 4) kilojoule / mole
RE3519C	C04849_c + h2o_c <-- C04843_c	(9 +/- 4) kilojoule / mole	(43 +/- 4) kilojoule / mole
RE3519R	C04849_r + h2o_r <-- C04843_r	(9 +/- 4) kilojoule / mole	(43 +/- 4) kilojoule / mole
RE3519X	C04849_x + h2o_x <-- C04843_x	(9 +/- 4) kilojoule / mole	(43 +/- 4) kilojoule / mole
RE3552X	CE5994_x + h2o_x + nad_x --> CE5995_x + 2.0 h_x + nadh_x	(-72.4 +/- 1.1) kilojoule / mole	(-3.9 +/- 1.1) kilojoule / mole
RE3556C	HC02202_c --> HC02206_c	(-42 +/- 4) kilojoule / mole	(-8 +/- 4) kilojoule / mole
RE3565C	HC02206_c --> HC02204_c	(-42 +/- 4) kilojoule / mole	(-8 +/- 4) kilojoule / mole
RE3567C	HC02207_c --> HC02205_c	(-42 +/- 4) kilojoule / mole	(-8 +/- 4) kilojoule / mole
r0084	HC01434_x + h_x --> akg_x + co2_x	(-59 +/- 4) kilojoule / mole	(-8 +/- 4) kilojoule / mole
r0149	ctp_e + h2o_e --> cdp_e + h_e + pi_e	(-72.5 +/- 2.3) kilojoule / mole	(-21.2 +/- 2.3) kilojoule / mole
r0242	dhap_e + h2o_e --> dha_e + pi_e	(-61.0 +/- 2.2) kilojoule / mole	(-9.6 +/- 2.2) kilojoule / mole
r0246	glyc_m + nadp_m <-- glyald_m + h_m + nadph_m	(5.9 +/- 2.0) kilojoule / mole	(74.4 +/- 2.0) kilojoule / mole
r0410	dgtp_e + h2o_e --> dgmp_e + h_e + ppi_e	(-89.3 +/- 2.4) kilojoule / mole	(-37.9 +/- 2.4) kilojoule / mole
r0494	dtdp_e + h2o_e --> dtmp_e + h_e + pi_e	(-70.3 +/- 2.9) kilojoule / mole	(-18.9 +/- 2.9) kilojoule / mole
r0497	dttp_e + h2o_e --> dtdp_e + h_e + pi_e	(-73.2 +/- 2.6) kilojoule / mole	(-21.9 +/- 2.6) kilojoule / mole
r0546	h2o_m + nad_m + pacald_m --> 2.0 h_m + nadh_m + pac_m	(-70.4 +/- 1.7) kilojoule / mole	(-2.0 +/- 1.7) kilojoule / mole
r0642	2mop_c + h2o_c + nad_c --> HC00900_c + 2.0 h_c + nadh_c	(-72.7 +/- 1.4) kilojoule / mole	(-4.2 +/- 1.4) kilojoule / mole
r0737	HC01446_e + h2o_e --> HC01440_e + glc__D_e	(-58.6 +/- 1.8) kilojoule / mole	(-7.2 +/- 1.8) kilojoule / mole
FRDx	fum_c + h_c + nadh_c --> nad_c + succ_c	(-96.3 +/- 2.1) kilojoule / mole	(-27.9 +/- 2.1) kilojoule / mole
NOX2	2.0 h_c + 2.0 nadh_c + o2_c --> 2.0 h2o_c + 2.0 nad_c	(-481.3 +/- 3.3) kilojoule / mole	(-395.7 +/- 3.3) kilojoule / mole
aratyr4	indpyr_c + tyr__L_c <-- 34hpp_c + trp__L_c	(5 +/- 5) kilojoule / mole	(74 +/- 5) kilojoule / mole
GLYALDDy	glyald_c + h2o_c + nadp_c --> glyc__R_c + 2.0 h_c + nadph_c	(-84.1 +/- 1.6) kilojoule / mole	(-15.6 +/- 1.6) kilojoule / mole
SUAT_h	atp_h + h_h + so4_h <-- aps_h + ppi_h	(11.9 +/- 1.2) kilojoule / mole	(80.4 +/- 1.2) kilojoule / mole
ACOADH160_m	fad_m + pmtcoa_m <-- fadh2_m + hdd2coa_m	(6.1 +/- 3.5) kilojoule / mole	(74.6 +/- 3.5) kilojoule / mole
RE0456N	trdrd_n + utp_n --> dutp_n + h2o_n + trdox_n	(-79.5 +/- 2.9) kilojoule / mole	(-11.1 +/- 2.9) kilojoule / mole
FAOXC12C12OHm	ddcacoa_m + fad_m + h2o_m <-- 3hddcoa_m + fadh2_m	(2.8 +/- 3.1) kilojoule / mole	(71.3 +/- 3.1) kilojoule / mole
FAOXC14C14OHm	fad_m + h2o_m + tdcoa_m <-- 3htdcoa_m + fadh2_m	(2.8 +/- 3.1) kilojoule / mole	(71.3 +/- 3.1) kilojoule / mole
HMR_3115	fad_m + stcoa_m <-- fadh2_m + od2coa_m	(2.4 +/- 3.2) kilojoule / mole	(70.8 +/- 3.2) kilojoule / mole
FADE233	fad_c + ibcoa_c <-- 2mp2coa_c + fadh2_c	(1.6 +/- 3.2) kilojoule / mole	(70.1 +/- 3.2) kilojoule / mole
PEPA	malt_c + pi_c <-- h2o_c + malt6p_c	(10.3 +/- 2.8) kilojoule / mole	(61.7 +/- 2.8) kilojoule / mole
OAADCm	h_m + oaa_m --> co2_m + pyr_m	(-63.7 +/- 3.1) kilojoule / mole	(-12.3 +/- 3.1) kilojoule / mole
AMPAH	h2o_c + thm_c <-- 4ahmmp_c + 4mhetz_c	(6 +/- 6) kilojoule / mole	(57 +/- 6) kilojoule / mole
BGLK_1	cellb_c + h2o_c --> g6p_c + glc__D_c	(-92.3 +/- 1.9) kilojoule / mole	(-6.7 +/- 1.9) kilojoule / mole
CBMKr2	atp_c + co2_c + nh4_c <-- adp_c + cbp_c + h_c	(8 +/- 4) kilojoule / mole	(93 +/- 4) kilojoule / mole
PTHRP	h2o_c + thrp_c --> pi_c + thr__L_c	(-78.0 +/- 2.9) kilojoule / mole	(-26.7 +/- 2.9) kilojoule / mole
APRTO2_1	h2o2_c + h_p + n4abutn_c + nh4_c <-- aprut_c + h2o_c + h_c + o2_c	(70 +/- 5) kilojoule / mole	(156 +/- 5) kilojoule / mole
PPNDH2	fad_c + ppcoa_c <-- fadh2_c + prpncoa_c	(4 +/- 4) kilojoule / mole	(72 +/- 4) kilojoule / mole
CAOPT	aact_c + o2_c --> h2o2_c + mthgxl_c + nh3_c	(-158 +/- 5) kilojoule / mole	(-72 +/- 5) kilojoule / mole
IP3DH	3c3hmp_c --> 3c2hmp_c + h2o_c	(-170.1 +/- 1.0) kilojoule / mole	(-135.8 +/- 1.0) kilojoule / mole
P5CDEG	e4hglu_c + nad_c --> 4hglusa_c + nadh_c	(-71.1 +/- 1.1) kilojoule / mole	(-2.6 +/- 1.1) kilojoule / mole
CAOPT3	dopa_c + o2_c --> 34dhpac_c + h2o2_c + nh4_c	(-313 +/- 5) kilojoule / mole	(-228 +/- 5) kilojoule / mole
AOP	phe__L_c --> pad_c	(-505 +/- 6) kilojoule / mole	(-436 +/- 6) kilojoule / mole
Q3DHS	3dhsk_c <-- 34dhbz_c	(27 +/- 6) kilojoule / mole	(62 +/- 6) kilojoule / mole
PACPT_1	coa_c + ppad_c --> amp_c + h_c + ppcoa_c	(-903 +/- 4) kilojoule / mole	(-834 +/- 4) kilojoule / mole
MS_1	h_c + hcys__L_c + mhpglu_c --> hpglu_c + met__L_c	(-73 +/- 6) kilojoule / mole	(-5 +/- 6) kilojoule / mole
MTAM_1	5fthf_c + 2.0 h_c --> h2o_c + methf_c	(-63 +/- 8) kilojoule / mole	(-29 +/- 8) kilojoule / mole
SUCDyy_syn	pq_y + succ_c <-- fum_c + pqh2_y	(15 +/- 6) kilojoule / mole	(84 +/- 6) kilojoule / mole
MDH6	mal__L_m + q8_m --> oaa_m + q8h2_m	(-140 +/- 6) kilojoule / mole	(-71 +/- 6) kilojoule / mole
SUCD3_u8m	fadh2_m + q8_m --> fad_m + q8h2_m	(-146 +/- 7) kilojoule / mole	(-78 +/- 7) kilojoule / mole
NH4DISg	nh4_x --> h_x + nh3_x	(-51.1 +/- 1.1) kilojoule / mole	(-68.2 +/- 1.1) kilojoule / mole
AMPDg	amp_x + h2o_x --> imp_x + nh3_x	(-77.8 +/- 1.9) kilojoule / mole	(-26.5 +/- 1.9) kilojoule / mole
MSADC	h_c + msa_c --> acald_c + co2_c	(-54 +/- 5) kilojoule / mole	(-2 +/- 5) kilojoule / mole
NRRH	h2o_c + nicrns_c --> h_c + ncam_c + rib__D_c	(-73.6 +/- 2.9) kilojoule / mole	(-22.3 +/- 2.9) kilojoule / mole
CMH2	co_c + h2o_c --> co2_c + h2_c	(-56 +/- 5) kilojoule / mole	(-5 +/- 5) kilojoule / mole
UACCpts	h2o_c + pep_c + uaccg_e <-- 3.0 h_c + pi_c + pyr_c + uaccg_c	(2187 +/- 7) kilojoule / mole	(2221 +/- 7) kilojoule / mole
MAN6Gpts	h2o_c + man6pglyc_e + pep_c <-- 3.0 h_c + man6pglyc_c + pi_c + pyr_c	(1541.2 +/- 1.9) kilojoule / mole	(1575.4 +/- 1.9) kilojoule / mole
PNCDC_1	2.0 h_c + ptcys_c --> co2_c + ptth_c	(-66.2 +/- 3.1) kilojoule / mole	(-14.9 +/- 3.1) kilojoule / mole
C4HP	34hpp_c + h_c --> 4hoxpacd_c + co2_c	(-115 +/- 6) kilojoule / mole	(-63 +/- 6) kilojoule / mole
PGAL	h2o_c + pbng_c --> hmbil_c + nh4_c	(-218 +/- 9) kilojoule / mole	(-64 +/- 9) kilojoule / mole
FALDM	2.0 fald_c + h2o_c --> for_c + h_c + meoh_c	(-113 +/- 4) kilojoule / mole	(-45 +/- 4) kilojoule / mole

## Sheet: Table S2
Table S2:The reaction directions were corrected based on heuristic rules.
rule 1:for reactions containing oxygen, their directions were assumed to be that of the oxygen consumption;
rule 2:most reactions produced NH3/NH4+, except when it reacted with ATP, 2-oxoglutarate, chorismate, 5-phospho-alpha-D-ribose-1-diphosphate, and UDP-N-acetyl-beta-L-fucosamine;
rule 3:most reactions cannot proceed in the direction of CO2 fixation, except for naturally known carbon fixation reactions and reactions utilizing CO2 and high-energy substrates such as phosphoenolpyruvate (PEP) and ATP;
rule 4:most reactions involving ATP, GTP, ITP, UTP are in the consumption direction except for reactions with another high energy metabolite such as Acyl-CoA;
id	reaction	lower bound	upper bound	rule
MOX	mal__L_c + o2_c --> h2o2_c + oaa_c	0	1000	rule 1
ARAB14LO	Dara14lac_c + o2_c --> ertascb__D_c + h2o2_c	0	1000	rule 1
F4H2O	2.0 f420_2h2_c + o2_c --> 2.0 f420_2_c + 2.0 h2o_c	0	1000	rule 1
4MZYMDM	4mzym_c + 2.0 h_c + nadph_c + 2.0 o2_c --> for_c + 2.0 h2o_c + nadp_c + zymst_c	0	1000	rule 1
CADMO	25hvitd3_c + h_c + nadph_c + o2_c --> cat_c + h2o_c + nadp_c	0	1000	rule 1
LUTH	h_u + lut_u + nadph_u + o2_u --> h2o_u + loroxan_u + nadp_u	0	1000	rule 1
CHLDAO	chlld_h + o2_h --> chldb_h + h2o_h	0	1000	rule 1
HMR_1990	crtsl_c + h2o_c + nadp_c <-- M00603_c + h_c + nadph_c + o2_c	-1000	0	rule 1
HMR_6611	h2o_c + o2_c + urate_c --> C11821_c + h2o2_c	0	1000	rule 1
NOS3	nadph_c + 2.0 nwharg_c + o2_c --> 2.0 citr__L_c + 3.0 h_c + nadp_c + 2.0 no_c	0	1000	rule 1
FBFM3	4hoxpacd_c + nadph_c + o2_c --> hmn4_c + nadp_c	0	1000	rule 1
FLAVO2	h2o_c + h_c + hh3phac_c + nadh_c + o2_c --> 34dhpha_c + nad_c	0	1000	rule 1
CAOPT2	o2_c + tym_c --> 4hphac_c + h2o2_c + nh4_c	0	1000	rule 1
CAO	13dampp_c + o2_c --> aproa_c + h2o2_c + nh4_c	0	1000	rule 1
HGENT	hgentis_c + nadph_c + o2_c --> co2_c + genald_c + nadp_c	0	1000	rule 1
TAM1	dodecacp_c + o2_c + rdxr_c --> ACP_c + bhdodec_c + rdxo_c	0	1000	rule 1
OECe	2.0 h2o_l + s4_u <-- o2_l + s0_u	-1000	0	rule 1
1PQQS	2pqq_c + o2_c --> 1pqq_c	0	1000	rule 1
KOKDO_LIPAhexa	akg_c + laur_hde_kdo2lipid4_c + o2_c --> co2_c + kokdo_laur_hde_lipid4_c + succ_c	0	1000	rule 1
NPPDO	2.0 n2ppn_c + o2_c --> 2.0 acetone_c + 2.0 h_c + 2.0 no2_c	0	1000	rule 1
44MZYMMO	44mzym_c + 2.0 h_c + 3.0 nadph_c + 3.0 o2_c --> 4mzym_int1_c + 4.0 h2o_c + 3.0 nadp_c	0	1000	rule 1
4MZYMR	4mzym_int2_c + 2.0 h2o_c + nadp_c <-- 4mzym_c + h_c + nadph_c + o2_c	-1000	0	rule 1
CADS	fdxrd_c + o2_c + vitd3_c --> 25hvitd3_c + fdxox_c + h2o_c	0	1000	rule 1
CYEUOLS	2.0 h_c + menecyart_c + nadph_c + 2.0 o2_c --> cyeuol_c + for_c + 2.0 h2o_c + nadp_c	0	1000	rule 1
BCAROKT	caro_u + fdxrd_u + o2_u --> echin_u + fdxox_u + h2o_u + 2.0 h_u	0	1000	rule 1
AHMMPS_1	air_c + h2o_c <-- 4ahmmp_c + gcald_c + 0.5 o2_c + pi_c	-1000	0	rule 1
RE1836C	coa_c + dhcholestancoa_c + o2_c --> dcholcoa_c + h2o_c + ppcoa_c	0	1000	rule 1
DESAT18a	h_c + nadph_c + o2_c + ocdcaACP_c --> 2.0 h2o_c + nadp_c + octe9ACP_c	0	1000	rule 1
DESAT16a	h_c + nadph_c + o2_c + palmACP_c --> 2.0 h2o_c + hdeACP_c + nadp_c	0	1000	rule 1
CERD8DS_c	cer_18_c + 2.0 focytb5_c + 2.0 h_c + o2_c --> cer_182_c + 2.0 ficytb5_c + 2.0 h2o_c	0	1000	rule 1
MEHLER_h	2.0 fdxrd_h + 2.0 h_h + o2_h --> 2.0 fdxox_h + h2o2_h	0	1000	rule 1
HMR_0979	2.0 CE2084_c + o2_c --> 2.0 CE5178_c	0	1000	rule 1
HMR_1991	M00603_c + h2o_c + nadp_c <-- M00285_c + h_c + nadph_c + o2_c	-1000	0	rule 1
3HPVSTETCOAhcm	3hpvscoa_m + 2.0 coa_m + 2.0 fad_m + 2.0 h2o_m + 2.0 nad_m <-- 3hpvstetcoa_m + 2.0 accoa_m + 2.0 fadh2_m + 2.0 h_m + 2.0 nadh_m + o2_m	-1000	0	rule 1
MBTG	lys__L_c + nadph_c + o2_c --> h2o_c + n6hlys_c + nadp_c	0	1000	rule 1
DMBI	fmnh2_c + h_c + nadh_c + o2_c --> barb_c + dmbzid_c + e4p_c + h2o_c + nad_c	0	1000	rule 1
FBFMO	2.0 h5p_c <-- 2.0 im4ac_c + o2_c	-1000	0	rule 1
ABSD	lys__L_c + nadph_c + o2_c --> nadp_c + nhlys_c	0	1000	rule 1
TAM2	dodecacp_c + fadh2_c + o2_c --> ACP_c + bhdodec_c + fad_c	0	1000	rule 1
TAM3	o2_c + rdxr_c + tetacp_c --> ACP_c + bhtetdec_c + rdxo_c	0	1000	rule 1
TAM4	fadh2_c + o2_c + tetacp_c --> ACP_c + bhtetdec_c + fad_c	0	1000	rule 1
TAM5	alkane_c + o2_c + rdxr_c --> primAlc_c + rdxo_c	0	1000	rule 1
PALDO2	nadh_c + o2_c + pald_c --> h2o_c + nad_c + phnac_c	0	1000	rule 1
PQQH2S	1pqq_c + 3.0 o2_c --> 2.0 h2o2_c + 2.0 h2o_c + pqqh2_c	0	1000	rule 1
NH4OHDs	h_c + nh4oh_c --> h2o_c + nh4_c	0	1000	rule 2
HAMR	2.0 h_c + ham_c + nadh_c --> h2o_c + nad_c + nh4_c	0	1000	rule 2
G6PDA_1	gam6p_c + h2o_c --> f6p_B_c + nh4_c	0	1000	rule 2
MTAM_nh4	alpro_m + h_m + thf_m --> dhlpro_m + mlthf_m + nh4_m	0	1000	rule 2
VALDHr	h2o_c + nad_c + val__L_c --> 3mob_c + h_c + nadh_c + nh4_c	0	1000	rule 2
RE2442C	CE2095_c + h_c + nadh_c --> CE3086_c + nad_c + nh4_c	0	1000	rule 2
GLYDHDA	gly_c + h2o_c + nad_c --> glx_c + h_c + nadh_c + nh4_c	0	1000	rule 2
GCVHLNA	gcvHL_c + nh4_c <-- gcvHL_nh3_c + h_c	-1000	0	rule 2
GOR1	glx_c + 2.0 h_c + nadh_c + nh3_c <-- gly_c + h2o_c + nad_c	-1000	0	rule 2
G6PDAr	gam6p_x + h2o_x --> f6p_x + nh4_x	0	1000	rule 2
NOR_syn_2	fdxo_2_2_c + h2o_c + nh4_c <-- fdxrd_c + h_c + no2_c	-1000	0	rule 2
ILEDHr_1	h2o_c + ile__L_c + nad_c --> 3mop_c + h_c + nadh_c + nh4_c	0	1000	rule 2
TRPAS2	h2o_c + trp__L_c --> indole_c + nh4_c + pyr_c	0	1000	rule 2
NNAMrm	h2o_m + ncam_m --> nac_m + nh4_m	0	1000	rule 2
DAPDH	2.0 h_c + nadph_c + nh4_c + thdp_c <-- 26dap__M_c + nadp_c	-1000	0	rule 2
FTAL	methf_c + nh4_c <-- 5forthf_c + 3.0 h_c	-1000	0	rule 2
ACCAHh	1acpc_h + h2o_h --> 2obut_h + nh4_h	0	1000	rule 2
ACCAHm	1acpc_m + h2o_m --> 2obut_m + nh4_m	0	1000	rule 2
ILEDHr	h2o_c + ile__L_c + nad_c --> 2o3mpt_c + h_c + nadh_c + nh4_c	0	1000	rule 2
LLEUDr	h2o_c + leu__L_c + nad_c --> 4mop_c + h_c + nadh_c + nh4_c	0	1000	rule 2
RE3633C	CE2089_c + h2o_c --> CE7218_c + nh4_c	0	1000	rule 2
r0193	cys__L_c + h2o_c --> HC00250_c + h_c + nh4_c + pyr_c	0	1000	rule 2
LIPPT_m	lipACP_m + nh4_m <-- ACP_m + h_m + lpam_m	-1000	0	rule 2
ALAD_L2	2.0 h_c + nadh_c + nh3_c + pyr_c <-- ala__L_c + h2o_c + nad_c	-1000	0	rule 2
POR3	2obut_c + coa_c + 2.0 fdox_c --> co2_c + 2.0 fdred_c + h_c + ppcoa_c	0	1000	rule 3
3M2OBLOXRD	3mob_c + h_c + lpam_c --> 2mpdhl_c + co2_c	0	1000	rule 3
FMFD_b	co2_c + 2.0 fdred_c + h_c + mfr_b_c <-- 2.0 fdox_c + formmfr_b_c + h2o_c	-1000	0	rule 3
r0517	HC01496_m + h_m --> 5aop_m + co2_m	0	1000	rule 3
r0774	HC01609_e + 4.0 h_e --> 4.0 co2_e + cpppg1_e	0	1000	rule 3
NDH1_4pp	co2_p + h2o_c + 3.0 h_c + nadph_c + pq_p <-- 3.0 h_p + hco3_c + nadp_c + pqh2_p	-1000	0	rule 3
RE2533C	CE5643_c + co2_c <-- CE6000_c	-1000	0	rule 3
GCDH	glutcoa_c --> b2coa_c + co2_c	0	1000	rule 3
ICDHx	icit_c + nad_c --> akg_c + co2_c + nadh_c	0	1000	rule 3
BIOMASS_SA_1a	1241.0 3pg_c + 2097.0 accoa_c + 1236.0 akg_c + 35115.0 atp_c + 397.0 e4p_c + 428.0 g3p_c + 712.0 g6p_c + 542.0 gly_c + 14405.0 nadph_c + 8066.0 nh4_c + 1785.0 oaa_c + 642.0 pep_c + 1640.0 pi_c + 2994.0 pyr_c + 445.0 r5p_c + 262.0 ser__L_c + 195.0 so4_c --> 2852.0 co2_c + 3015.0 nadh_c	0	1000	rule 3
AKGDam	akg_m + h_m + lpam_m --> co2_m + sdhlam_m	0	1000	rule 3
CO2FO	co2_c + fdxrd_c + 2.0 h_c <-- co_c + fdxo_2_2_c + h2o_c	-1000	0	rule 3
HICITD	hicit_c + nad_c --> 2oxoadp_c + co2_c + 3.0 h_c + nadh_c	0	1000	rule 3
PHEPC	co2_c + h2o_c + pphos_c <-- 4hbz_c + h_c + pi_c	-1000	0	rule 3
SCP2x_1	3.0 co2_x + 8.0 coa_x + 7.0 dhcholoylcoa_x + 2.0 h2o_x <-- 7.0 dgcholcoa_x + 8.0 ppcoa_x	-1000	0	rule 3
OIVD1r	4mop_c + coa_c + nad_c --> co2_c + ivcoa_c + nadh_c	0	1000	rule 3
NDH1_4pp_1	co2_p + h2o_c + 4.0 h_c + nadph_c + pq_y <-- 4.0 h_p + hco3_c + nadp_c + pqh2_y	-1000	0	rule 3
POR2	coa_c + 2.0 fdox_c + pyr_c --> accoa_c + co2_c + 2.0 fdred_c + h_c	0	1000	rule 3
O2XOADOX	2oxoadp_c + coa_c + 5.0 h_c + nad_c --> co2_c + gcoa_c + nadh_c	0	1000	rule 3
VOR2b	3mob_c + coa_c + fdxo_42_c --> co2_c + fdxr_42_c + h_c + ibcoa_c	0	1000	rule 3
DPCHR	dpchr_c + h_c --> co2_c + dopa_c	0	1000	rule 3
VOR	3mob_c + coa_c + 2.0 fdox_c --> co2_c + 2.0 fdred_c + h_c + ibcoa_c	0	1000	rule 3
IOR2b	coa_c + fdxo_42_c + phpyr_c --> co2_c + fdxr_42_c + h_c + phaccoa_c	0	1000	rule 3
ACCC	co2_c + hexccoa_c <-- chexccoa_c + h2o_c	-1000	0	rule 3
RE1921C	CE5626_c --> CE5629_c + co2_c + 2.0 h_c	0	1000	rule 3
ME_x	mal__L_x + nadp_x --> co2_x + nadph_x + pyr_x	0	1000	rule 3
NDH1_3u_1	co2_p + h2o_c + 4.0 h_c + nadph_c + pq_u <-- 4.0 h_l + hco3_c + nadp_c + pqh2_u	-1000	0	rule 3
ITPOXAL	itp_c + oaa_c --> co2_c + idp_c + pep_c	0	1000	rule 3
P3PCL	p3pyr_c --> Pald_c + co2_c + 2.0 h_c	0	1000	rule 3
KGD2	co2_c + 2.0 fdxrd_c + h_c + succoa_c <-- akg_c + coa_c + 2.0 fdxox_c	-1000	0	rule 3
IORb	coa_c + fdxo_42_c + indpyr_c --> co2_c + fdxr_42_c + h_c + indaccoa_c	0	1000	rule 3
AOXSr	ala__L_c + h_c + pmcoa_c --> 8aonn_c + co2_c + coa_c	0	1000	rule 3
RE3180C	3.0 C05109_c + co2_c <-- 3.0 CE2313_c + 4.0 CE5049_c + 2.0 h2o_c	-1000	0	rule 3
IOR3b	34hpp_c + coa_c + fdxo_42_c --> co2_c + fdxr_42_c + h_c + hphaccoa_c	0	1000	rule 3
RE3181C	co2_c + 3.0 lanost_c <-- 3.0 44mctr_c + 4.0 CE5049_c + 2.0 h2o_c	-1000	0	rule 3
MMHO	h_c + malacp_c + myrstacp_c --> co2_c + hacp_c + o3xopalmacp_c	0	1000	rule 3
NDH1_3u	co2_p + h2o_c + 3.0 h_c + nadph_c + pq_u <-- 3.0 h_u + hco3_c + nadp_c + pqh2_u	-1000	0	rule 3
4M2OPLOXRD	4mop_c + h_c + lpam_c --> 3mbdhl_c + co2_c	0	1000	rule 3
DHI56	co2_c + dopa_c <-- dhi562_c	-1000	0	rule 3
L24DC	co2_c + pyr_c <-- eoaa_c	-1000	0	rule 3
IOR	coa_c + 2.0 fdox_c + indpyr_c --> co2_c + 2.0 fdred_c + h_c + indaccoa_c	0	1000	rule 3
PPCKg	atp_x + oaa_x --> adp_x + co2_x + pep_x	0	1000	rule 3
AKGDa	akg_c + h_c + lpam_c --> co2_c + sdhlam_c	0	1000	rule 3
GCCam	gly_m + h_m + lpro_m --> alpro_m + co2_m	0	1000	rule 3
CODH2r	co_c + 2.0 fdox_c + h2o_c --> co2_c + 2.0 fdred_c + 2.0 h_c	0	1000	rule 3
CODHr	accoa_c + 2.0 fdox_c + h2o_c + h4spt_c --> co2_c + coa_c + 2.0 fdred_c + 2.0 h_c + mh4spt_c	0	1000	rule 3
AIRCr	air_c + co2_c <-- 5aizc_c + h_c	-1000	0	rule 3
VOR1b	4mop_c + coa_c + fdxo_42_c --> co2_c + fdxr_42_c + h_c + ivcoa_c	0	1000	rule 3
PRAICh	air_h + co2_h <-- 5aizc_h + h_h	-1000	0	rule 3
OBDHm	2obut_m + coa_m + nad_m --> co2_m + nadh_m + ppcoa_m	0	1000	rule 3
PDHam1m	pyr_m + thmpp_m --> 2ahethmpp_m + co2_m	0	1000	rule 3
PRAIC	air_c + co2_c <-- 5aizc_c + 2.0 h_c	-1000	0	rule 3
RE3352C	C11821_c + h2o_c --> alltn_c + co2_c	0	1000	rule 3
DGULND	3dhguln_c + h_c --> co2_c + xylu__L_c	0	1000	rule 3
POR3b	2obut_c + coa_c + fdxo_42_c --> co2_c + fdxr_42_c + h_c + ppcoa_c	0	1000	rule 3
RE2440C	2.0 fna5moxam_c + h2o2_c --> 2.0 CE5860_c + co2_c + for_c + h_c	0	1000	rule 3
MDHC_nadp_hr	mal__L_h + nadp_h --> co2_h + nadph_h + pyr_h	0	1000	rule 3
VOR3b	3mop_c + coa_c + fdxo_42_c --> 2mbcoa_c + co2_c + fdxr_42_c + h_c	0	1000	rule 3
GCC2am	gly_m + h_m + lpam_m --> alpam_m + co2_m	0	1000	rule 3
INDPYRD	h_c + indpyr_c --> co2_c + id3acald_c	0	1000	rule 3
ALAS	gly_c + h_c + succoa_c --> 5aop_c + co2_c + coa_c	0	1000	rule 3
OORr	akg_c + coa_c + 2.0 fdox_c --> co2_c + 2.0 fdred_c + h_c + succoa_c	0	1000	rule 3
NDH_1_4_um	co2_c + 2.0 fdxrd_c + h2o_c + 4.0 h_c + pq_um <-- 2.0 fdxox_c + 3.0 h_u + hco3_c + pqh2_um	-1000	0	rule 3
SR6	accoa_c + co2_c + nad_c + nadph_c + pmf_c <-- coa_c + mal__L_c + nadh_c + nadp_c	-1000	0	rule 3
ACCC_1	co2_c + h_c + hexccoa_c <-- chexccoa_c + h2o_c	-1000	0	rule 3
r0649	HC00955_e + glu__L_e + h_e --> HC01700_e + co2_e + h2o_e	0	1000	rule 3
COCO2	co_c + 2.0 fdxox_c + h2o_c --> co2_c + 2.0 fdxrd_c + 2.0 h_c	0	1000	rule 3
GLYCL_2	co2_c + mlthf_c + nadh_c + nh4_c <-- gly_c + nad_c + thf_c	-1000	0	rule 3
IOR2	coa_c + 2.0 fdox_c + phpyr_c --> co2_c + 2.0 fdred_c + h_c + phaccoa_c	0	1000	rule 3
ETHMALCOAc	btcoa_c + co2_c <-- ethmalcoa_c + h_c	-1000	0	rule 3
3M2OPLOXRD	3mop_c + h_c + lpam_c --> 2mbdhl_c + co2_c	0	1000	rule 3
IOR3	34hpp_c + coa_c + 2.0 fdox_c --> co2_c + 2.0 fdred_c + h_c + hphaccoa_c	0	1000	rule 3
ALAALAr	2.0 ala__D_c + atp_c --> adp_c + alaala_c + h_c + pi_c	0	1000	rule 4
NNATr	atp_c + h_c + nicrnt_c --> dnad_c + ppi_c	0	1000	rule 4
PPK2	atp_c + ppi_c --> adp_c + pppi_c	0	1000	rule 4
PPK	atp_c + pi_c --> adp_c + ppi_c	0	1000	rule 4
PRAGSr	atp_c + gly_c + pram_c --> adp_c + gar_c + h_c + pi_c	0	1000	rule 4
SERASr	atp_c + h_c + ser__L_c --> ppi_c + seramp_c	0	1000	rule 4
ACCOACrm	accoa_m + atp_m + hco3_m --> adp_m + h_m + malcoa_m + pi_m	0	1000	rule 4
DASYNm_SC	ctp_m + h_m + 0.01 pa_SC_m --> 0.01 cdpdag_SC_m + ppi_m	0	1000	rule 4
FACOAL140p	atp_x + coa_x + ttdca_x --> amp_x + ppi_x + tdcoa_x	0	1000	rule 4
FACOAL141p	atp_x + coa_x + ttdcea_x --> amp_x + ppi_x + tdecoa_x	0	1000	rule 4
FACOAL160p	atp_x + coa_x + hdca_x --> amp_x + pmtcoa_x + ppi_x	0	1000	rule 4
FACOAL161	atp_c + coa_c + hdcea_c --> amp_c + hdcoa_c + ppi_c	0	1000	rule 4
FACOAL161p	atp_x + coa_x + hdcea_x --> amp_x + hdcoa_x + ppi_x	0	1000	rule 4
FACOAL80p	atp_x + coa_x + octa_x --> amp_x + occoa_x + ppi_x	0	1000	rule 4
GALT	gal1p_c + h_c + utp_c --> ppi_c + udpgal_c	0	1000	rule 4
ITCOALm	atp_m + coa_m + itacon_m --> adp_m + itaccoa_m + pi_m	0	1000	rule 4
THFGLUS	atp_c + glu__L_c + thf_c --> adp_c + h_c + pi_c + thfglu_c	0	1000	rule 4
UREASE	atp_c + hco3_c + urea_c --> adp_c + allphn_c + h_c + pi_c	0	1000	rule 4
DASYN_SA	ctp_c + h_c + 0.02 pa_SA_c --> 0.02 cdpdag_SA_c + ppi_c	0	1000	rule 4
BIOMASS_SA_2a	0.42 12dgr_EC_c + 1.27 26dap_LL_c + 0.6 DGDG_SA_c + 0.01 SA_FREE_FA_c + 1.22 acgam1p_c + 0.38 acgam_c + 6.6 ala__L_c + 3.11 amp_c + 3.88 arg__L_c + 4.48 asn__L_c + 4.48 asp__L_c + 20.0 atp_c + 2.51 clpn_EC_c + 2.2 cmp_c + 0.79 cys__L_c + 0.76 damp_c + 0.53 dcmp_c + 0.6 dgmp_c + 0.73 dtmp_c + 0.23 gam1p_c + 0.38 glc__D_c + 5.3 glcp_SA_c + 8.72 gln__L_c + 9.68 glu__L_c + 3.51 gly_c + 4.01 gmp_c + 2…	0	1000	rule 4
BIOMASS_SA_2b	0.42 12dgr_EC_c + 1.27 26dap_LL_c + 0.01 SA_FREE_FA_c + 1.22 acgam1p_c + 0.38 acgam_c + 6.6 ala__L_c + 3.11 amp_c + 3.88 arg__L_c + 4.48 asn__L_c + 4.48 asp__L_c + 20.0 atp_c + 2.51 clpn_EC_c + 2.2 cmp_c + 0.79 cys__L_c + 0.76 damp_c + 0.53 dcmp_c + 0.6 dgmp_c + 0.73 dtmp_c + 0.23 gam1p_c + 0.38 glc__D_c + 5.3 glcp_SA_c + 8.72 gln__L_c + 9.68 glu__L_c + 3.51 gly_c + 4.01 gmp_c + 20.0 h2o_c + 1.45…	0	1000	rule 4
BIOMASS_SA_6a	0.42 12dgr_SA_c + 1.27 26dap_LL_c + 0.01 SA_FREE_FA_c + 1.22 acgam1p_c + 0.38 acgam_c + 6.6 ala__L_c + 3.11 amp_c + 3.88 arg__L_c + 4.48 asn__L_c + 4.48 asp__L_c + 20000.0 atp_c + 2.51 clpn_SA_c + 2.2 cmp_c + 0.79 cys__L_c + 0.76 damp_c + 0.53 dcmp_c + 0.012068 dgdcg_SA2_c + 0.6 dgmp_c + 0.73 dtmp_c + 0.23 gam1p_c + 5.3 glcp_SA_c + 8.72 gln__L_c + 9.68 glu__L_c + 3.51 gly_c + 4.01 gmp_c + 20000.0…	0	1000	rule 4
BIOMASS_SA_6b	0.42 12dgr_SA_c + 1.27 26dap_LL_c + 0.01 SA_FREE_FA_c + 1.22 acgam1p_c + 0.38 acgam_c + 6.6 ala__L_c + 3.11 amp_c + 3.88 arg__L_c + 4.48 asn__L_c + 4.48 asp__L_c + 20000.0 atp_c + 2.51 clpn_SA_c + 2.2 cmp_c + 0.79 cys__L_c + 0.76 damp_c + 0.53 dcmp_c + 0.012068 dgdcg_SA2_c + 0.6 dgmp_c + 0.73 dtmp_c + 0.23 gam1p_c + 5.3 glcp_SA_c + 8.72 gln__L_c + 9.68 glu__L_c + 3.51 gly_c + 4.01 gmp_c + 20000.0…	0	1000	rule 4
DASYN_HP	ctp_c + h_c + pa_Hp_c --> cdpdag_HP_c + ppi_c	0	1000	rule 4
MPML	atp_c + h2o_c + mg2_c + ppp9_c --> adp_c + 3.0 h_c + mppp9_c + pi_c	0	1000	rule 4
OXACOAL	atp_c + coa_c + oxa_c --> amp_c + oxalcoa_c + ppi_c	0	1000	rule 4
AICART2	aicar_c + atp_c + for_c --> adp_c + fprica_c + pi_c	0	1000	rule 4
FORMCOAL	atp_c + coa_c + for_c --> amp_c + forcoa_c + ppi_c	0	1000	rule 4
FACOALPREPH	atp_c + coa_c + prephth_c --> amp_c + ppi_c + prephthcoa_c	0	1000	rule 4
COB1NDAAT1	atp_c + cob1nda_c + h_c --> adcob1nda_c + pppi_c	0	1000	rule 4
BIOMASS_Gm_GS15_core_79p20M	0.000223 10fthf_c + 2.5e-05 2fe2s_c + 0.00025 4fe4s_c + 0.5142 ala__L_c + 0.000223 amet_c + 0.2961 arg__L_c + 0.2413 asn__L_c + 0.2413 asp__L_c + 79.302794 atp_c + 2e-06 btn_c + 0.005048 ca2_c + 0.005048 cl_c + 0.000168 coa_c + 2.4e-05 cobalt2_c + 0.0785 ctp_c + 0.000687 cu2_c + 0.09168 cys__L_c + 0.03363 datp_c + 0.04933 dctp_c + 0.04933 dgtp_c + 0.03363 dttp_c + 0.000223 fad_c + 0.014083 fe2_c …	0	1000	rule 4
CBLATm	atp_m + cbl1_m + h_m --> adocbl_m + pppi_m	0	1000	rule 4
FACOAL206	atp_c + coa_c + phyt_c --> amp_c + phytcoa_c + ppi_c	0	1000	rule 4
FACOAL2252	atp_c + clpnd_c + coa_c --> amp_c + clpndcoa_c + ppi_c	0	1000	rule 4
FACOAL241	atp_c + coa_c + nrvnc_c --> amp_c + nrvnccoa_c + ppi_c	0	1000	rule 4
FACOAL244_1	atp_c + coa_c + tettet6_c --> amp_c + ppi_c + tettet6coa_c	0	1000	rule 4
FACOAL246_1	atp_c + coa_c + tethex3_c --> amp_c + ppi_c + tethex3coa_c	0	1000	rule 4
ITCOAL1m	coa_m + gtp_m + itacon_m --> gdp_m + itaccoa_m + pi_m	0	1000	rule 4
MCCCrm	3mb2coa_m + atp_m + hco3_m --> 3mgcoa_m + adp_m + h_m + pi_m	0	1000	rule 4
MECOAS1m	coa_m + gtp_m + mescon_m --> gdp_m + mescoa_m + pi_m	0	1000	rule 4
PCt	atp_c + h2o_c + pchol_hs_c --> adp_c + h_c + pchol_hs_e + pi_c	0	1000	rule 4
CMS	2me4p_h + ctp_h --> 4c2me_h + ppi_h	0	1000	rule 4
APAT	atp_m + ppa_m --> ppad_m + ppi_m	0	1000	rule 4
FACOAL140_ISO	atp_c + coa_c + fa1_c --> amp_c + fa1coa_c + ppi_c	0	1000	rule 4
FACOAL150_anteiso	atp_c + coa_c + fa4_c --> amp_c + fa4coa_c + ppi_c	0	1000	rule 4
FACOAL160_ISO	atp_c + coa_c + fa6_c --> amp_c + fa6coa_c + ppi_c	0	1000	rule 4
FACOAL161_ISO	atp_c + coa_c + fa5_c --> amp_c + fa5coa_c + ppi_c	0	1000	rule 4
FACOAL170_ISO	atp_c + coa_c + fa11_c --> amp_c + fa11coa_c + ppi_c	0	1000	rule 4
FACOAL170_anteiso	atp_c + coa_c + fa12_c --> amp_c + fa12coa_c + ppi_c	0	1000	rule 4
FACOAL180_2	atp_c + coa_c + ocdca_c --> amp_c + ppi_c + strcoa_c	0	1000	rule 4
RE2453M	2mb2coa_m + atp_m + hco3_m --> CE5875_m + adp_m + h_m + pi_m	0	1000	rule 4
RE2635C	atp_c + coa_c + dchac_c --> CE1589_c + amp_c + ppi_c	0	1000	rule 4
RE3075C	CE2414_c + atp_c + coa_c --> CE5122_c + amp_c + ppi_c	0	1000	rule 4
RE3079C	CE2416_c + atp_c + coa_c --> CE5126_c + amp_c + ppi_c	0	1000	rule 4
RE3335C	CE5179_c + atp_c + coa_c --> CE5348_c + amp_c + ppi_c	0	1000	rule 4
RE3345C	CE5343_c + atp_c + coa_c --> CE5342_c + amp_c + ppi_c	0	1000	rule 4
RE3345M	CE5343_m + atp_m + coa_m --> CE5342_m + amp_m + ppi_m	0	1000	rule 4
RE3345R	CE5343_r + atp_r + coa_r --> CE5342_r + amp_r + ppi_r	0	1000	rule 4
RE3446C	CE4987_c + atp_c + coa_c --> CE5969_c + amp_c + ppi_c	0	1000	rule 4
RE3446R	CE4988_r + atp_r + coa_r --> CE5969_r + amp_r + ppi_r	0	1000	rule 4
RE3446X	CE4988_x + atp_x + coa_x --> CE5969_x + amp_x + ppi_x	0	1000	rule 4
RE3562M	atp_m + coa_m + leuktrB4wcooh_m --> CE6182_m + amp_m + ppi_m	0	1000	rule 4
RE3562R	atp_r + coa_r + leuktrB4wcooh_r --> CE6182_r + amp_r + ppi_r	0	1000	rule 4
RE3562X	atp_x + coa_x + leuktrB4wcooh_x --> CE6182_x + amp_x + ppi_x	0	1000	rule 4
r0668	HC01115_c + ctp_c --> HC01162_c + ppi_c	0	1000	rule 4
DASYN_LLA	ctp_c + h_c + 0.01 pa_LLA_c --> 0.01 cdpdag_LLA_c + ppi_c	0	1000	rule 4
PROTS_LLA_v2	0.087 alatrna_c + 0.042 argtrna_c + 0.047 asntrna_c + 0.047 asptrna_c + 0.306 atp_c + 0.049 cystrna_c + 0.055 glntrna_c + 0.055 glutrna_c + 0.01 glytrna_c + 2.0 gtp_c + 2.306 h2o_c + 0.018 histrna_c + 0.058 iletrna_c + 0.088 leutrna_c + 0.056 lystrna_c + 0.02 mettrna_c + 0.04 phetrna_c + 0.043 protrna_c + 0.059 sertrna_c + 0.066 thrtrna_c + 0.008 trptrna_c + 0.03 tyrtrna_c + 0.073 valtrna_c --> 0…	0	1000	rule 4
ADOCBLabc	adocbl_e + atp_c + h2o_c --> adocbl_c + adp_c + h_c + pi_c	0	1000	rule 4
RIBCTR	cdprbt_c + h_p + ppi_c <-- ctp_c + h_c + rbt5p_c	-1000	0	rule 4
AADb	ac_c + atp_c --> aad_c + ppi_c	0	1000	rule 4
AIRCra	air_c + atp_c + co2_c + h2o_c --> 5ca1rpi_c + adp_c + 2.0 h_c + pi_c	0	1000	rule 4
PPDKgr	atp_x + pi_x + pyr_x --> amp_x + h_x + pep_x + ppi_x	0	1000	rule 4
FACOAL2	alpla_c + atp_c + coa_c --> alincoa_c + amp_c + ppi_c	0	1000	rule 4
FACOAL181_2	atp_c + coa_c + ocdcea_c --> amp_c + olcoa_c + ppi_c	0	1000	rule 4
GLNSCP	atp_c + gln__L_c + h2o_c + hco3_c --> adp_c + cmylphosph_c + glu__L_c + h_c + pi_c	0	1000	rule 4
PCA2	atp_c + coa_c + 3.0 h_c + palmacd_c --> amp_c + palmacp_c + ppi_c	0	1000	rule 4
CDHG	ctp_c + dhex12decg3p_c --> cdpdhexdecglc_c + ppi_c	0	1000	rule 4
CTHG	ctp_c + dtet12radecg3p_c --> cdpdtetdecglc_c + ppi_c	0	1000	rule 4
COHG	ctp_c + dgdi12octdec_c --> cdpoctdecglc_c + ppi_c	0	1000	rule 4
CBIAT	atp_c + cbi_c + h_c --> adocbi_c + pppi_c	0	1000	rule 4
CBLAT	atp_c + cbl1_c + h_c --> adocbl_c + pppi_c	0	1000	rule 4
DASYN_SC	ctp_c + h_c + 0.01 pa_SC_c --> 0.01 cdpdag_SC_c + ppi_c	0	1000	rule 4
FACOAL100p	atp_x + coa_x + dca_x --> amp_x + dcacoa_x + ppi_x	0	1000	rule 4
FACOAL120p	atp_x + coa_x + ddca_x --> amp_x + ddcacoa_x + ppi_x	0	1000	rule 4
FACOAL182	atp_c + coa_c + ocdcya_c --> amp_c + ocdycacoa_c + ppi_c	0	1000	rule 4
FACOAL240p	atp_x + coa_x + ttc_x --> amp_x + ppi_x + ttccoa_x	0	1000	rule 4
FACOAL260p	atp_x + coa_x + hexc_x --> amp_x + hexccoa_x + ppi_x	0	1000	rule 4
UDPACGLP	acgam1p_c + h_c + utp_c --> ppi_c + udpacgal_c	0	1000	rule 4
BIOMASS_SA_3a	0.42 12dgr_EC_c + 1.27 26dap_LL_c + 0.01 SA_FREE_FA_c + 1.22 acgam1p_c + 0.38 acgam_c + 6.6 ala__L_c + 3.11 amp_c + 3.88 arg__L_c + 4.48 asn__L_c + 4.48 asp__L_c + 20.0 atp_c + 2.51 clpn_EC_c + 2.2 cmp_c + 0.79 cys__L_c + 0.76 damp_c + 0.53 dcmp_c + 0.012068 dgdcg_SA_c + 0.6 dgmp_c + 0.73 dtmp_c + 0.23 gam1p_c + 0.38 glc__D_c + 5.3 glcp_SA_c + 8.72 gln__L_c + 9.68 glu__L_c + 3.51 gly_c + 4.01 gmp…	0	1000	rule 4
BIOMASS_SA_3b	0.42 12dgr_EC_c + 1.27 26dap_LL_c + 0.01 SA_FREE_FA_c + 1.22 acgam1p_c + 0.38 acgam_c + 6.6 ala__L_c + 3.11 amp_c + 3.88 arg__L_c + 4.48 asn__L_c + 4.48 asp__L_c + 20000.0 atp_c + 2.51 clpn_EC_c + 2.2 cmp_c + 0.79 cys__L_c + 0.76 damp_c + 0.53 dcmp_c + 0.012068 dgdcg_SA_c + 0.6 dgmp_c + 0.73 dtmp_c + 0.23 gam1p_c + 0.38 glc__D_c + 5.3 glcp_SA_c + 8.72 gln__L_c + 9.68 glu__L_c + 3.51 gly_c + 4.01 …	0	1000	rule 4
BIOMASS_SA_4a	0.42 12dgr_SA_c + 1.27 26dap_LL_c + 0.01 SA_FREE_FA_c + 1.22 acgam1p_c + 0.38 acgam_c + 6.6 ala__L_c + 3.11 amp_c + 3.88 arg__L_c + 4.48 asn__L_c + 4.48 asp__L_c + 20000.0 atp_c + 2.51 clpn_SA_c + 2.2 cmp_c + 0.79 cys__L_c + 0.76 damp_c + 0.53 dcmp_c + 0.012068 dgdcg_SA2_c + 0.6 dgmp_c + 0.73 dtmp_c + 0.23 gam1p_c + 0.38 glc__D_c + 5.3 glcp_SA_c + 8.72 gln__L_c + 9.68 glu__L_c + 3.51 gly_c + 4.01…	0	1000	rule 4
BIOMASS_SA_5a	0.42 12dgr_SA_c + 1.27 26dap_LL_c + 0.01 SA_FREE_FA_c + 1.22 acgam1p_c + 0.38 acgam_c + 6.6 ala__L_c + 3.11 amp_c + 3.88 arg__L_c + 4.48 asn__L_c + 4.48 asp__L_c + 20000.0 atp_c + 2.51 clpn_SA_c + 2.2 cmp_c + 0.79 cys__L_c + 0.76 damp_c + 0.53 dcmp_c + 0.012068 dgdcg_SA2_c + 0.6 dgmp_c + 0.73 dtmp_c + 0.23 gam1p_c + 5.3 glcp_SA_c + 8.72 gln__L_c + 9.68 glu__L_c + 3.51 gly_c + 4.01 gmp_c + 20000.0…	0	1000	rule 4
BIOMASS_SA_7a	0.01 10fthf_c + 0.42 12dgr_SA_c + 1.27 26dap_LL_c + 0.01 SA_FREE_FA_c + 1.22 acgam1p_c + 0.38 acgam_c + 6.6 ala__L_c + 3.11 amp_c + 3.88 arg__L_c + 4.48 asn__L_c + 4.48 asp__L_c + 20000.0 atp_c + 2.51 clpn_SA_c + 2.2 cmp_c + 0.79 cys__L_c + 0.76 damp_c + 0.53 dcmp_c + 0.012068 dgdcg_SA2_c + 0.6 dgmp_c + 0.73 dtmp_c + 0.01 fad_c + 0.23 gam1p_c + 5.3 glcp_SA_c + 8.72 gln__L_c + 9.68 glu__L_c + 3.51…	0	1000	rule 4
BIOMASS_SA_7b	0.01 10fthf_c + 0.42 12dgr_SA_c + 1.27 26dap_LL_c + 0.01 SA_FREE_FA_c + 1.22 acgam1p_c + 0.38 acgam_c + 6.6 ala__L_c + 3.11 amp_c + 3.88 arg__L_c + 4.48 asn__L_c + 4.48 asp__L_c + 20000.0 atp_c + 2.51 clpn_SA_c + 2.2 cmp_c + 0.79 cys__L_c + 0.76 damp_c + 0.53 dcmp_c + 0.012068 dgdcg_SA2_c + 0.6 dgmp_c + 0.73 dtmp_c + 0.01 fad_c + 0.23 gam1p_c + 5.3 glcp_SA_c + 8.72 gln__L_c + 9.68 glu__L_c + 3.51…	0	1000	rule 4
FACOALPHDCA	atp_c + coa_c + phdca_c --> amp_c + phdcacoa_c + ppi_c	0	1000	rule 4
FACOAL200	arach_c + atp_c + coa_c --> amp_c + arachcoa_c + ppi_c	0	1000	rule 4
CBIAT_DELETE	atp_c + cbi_c + h2o_c --> adocbi_c + pi_c + ppi_c	0	1000	rule 4
CBLAT_DELETE	atp_c + cbl1_c + h2o_c --> adocbl_c + pi_c + ppi_c	0	1000	rule 4
DASYN_EC	ctp_c + h_c + 0.02 pa_EC_c --> 0.02 cdpdag_EC_c + ppi_c	0	1000	rule 4
DHBSr	23dhb_c + atp_c --> 23dhba_c + ppi_c	0	1000	rule 4
PHEPS	atp_c + h2o_c + phenol_c --> amp_c + 2.0 h_c + pi_c + pphos_c	0	1000	rule 4
F1PGT	fuc1p__L_c + gtp_c + h_c --> gdpfuc_c + ppi_c	0	1000	rule 4
FACOAL184	atp_c + coa_c + strdnc_c --> amp_c + ppi_c + strdnccoa_c	0	1000	rule 4
FACOAL224	adrn_c + atp_c + coa_c --> adrncoa_c + amp_c + ppi_c	0	1000	rule 4
FACOAL2251	atp_c + coa_c + dcsptn1_c --> amp_c + dcsptn1coa_c + ppi_c	0	1000	rule 4
FACOAL260	atp_c + coa_c + hexc_c --> amp_c + hexccoa_c + ppi_c	0	1000	rule 4
MECOALm	atp_m + coa_m + mescon_m --> adp_m + mescoa_m + pi_m	0	1000	rule 4
FPGS_tm	4.0 atp_c + 4.0 glu__L_c + thf_c --> 4.0 adp_c + 4.0 h_c + 4.0 pi_c + thfglu_c	0	1000	rule 4
ANNAT	atp_c + 2.0 h_c + nmn_c --> nad_c + ppi_c	0	1000	rule 4
ANNATn	atp_n + 2.0 h_n + nmn_n --> nad_n + ppi_n	0	1000	rule 4
APPAT	atp_c + 2.0 h_c + pan4p_c --> dpcoa_c + ppi_c	0	1000	rule 4
FACOAL150_ISO	atp_c + coa_c + fa3_c --> amp_c + fa3coa_c + ppi_c	0	1000	rule 4
FACOAL171_ISO	atp_c + coa_c + fa9_c --> amp_c + fa9coa_c + ppi_c	0	1000	rule 4
FACOAL171_anteiso	atp_c + coa_c + fa10_c --> amp_c + fa10coa_c + ppi_c	0	1000	rule 4
RE2635R	atp_r + coa_r + dchac_r --> CE1589_r + amp_r + ppi_r	0	1000	rule 4
RE3335M	CE5343_m + atp_m + coa_m --> CE5348_m + amp_m + ppi_m	0	1000	rule 4
RE3335R	CE5343_r + atp_r + coa_r --> CE5348_r + amp_r + ppi_r	0	1000	rule 4
RE3335X	CE5343_x + atp_x + coa_x --> CE5348_x + amp_x + ppi_x	0	1000	rule 4
RE3345X	CE5343_x + atp_x + coa_x --> CE5342_x + amp_x + ppi_x	0	1000	rule 4
RE3446M	CE4988_m + atp_m + coa_m --> CE5969_m + amp_m + ppi_m	0	1000	rule 4
RE3562C	atp_c + coa_c + leuktrB4wcooh_c --> CE6182_c + amp_c + ppi_c	0	1000	rule 4
RE3577X	CE5995_x + atp_x + coa_x --> CE6190_x + amp_x + ppi_x	0	1000	rule 4
PROTS_LLA	0.086 alatrna_c + 0.041 argtrna_c + 0.059 asntrna_c + 0.031 asptrna_c + 0.306 atp_c + 0.034 cystrna_c + 0.064 glntrna_c + 0.036 glutrna_c + 0.092 glytrna_c + 2.0 gtp_c + 2.306 h2o_c + 0.015 histrna_c + 0.061 iletrna_c + 0.087 leutrna_c + 0.072 lystrna_c + 0.025 mettrna_c + 0.038 phetrna_c + 0.035 protrna_c + 0.051 sertrna_c + 0.056 thrtrna_c + 0.017 trptrna_c + 0.027 tyrtrna_c + 0.072 valtrna_c -…	0	1000	rule 4
DPOR	2.0 atp_c + 2.0 fdxrd_c + 2.0 h2o_c + pchlld_c --> 2.0 adp_c + chlld_c + 2.0 fdxox_c + 2.0 pi_c	0	1000	rule 4
BACCL_h	accp_h + atp_h + btn_h --> amp_h + btnCCP_h + ppi_h	0	1000	rule 4
APAT_1	atp_c + ppa_c --> ppad_c + ppi_c	0	1000	rule 4
FACOAL1	atp_c + coa_c + gamla_c --> amp_c + glincoa_c + ppi_c	0	1000	rule 4
FACOAL182_1	atp_c + coa_c + ocdcya_c --> amp_c + lincoa_c + ppi_c	0	1000	rule 4
TRYS	atp_c + gthrd_c + gtspmd_c --> adp_c + pi_c + trprd_c	0	1000	rule 4
CPS_1	atp_c + h_c + hco3_c + nh4_c --> adp_c + cbp_c + pi_c	0	1000	rule 4
PCA1	atp_c + coa_c + 3.0 h_c + palmacd_c --> amp_c + palmcoa_c + ppi_c	0	1000	rule 4

## Sheet: Table S3
Table S3: Different types of errors in the model.
ID of wrong reaction	equation of wrong reaction	correct reaction	modification	type of error
FACT	2obut_c + coa_c --> for_c + 2.0 ppcoa_c	2obut_c + coa_c --> for_c + ppcoa_c	correcting	metabolite infinite generation
BGLK_1	cellb_c + h2o_c --> g6p_c + glc__D_c	cellb_c + h2o_c --> 2.0 glc__D_c	correcting	metabolite infinite generation
THDPS_2	h2o_c + succoa_c + thdp_c --> coa_c + sl26da_c	h2o_c + succoa_c + thdp_c --> coa_c + sl2a6o_c	correcting	metabolite infinite generation
NALN6_1	akg_c + nal2a6o_c --> glu__L_c + n6all26d_c	glu__L_c + nal2a6o_c <=> akg_c + n6all26d_c	correcting	metabolite infinite generation
GLYOX_2	h2o_c + lgt__S_c --> gthrd_c + h_c + lac__D_c + mthgxl_c	h2o_c + lgt__S_c --> gthrd_c + h_c + lac__D_c	correcting	metabolite infinite generation
AHSERL3	acser_c + seln_c <=> ac_c + scys__L_c	acser_c + tsul_c --> ac_c + scys__L_c	correcting	metabolite infinite generation
SDPDS_2	h2o_c + sl2a6o_c --> 26dap_LL_c + succ_c	h2o_c + sl26da_c --> 26dap_LL_c + succ_c	correcting	metabolite infinite generation
SUCptspp_1	pep_c --> pyr_c + suc6p_c	pep_c + sucr_p --> pyr_c + suc6p_c	correcting	metabolite infinite generation
SPMDAT1_2	accoa_c + sprm_c --> N1aspmd_c + coa_c	accoa_c + spmd_c --> N1aspmd_c + coa_c + h_c	correcting	metabolite infinite generation
THPPP	h2o_c + thmpp_c --> ppi_c + thmmp_c	h2o_c + thmpp_c --> h_c + pi_c + thmmp_c	correcting	metabolite infinite generation
DHNCM	dhor__S_c + h2o_c <=> h_c + ncmylasp_c	dhor__S_c + h2o_c <=> cbasp_c + h_c	correcting	metabolite infinite generation
ALAB	akg_c + ala_B_c <=> glu__L_c + octdp_c	akg_c + ala_B_c <=> glu__L_c + msa_c	correcting	metabolite infinite generation
HPOXR	2.0 h2o2_c --> 2.0 h2o_c + 2.0 o2_c	2.0 h2o2_c --> 2.0 h2o_c + o2_c	correcting	metabolite infinite generation
PPS5	air_c + amet_c --> 2mahmp_c + co_c + dad_5_c + for_c + met__L_c	air_c + amet_c <=> 4ampm_c + co_c + dad_5_c + for_c + 2.0 h_c + met__L_c	correcting	metabolite infinite generation
SLGTH	gthrd_c + h_c + slnt_c --> dgslnt_c + gthox_c + h2o_c	4.0 gthrd_c + 2.0 h_c + slnt_c --> dgslnt_c + gthox_c + 3.0 h2o_c	correcting	metabolite infinite generation
PGAL	h2o_c + pbng_c --> hmbil_c + nh4_c	h2o_c + 4.0 ppbng_c --> hmbil_c + 4.0 nh4_c	correcting	metabolite infinite generation
THMPP	h2o_c + thmmp_c --> ppi_c + thm_c	h2o_c + thmmp_c --> pi_c + thm_c	correcting	metabolite infinite generation
NP1_2	nicrns_c + pi_c <=> h_c + ncam_c + r1p_c	nicrns_c + pi_c <=> nac_c + r1p_c	correcting	metabolite infinite generation
XYLpts	xyl__D_e --> xu5p__D_c	ru5p__L_c <=> xu5p__D_c	correcting	metabolite infinite generation
P5CCD	glu__L_c + h_c + nadh_c --> glu5sa_c + nad_c + pi_c	glu5p_c + h_c + nadh_c --> glu5sa_c + nad_c + pi_c	correcting	metabolite infinite generation
HMR_9726	5fthf_c + glu__L_c --> forglu_c + thf_c	5fthf_c + glu__L_c + h_c --> Nforglu_c + thf_c	correcting	metabolite infinite generation
CPS_1	atp_c + h_c + hco3_c + nh4_c --> adp_c + cbp_c + pi_c	2.0 atp_c + hco3_c + nh4_c --> 2.0 adp_c + cbp_c + 2.0 h_c + pi_c	correcting	metabolite infinite generation
DHPS2_2	4abz_c + 6hmhpt_c --> dhpt_c + ppi_c	4abz_c + 6hmhptpp_c --> dhpt_c + h_c + ppi_c	correcting	metabolite infinite generation
ACCOAS	aacoa_c + coa_c --> accoa_c	2.0 accoa_c <=> aacoa_c + coa_c	correcting	metabolite infinite generation
ACCDH	btcoa_c + fad_c --> 3mb2coa_c + fadh2_c	btcoa_c + fad_c <=> b2coa_c + fadh2_c	correcting	metabolite infinite generation
ASPA1	Lcyst_c + akg_c --> ac_c + glu__L_c	Lcyst_c + akg_c <=> 3spyr_c + glu__L_c	correcting	metabolite infinite generation
RTOT_3	R1coa_hs_c + R2coa_hs_c --> 2.0 Rtotal3coa_c	/	deleting	metabolite infinite generation
MCOATA_2	hacp_c + malcoa_c --> coa_c + malacp_c	/	deleting	metabolite infinite generation
BIOMASS_SA_only_AA	6.6 ala__L_c + 3.88 arg__L_c + 4.48 asn__L_c + 4.48 asp__L_c + 0.79 cys__L_c + 8.72 gln__L_c + 8.72 glu__L_c + 3.51 gly_c + 1.45 his__L_c + 4.06 ile__L_c + 5.21 leu__L_c + 5.45 lys__L_c + 1.94 met__L_c + 3.33 phe__L_c + 2.12 pro__L_c + 2.6 ser__L_c + 2.54 thr__L_c + 1.27 trp__L_c + 2.3 tyr__L_c + 4.12 val__L_c --> h2o_c	/	deleting	metabolite infinite generation
PEPTIDEsyn	0.748399 alatrna_c + 0.130805 argtrna_c + 0.272689 asntrna_c + 0.374015 asptrna_c + 0.017197 cystrna_c + 0.200228 glntrna_c + 0.256058 glutrna_c + 1.498961 glytrna_c + 0.067143 histrna_c + 0.087361 iletrna_c + 0.206491 leutrna_c + 0.311404 lystrna_c + 0.104726 mettrna_c + 0.13874 phetrna_c + 0.256971 protrna_c + 0.317225 sertrna_c + 0.349831 thrtrna_c + 0.087887 trptrna_c + 0.040246 tyrtrna_c + 0…	/	deleting	metabolite infinite generation
ARTFR211	clpndcoa_c + 3.0 fadh2_m + 2.0 h_m + 2.0 nadph_m --> 1.375 R2coa_hs_c + 3.0 fad_m + 2.0 nadp_m	/	deleting	metabolite infinite generation
GLCS1	adpglc_c --> adp_c + glycogen_c + h_c	/	deleting	metabolite infinite generation
AGLPACTF	aglp_c + 0.041 bhdodec_c + 0.015 decacp_c + 0.048 dodecacp_c + 0.017 hepacp_c + 0.016 hepeacp_c + 0.281 hexacp_c + 0.192 hexeacp_c + 0.008 octacp_c + 0.375 octeacp_c + 0.003 penacp_c + 0.003 tetacp_c --> 0.958 ACP_c + 0.958 pa160_c	/	deleting	metabolite infinite generation
ARTFR212	dcsptn1coa_c + 3.0 fadh2_m + 2.0 h_m + 2.0 nadph_m --> 1.375 R2coa_hs_c + 3.0 fad_m + 2.0 nadp_m	/	deleting	metabolite infinite generation
RTOT2	R2coa_hs_c --> Rtotalcoa_c	/	deleting	metabolite infinite generation
GBEZ	14glun_c --> glycogen_c + h2o_c	/	deleting	metabolite infinite generation
ARTFR213	c226coa_c + 3.0 fadh2_m + 3.0 h_m + 3.0 nadph_m --> 1.375 R2coa_hs_c + 3.0 fad_m + 3.0 nadp_m	/	deleting	metabolite infinite generation
BIOMASS_SA_nuc_only	3.11 amp_c + 2.2 cmp_c + 0.76 damp_c + 0.53 dcmp_c + 0.6 dgmp_c + 0.73 dtmp_c + 4.01 gmp_c + 2.39 ump_c --> h2o_c	/	deleting	metabolite infinite generation
ARTFR204	2.0 fadh2_m + 2.0 h_m + 2.0 nadph_m + strdnccoa_c --> 1.125 R2coa_hs_c + 2.0 fad_m + 2.0 nadp_m	/	deleting	metabolite infinite generation
DODECACP	acACP_c + 5.0 malACP_c + 10.0 nadph_c --> 5.0 ACP_c + 5.0 co2_c + dodecacp_c + 10.0 nadp_c	/	deleting	metabolite infinite generation
PS_asn__L_c	asn__L_c --> Asn_X_Ser_Thr_c + h2o_c	/	deleting	metabolite infinite generation
LCAT23e	chsterol_e + pchol_hs_e --> lpchol_hs_e + xolest183_hs_e	/	deleting	metabolite infinite generation
ARTFR202	2.0 fadh2_m + h_m + lnlncacoa_c + nadph_m --> 1.125 R2coa_hs_c + 2.0 fad_m + nadp_m	/	deleting	metabolite infinite generation
RTOT5	R5coa_hs_c --> Rtotalcoa_c	/	deleting	metabolite infinite generation
ARTFR208	3.0 fadh2_m + 2.0 h_m + 2.0 nadph_m + tmndnccoa_c --> 1.25 R2coa_hs_c + 3.0 fad_m + 2.0 nadp_m	/	deleting	metabolite infinite generation
GLGB	14glucan_c --> glycogen_c	/	deleting	metabolite infinite generation
ARTFR203	2.0 fadh2_m + h_m + lnlncgcoa_c + nadph_m --> 1.125 R2coa_hs_c + 2.0 fad_m + nadp_m	/	deleting	metabolite infinite generation
ARTFR206	arachdcoa_c + 2.0 fadh2_m + 2.0 h_m + 2.0 nadph_m --> 1.25 R2coa_hs_c + 2.0 fad_m + 2.0 nadp_m	/	deleting	metabolite infinite generation
RTOT3	R3coa_hs_c --> Rtotalcoa_c	/	deleting	metabolite infinite generation
ARTFR210	fadh2_m + h_m + lnlccoa_c + nadph_m --> 1.125 R2coa_hs_c + fad_m + nadp_m	/	deleting	metabolite infinite generation
GBEZY	14glun_c --> glycogen_c	/	deleting	metabolite infinite generation
GLCS2	udpg_c --> glycogen_c + h_c + udp_c	/	deleting	metabolite infinite generation
RTOT_2	R2coa_hs_c + R4coa_hs_c --> 2.0 Rtotal2coa_c	/	deleting	metabolite infinite generation
ARTFR205	dlnlcgcoa_c + 2.0 fadh2_m + h_m + nadph_m --> 1.25 R2coa_hs_c + 2.0 fad_m + nadp_m	/	deleting	metabolite infinite generation
AAMYL	14glucan_c --> malthx_c	/	deleting	metabolite infinite generation
ARTFR209	adrncoa_c + 2.0 fadh2_m + 2.0 h_m + 2.0 nadph_m --> 1.375 R2coa_hs_c + 2.0 fad_m + 2.0 nadp_m	/	deleting	metabolite infinite generation
ARTFR207	arachcoa_c --> 1.25 R2coa_hs_c	/	deleting	metabolite infinite generation
RTOT4	R4coa_hs_c --> Rtotalcoa_c	/	deleting	metabolite infinite generation
NRRH	h2o_c + nicrns_c --> h_c + ncam_c + rib__D_c	/	deleting	metabolite infinite generation
ACGAL6PISO	acgal6p_c + h2o_c --> galam6p_c + nh4_c	/	deleting	metabolite infinite generation
CYTK2_2	atp_c + ctp_c + dcmp_c <=> adp_c + cdp_c + dcdp_c	/	deleting	metabolite infinite generation
SRK	3php_c + atp_c --> adp_c + h_c + pser__L_c	/	deleting	metabolite infinite generation
PPS2	air_c + amet_c --> 2mahmp_c + co_c + dad_2_c + for_c + met__L_c	/	deleting	metabolite infinite generation
GLYFEM	glyclt_c + h_c --> ac_c + co2_c + h2o_c + succ_c	/	deleting	metabolite infinite generation
P5CDEG	e4hglu_c + nad_c --> 4hglusa_c + nadh_c	4hglusa_c + h2o_c + nad_c --> e4hglu_c + 2.0 h_c + nadh_c	correcting	reducing equivalent infinite generation
FDR	nadph_c + rdxo_c --> h_c + nadp_c + rdxr_c	nadh_c + 2.0 rdxo_c <=> h_c + nad_c + 2.0 rdxr_c	correcting	reducing equivalent infinite generation
GULNLR	guln__L_c + 2.0 nad_c --> fruur_c + 2.0 nadh_c	guln__L_c + nad_c <=> 3dhguln_c + h_c + nadh_c	correcting	reducing equivalent infinite generation
GLA	nad_c + udpgalur_c --> 2.0 h_c + nadh_c + udpglcur_c	udpglcur_c <=> udpgalur_c	correcting	reducing equivalent infinite generation
RE3477C	h2o_r + txa2_r --> CE1447_c + 2.0 h_c	h2o_r + txa2_r <=> HC02180_r	correcting	reducing equivalent infinite generation
SFRR	h_c + so3_c --> h2o_c + h2s_c	5.0 h_c + 3.0 nadph_c + so3_c --> 3.0 h2o_c + h2s_c + 3.0 nadp_c	correcting	reducing equivalent infinite generation
HMR_2611	M00129_c + crn_c + 2.0 h_c --> coa_c + ttdcrn_c	crn_c + tdcoa_c <=> coa_c + ttdcrn_c	correcting	reducing equivalent infinite generation
PYAS	aspsa_c + pyr_c --> h2o_c + h_c + thdp_c	aspsa_c + pyr_c --> 4hthdp_c + h2o_c + h_c	correcting	reducing equivalent infinite generation
HDECH	1hdecg3p_c + h2o_c --> glyc3p_c + 3.0 h_c + hdcea_c	2hdec9eg3p_c + h2o_c --> glyc3p_c + 2.0 h_c + hdcea_c	correcting	reducing equivalent infinite generation
FPRA	fdxrd_c + h_c + nadp_c --> fdxox_c + nadph_c	/	deleting	reducing equivalent infinite generation
CY_focytb5_c	ficytb5_c --> focytb5_c	/	deleting	reducing equivalent infinite generation
FNRR2	fdxrd_c + h_c + nadp_c --> fdxo_2_2_c + nadph_c	/	deleting	reducing equivalent infinite generation
PTGFS	prostgh2_c + trdox_c --> prostgf2_c + trdrd_c	/	deleting	reducing equivalent infinite generation
FRDO	fdxrd_c + nadp_c --> fdxox_c + h_c + nadph_c	/	deleting	reducing equivalent infinite generation
SIRA2	6.0 fdxox_c + 3.0 h2o_c + h2s_c --> 6.0 fdxrd_c + 8.0 h_c + so3_c	/	deleting	reducing equivalent infinite generation
MRF	fdxrd_c + 3.0 h_c + mlthf_c --> 5mthf_c + fdxo_2_2_c	/	deleting	reducing equivalent infinite generation
MECDPDH4E	2mecdp_c + fdxrd_c + h_c --> fdxo_2_2_c + h2mb4p_c + h2o_c	/	deleting	reducing equivalent infinite generation
NAR_syn_2	fdxo_2_2_c + h2o_c + no2_c --> fdxrd_c + 2.0 h_c + no3_c	/	deleting	reducing equivalent infinite generation
NOR_syn_2	fdxo_2_2_c + h2o_c + nh4_c --> fdxrd_c + h_c + no2_c	/	deleting	reducing equivalent infinite generation
SO3R_h	6.0 fdxrd_h + 7.0 h_h + so3_h --> 6.0 fdxox_h + 3.0 h2o_h + h2s_h	/	deleting	reducing equivalent infinite generation
RTOT1_cho	R1coa_cho_c --> Rtotalcoa_c	/	deleting	reducing equivalent infinite generation
SULRSI	3.0 h2o_c + 3.0 nadp_c + slnt_c --> 4.0 h_c + 3.0 nadph_c + sel_c	/	deleting	reducing equivalent infinite generation
BTSr	dtbt_c + s_c --> btn_c + 2.0 h_c	/	deleting	reducing equivalent infinite generation
ABAH	2ommbl_c + amet_c --> ahcys_c + h_c + q8_c	/	deleting	reducing equivalent infinite generation
UNK2_cho	2kmb_c + gln__L_c + 2.0 h_c --> glu__L_c + met__L_c	/	deleting	reducing equivalent infinite generation
BTS2	cys__L_c + dtbt_c --> ala__L_c + btn_c + 2.0 h_c	/	deleting	reducing equivalent infinite generation
UNK2	2kmb_c + gln__L_c + h_c --> glu__L_c + met__L_c	/	deleting	reducing equivalent infinite generation
r0698	dcholcoa_x + 4.0 h_x + ppcoa_x --> coa_x + dhcholestancoa_x + h2o_x	/	deleting	reducing equivalent infinite generation
FAD_9	coa_c + dodcoa_c + fad_c + nad_c --> accoa_c + decoa_c + fadh2_c + nadh_c	/	deleting	reducing equivalent infinite generation
FAD_10	coa_c + decoa_c + fad_c + nad_c --> accoa_c + fadh2_c + nadh_c + occoa_c	/	deleting	reducing equivalent infinite generation
ACOAD23f	fad_c + hdcoa_c --> fadh2_c + hd2coa_c	/	deleting	reducing equivalent infinite generation
OGMG	4izp_c + 3.0 h2o_c + h_c + 2.0 nad_c --> 4ogm_c + for_c + 2.0 nadh_c + nh4_c	/	deleting	reducing equivalent infinite generation
FE2Gabcpp	fe2_p + gtp_c + h2o_c <=> fe2_c + gdp_c + h_c + pi_c	fe2_p + gtp_c + h2o_c --> fe2_c + gdp_c + h_c + pi_c	correcting	energy infinite generation
FE2GTPabc	fe2_e + gtp_c + h2o_c <=> fe2_c + gdp_c + h_c + pi_c	fe2_e + gtp_c + h2o_c --> fe2_c + gdp_c + h_c + pi_c	correcting	energy infinite generation
RE2649C	h2o_c + ppcoa_c <=> coa_c + h_c + ppa_c	h2o_c + ppcoa_c --> coa_c + h_c + ppa_c	correcting	energy infinite generation
PpGppP	gdp_c + ppi_c <=> gbdp_c + h2o_c	gdp_c + ppi_c <-- gbdp_c + h2o_c	correcting	energy infinite generation
RE3630C	CE2088_c + h2o_c <=> CE2089_c + ac_c	CE2088_c + h2o_c --> CE2089_c + ac_c	correcting	energy infinite generation
PPAAFDOR	fdxo_42_c + h2o_c + ppal_c<=> fdxr_42_c + 3.0 h_c + ppa_c	fdxo_42_c + h2o_c + ppal_c --> fdxr_42_c + 3.0 h_c + ppa_c	correcting	energy infinite generation
RE2649M	h2o_m + ppcoa_m <=> coa_m + h_m + ppa_m	h2o_m + ppcoa_m --> coa_m + h_m + ppa_m	correcting	energy infinite generation
RE2640C	C02712_c + h2o_c <=> ac_c + met__L_c	C02712_c + h2o_c --> ac_c + met__L_c	correcting	energy infinite generation
AHSERL4	acser_c + trdrd_c + tsul_c <=> ac_c + cys__L_c + h_c + so3_c + trdox_c	acser_c + trdrd_c + tsul_c --> ac_c + cys__L_c + h_c + so3_c + trdox_c	correcting	energy infinite generation
CODH_ACS	co2_c + coa_c + fdxr_42_c + h_c + mecfsp_c <=> accoa_c + cfesp_c + fdxo_42_c + h2o_c	co2_c + coa_c + fdxr_42_c + h_c + mecfsp_c <-- accoa_c + cfesp_c + fdxo_42_c + h2o_c	correcting	energy infinite generation
4HTHRA	4hthr_c <=> gcald_c + gly_c	4hthr_c --> gcald_c + gly_c	correcting	energy infinite generation
ACSERHS	acser_c + trdrd_c + tsul_c <=> ac_c + cys__L_c + so3_c + trdox_c	acser_c + trdrd_c + tsul_c --> ac_c + cys__L_c + so3_c + trdox_c	correcting	energy infinite generation
MECDPDH	2mecdp_c + h_c --> h2mb4p_c + h2o_c	2mecdp_c + nadph_c --> h2mb4p_c + h2o_c + nadp_c	correcting	incorrect pathway
SULRR	h_c + nadh_c + so3_c --> h2o_c + h2s_c + nad_c	5.0 h_c + 3.0 nadh_c + so3_c --> 3.0 h2o_c + h2s_c + 3.0 nad_c	correcting	incorrect pathway
SULRR2	h_c + nadph_c + so3_c --> h2o_c + h2s_c + nadp_c	5.0 h_c + 3.0 nadph_c + so3_c --> 3.0 h2o_c + h2s_c + 3.0 nadp_c	correcting	incorrect pathway
FDIPDC	frdp_c + ipdp_c --> ppi_c + udcpdp_c	frdp_c + 8.0 ipdp_c --> 8.0 ppi_c + udcpdp_c	correcting	incorrect pathway
3MOPDC_2	3mob_c + 3.0 h_c --> 2mbald_c + co2_c	3mob_c + h_c --> 2mppal_c + co2_c	correcting	incorrect pathway
MBTA1	acac_c + h_c + n6hlys_c + n6hlysmal_c + nadh_c + salc_c + thr__L_c --> 6.0 h2o_c + mcbtt_c + nad_c	acac_c + 3.0 h_c + n6hlys_c + n6hlysmal_c + nadh_c + salc_c + thr__L_c --> 6.0 h2o_c + mcbtm_c + nad_c	correcting	incorrect pathway
HPYRR2x_1	3.0 h_c + 2.0 hpyr_c + nadh_c --> 2.0 glyc__S_c + nad_c	h_c + hpyr_c + nadh_c --> glyc__S_c + nad_c	correcting	incorrect pathway
2H3MBDH	3mob_c + h_c + nadh_c <=> 2h3mb_c + nad_c	3mob_c + h_c + nadh_c <=> 2hiv_c + nad_c	correcting	incorrect pathway
AH5L	5aop_c --> h2o_c + pbng_c	2.0 5aop_c --> 2.0 h2o_c + h_c + ppbng_c	correcting	incorrect pathway
IPPT	adp_c + ppap_c <=> atp_c + ival_c	adp_c + ppap_c <=> atp_c + ppa_c	correcting	incorrect pathway
HEPKA2	atp_c + hphhlipa_c --> adp_c + h_c + icolipaAR1_c	/	deleting	incorrect pathway
MOAT3C_2	ckdo_c + phphhlipa_c --> cmp_c + h_c + icolipa_c	/	deleting	incorrect pathway
EDTXS_core	0.6267 lipaA_p + 0.05 lipaB_p + 0.3133 lipaF_p --> lipa_p	/	deleting	incorrect pathway
GLGE	malt1p_c --> 2.0 14glucan_c + pi_c	/	deleting	incorrect pathway
AMYL2	adpglc_c <=> 14glucan_c + adp_c + h_c	/	deleting	incorrect pathway
ACARP	adocbl_c + h2o_c <=> adcobdam_c + pi_c	/	deleting	incorrect pathway
DHDDS_c	frdp_c + 8.0 ipdp_c --> dedoldp_c + 8.0 ppi_c	/	deleting	incorrect pathway
DEDOLDPS	7.0 ipdp_c + ttc_ggdp_c --> dedoldp_c + 7.0 ppi_c	/	deleting	incorrect pathway
OA4VL_ST	100.0 udcpo4_p <=> OA_ST_p + 99.0 h_p + 99.0 udcpdp_p	/	deleting	incorrect pathway
HMR_7255	dedoldp__L_c + 20.0 h_c --> doldp__L_c	/	deleting	incorrect pathway
AGPAT18111Z160h	1odec11eg3p_h + palmACP_h --> ACP_h + pa18111Z160_h	/	deleting	incorrect pathway
PCHOLSTE_HSPLA2	h2o_c + pchol_hs_c --> Rtotal2_c + h_c + pcholste_hs_c	/	deleting	incorrect pathway
LCAT15e	chsterol_e + pchol_hs_e --> pcholste_hs_e + xolest2_hs_e	/	deleting	incorrect pathway
LCAT16e	chsterol_e + pe_hs_e --> peste_hs_e + xolest2_hs_e	/	deleting	incorrect pathway
PCHOL2LINL_HSPLA2	h2o_c + pchol_hs_c --> Rtotal2_c + h_c + pchol2linl_hs_c	/	deleting	incorrect pathway
LCAT18e	chsterol_e + pchol_hs_e --> pchol2linl_hs_e + xolest2_hs_e	/	deleting	incorrect pathway
PE2LINL_HSPLA2	h2o_c + pe_hs_c --> Rtotal2_c + h_c + pe2linl_hs_c	/	deleting	incorrect pathway
LCAT19e	chsterol_e + pe_hs_e --> pe2linl_hs_e + xolest2_hs_e	/	deleting	incorrect pathway
PCHOLN19_HSPLA2	h2o_c + pchol_hs_c --> Rtotal2_c + h_c + pcholn19_hs_c	/	deleting	incorrect pathway
LCAT32e	chsterol_e + pchol_hs_e --> pcholn19_hs_e + xolest2_hs_e	/	deleting	incorrect pathway
PCHOLN201_HSPLA2	h2o_c + pchol_hs_c --> Rtotal2_c + h_c + pcholn201_hs_c	/	deleting	incorrect pathway
LCAT33e	chsterol_e + pchol_hs_e --> pcholn201_hs_e + xolest2_hs_e	/	deleting	incorrect pathway
PCHOLN205_HSPLA2	h2o_c + pchol_hs_c --> Rtotal2_c + h_c + pcholn205_hs_c	/	deleting	incorrect pathway
LCAT35e	chsterol_e + pchol_hs_e --> pcholn205_hs_e + xolest2_hs_e	/	deleting	incorrect pathway
PCHOLN224_HSPLA2	h2o_c + pchol_hs_c --> Rtotal2_c + h_c + pcholn224_hs_c	/	deleting	incorrect pathway
LCAT36e	chsterol_e + pchol_hs_e --> pcholn224_hs_e + xolest2_hs_e	/	deleting	incorrect pathway
PE203_HSPLA2	h2o_c + pe_hs_c --> Rtotal2_c + h_c + pe203_hs_c	/	deleting	incorrect pathway
LCAT40e	chsterol_e + pe_hs_e --> pe203_hs_e + xolest2_hs_e	/	deleting	incorrect pathway
PE226_HSPLA2	h2o_c + pe_hs_c --> Rtotal2_c + h_c + pe226_hs_c	/	deleting	incorrect pathway
LCAT41e	chsterol_e + pe_hs_e --> pe226_hs_e + xolest2_hs_e	/	deleting	incorrect pathway
PE224_HSPLA2	h2o_c + pe_hs_c --> Rtotal2_c + h_c + pe224_hs_c	/	deleting	incorrect pathway
LCAT42e	chsterol_e + pe_hs_e --> pe224_hs_e + xolest2_hs_e	/	deleting	incorrect pathway
PEDH203_HSPLA2	h2o_c + pe_hs_c --> Rtotal2_c + h_c + pedh203_hs_c	/	deleting	incorrect pathway
LCAT43e	chsterol_e + pe_hs_e --> pedh203_hs_e + xolest2_hs_e	/	deleting	incorrect pathway
PEDH17_HSPLA2	h2o_c + pe_hs_c --> Rtotal2_c + h_c + pe17_hs_c	/	deleting	incorrect pathway
LCAT48e	chsterol_e + pe_hs_e --> pe17_hs_e + xolest2_hs_e	/	deleting	incorrect pathway
PCHOLN203_HSPLA2	h2o_c + pchol_hs_c --> Rtotal2_c + h_c + pcholn203_hs_c	/	deleting	incorrect pathway
LCAT49e	chsterol_e + pchol_hs_e --> pcholn203_hs_e + xolest2_hs_e	/	deleting	incorrect pathway
PCHOLN24_HSPLA2	h2o_c + pchol_hs_c --> Rtotal2_c + h_c + pcholn24_hs_c	/	deleting	incorrect pathway
LCAT50e	chsterol_e + pchol_hs_e --> pcholn24_hs_e + xolest2_hs_e	/	deleting	incorrect pathway
PCHOLN261_HSPLA2	h2o_c + pchol_hs_c --> Rtotal2_c + h_c + pcholn261_hs_c	/	deleting	incorrect pathway
LCAT51e	chsterol_e + pchol_hs_e --> pcholn261_hs_e + xolest2_hs_e	/	deleting	incorrect pathway
PCHOLDOC_HSPLA2	h2o_c + pchol_hs_c --> Rtotal2_c + h_c + pcholdoc_hs_c	/	deleting	incorrect pathway
LCAT57e	chsterol_e + pchol_hs_e --> pcholdoc_hs_e + xolest2_hs_e	/	deleting	incorrect pathway
PCHOLDEIC_HSPLA2	h2o_c + pchol_hs_c --> Rtotal2_c + h_c + pcholeic_hs_c	/	deleting	incorrect pathway
LCAT5e	chsterol_e + pchol_hs_e --> pcholeic_hs_e + xolest2_hs_e	/	deleting	incorrect pathway
PCHOLDET_HSPLA2	h2o_c + pchol_hs_c --> Rtotal2_c + h_c + pcholet_hs_c	/	deleting	incorrect pathway
LCAT6e	chsterol_e + pchol_hs_e --> pcholet_hs_e + xolest2_hs_e	/	deleting	incorrect pathway
PCHOLHEP_HSPLA2	h2o_c + pchol_hs_c --> Rtotal2_c + h_c + pcholhep_hs_c	/	deleting	incorrect pathway
LCAT7e	chsterol_e + pchol_hs_e --> pcholhep_hs_e + xolest2_hs_e	/	deleting	incorrect pathway
PCHOLLINL_HSPLA2	h2o_c + pchol_hs_c --> Rtotal2_c + h_c + pchollinl_hs_c	/	deleting	incorrect pathway
LCAT8e	chsterol_e + pchol_hs_e --> pchollinl_hs_e + xolest2_hs_e	/	deleting	incorrect pathway
PELINL_HSPLA2	h2o_c + pe_hs_c --> Rtotal2_c + h_c + pelinl_hs_c	/	deleting	incorrect pathway
LCAT9e	chsterol_e + pe_hs_e --> pelinl_hs_e + xolest2_hs_e	/	deleting	incorrect pathway
SMS11	crm_hs_c + pchol_hs_c --> dag_hs_c + sphmyln181221_hs_c	/	deleting	incorrect pathway
SMS12	crm_hs_c + pchol_hs_c --> dag_hs_c + sphmyln18122_hs_c	/	deleting	incorrect pathway
SMS16	crm_hs_c + pchol_hs_c --> dag_hs_c + sphmyln18123_hs_c	/	deleting	incorrect pathway
SMS14	crm_hs_c + pchol_hs_c --> dag_hs_c + sphmyln1824_hs_c	/	deleting	incorrect pathway
SMS15	crm_hs_c + pchol_hs_c --> dag_hs_c + sphmyln1825_hs_c	/	deleting	incorrect pathway
SMS4	crm_hs_c + pchol_hs_c --> dag_hs_c + sphmyln18116_hs_c	/	deleting	incorrect pathway
SMS6	crm_hs_c + pchol_hs_c --> dag_hs_c + sphmyln18118_hs_c	/	deleting	incorrect pathway
SMS7	crm_hs_c + pchol_hs_c --> dag_hs_c + sphmyln181181_hs_c	/	deleting	incorrect pathway
LPS7e	dag_hs_e + h2o_e --> Rtotal_e + h_e + magarachi_hs_e	/	deleting	incorrect pathway
PCHOLOLE_HSPLA2	h2o_c + pchol_hs_c --> Rtotal2_c + h_c + pcholole_hs_c	/	deleting	incorrect pathway
LCAT11e	chsterol_e + pchol_hs_e --> pcholole_hs_e + xolest2_hs_e	/	deleting	incorrect pathway
PEOLE_HSPLA2	h2o_c + pe_hs_c --> Rtotal2_c + h_c + peole_hs_c	/	deleting	incorrect pathway
LCAT12e	chsterol_e + pe_hs_e --> peole_hs_e + xolest2_hs_e	/	deleting	incorrect pathway
PCHOLPALM_HSPLA2	h2o_c + pchol_hs_c --> Rtotal2_c + h_c + pcholpalm_hs_c	/	deleting	incorrect pathway
LCAT14e	chsterol_e + pchol_hs_e --> pcholpalm_hs_e + xolest2_hs_e	/	deleting	incorrect pathway
PCHOL2PALM_HSPLA2	h2o_c + pchol_hs_c --> Rtotal2_c + h_c + pchol2palm_hs_c	/	deleting	incorrect pathway
LCAT21e	chsterol_e + pchol_hs_e --> pchol2palm_hs_e + xolest2_hs_e	/	deleting	incorrect pathway
PCHOLN183_HSPLA2	h2o_c + pchol_hs_c --> Rtotal2_c + h_c + pcholn183_hs_c	/	deleting	incorrect pathway
LCAT30e	chsterol_e + pchol_hs_e --> pcholn183_hs_e + xolest2_hs_e	/	deleting	incorrect pathway
PCHOLN1836_HSPLA2	h2o_c + pchol_hs_c --> Rtotal2_c + h_c + pcholn1836_hs_c	/	deleting	incorrect pathway
LCAT31e	chsterol_e + pchol_hs_e --> pcholn1836_hs_e + xolest2_hs_e	/	deleting	incorrect pathway
PCHOLN204_HSPLA2	h2o_c + pchol_hs_c --> Rtotal2_c + h_c + pcholn204_hs_c	/	deleting	incorrect pathway
LCAT34e	chsterol_e + pchol_hs_e --> pcholn204_hs_e + xolest2_hs_e	/	deleting	incorrect pathway
PCHOLN2254_HSPLA2	h2o_c + pchol_hs_c --> Rtotal2_c + h_c + pcholn2254_hs_c	/	deleting	incorrect pathway
LCAT38e	chsterol_e + pchol_hs_e --> pcholn2254_hs_e + xolest2_hs_e	/	deleting	incorrect pathway
PAILAR_HSPLA2	h2o_c + pail_hs_c --> Rtotal2_c + h_c + pailar_hs_c	/	deleting	incorrect pathway
PCHOLN281_HSPLA2	h2o_c + pchol_hs_c --> Rtotal2_c + h_c + pcholn281_hs_c	/	deleting	incorrect pathway
LCAT52e	chsterol_e + pchol_hs_e --> pcholn281_hs_e + xolest2_hs_e	/	deleting	incorrect pathway
PCHOLN28_HSPLA2	h2o_c + pchol_hs_c --> Rtotal2_c + h_c + pcholn28_hs_c	/	deleting	incorrect pathway
LCAT53e	chsterol_e + pchol_hs_e --> pcholn28_hs_e + xolest2_hs_e	/	deleting	incorrect pathway
PEAR_HSPLA2	h2o_c + pe_hs_c --> Rtotal2_c + h_c + pear_hs_c	/	deleting	incorrect pathway
LCAT3e	chsterol_e + pe_hs_e --> pear_hs_e + xolest2_hs_e	/	deleting	incorrect pathway
MAGLINL_HSe	dag_hs_e + h2o_e --> Rtotal_e + h_e + maglinl_hs_e	/	deleting	incorrect pathway
MAGOLE_HSe	dag_hs_e + h2o_e --> Rtotal_e + h_e + magole_hs_e	/	deleting	incorrect pathway
LPS6e	dag_hs_e + h2o_e --> Rtotal_e + h_e + magste_hs_e	/	deleting	incorrect pathway
LCAT4e	chsterol_e + pail_hs_e --> pailar_hs_e + xolest2_hs_e	/	deleting	incorrect pathway
PCHOL2OLE_HSPLA2	h2o_c + pchol_hs_c --> Rtotal2_c + h_c + pchol2ole_hs_c	/	deleting	incorrect pathway
LCAT20e	chsterol_e + pchol_hs_e --> pchol2ole_hs_e + xolest2_hs_e	/	deleting	incorrect pathway
PCHOL2STE_HSPLA2	h2o_c + pchol_hs_c --> Rtotal2_c + h_c + pchol2ste_hs_c	/	deleting	incorrect pathway
LCAT22e	chsterol_e + pchol_hs_e --> pchol2ste_hs_e + xolest2_hs_e	/	deleting	incorrect pathway
PCHOLN225_HSPLA2	h2o_c + pchol_hs_c --> Rtotal2_c + h_c + pcholn225_hs_c	/	deleting	incorrect pathway
LCAT37e	chsterol_e + pchol_hs_e --> pcholn225_hs_e + xolest2_hs_e	/	deleting	incorrect pathway
SMS13	crm_hs_c + pchol_hs_c --> dag_hs_c + sphmyln180241_hs_c	/	deleting	incorrect pathway
SMS5	crm_hs_c + pchol_hs_c --> dag_hs_c + sphmyln18117_hs_c	/	deleting	incorrect pathway
SMS9	crm_hs_c + pchol_hs_c --> dag_hs_c + sphmyln18120_hs_c	/	deleting	incorrect pathway
SMS8	crm_hs_c + pchol_hs_c --> dag_hs_c + sphmyln181201_hs_c	/	deleting	incorrect pathway
PCHOLN226_HSPLA2	h2o_c + pchol_hs_c --> Rtotal2_c + h_c + pcholn226_hs_c	/	deleting	incorrect pathway
LCAT39e	chsterol_e + pchol_hs_e --> pcholn226_hs_e + xolest2_hs_e	/	deleting	incorrect pathway
PCHOLAR_HSPLA2	h2o_c + pchol_hs_c --> Rtotal2_c + h_c + pcholar_hs_c	/	deleting	incorrect pathway
LCAT2e	chsterol_e + pchol_hs_e --> pcholar_hs_e + xolest2_hs_e	/	deleting	incorrect pathway
OA30PL	25.0 udcpdpglcnac_a1_3_galnac_b1_3_gal_a1_2_fuc_p --> OA30__L_p + 24.0 udcpdp_p	/	deleting	incorrect pathway
GTLOA30	gdpacper_c + gdpfuc_c + udcdpglcnac_b1_3_glc_c --> 2.0 gdp_c + udcdpglcnac_b1_3_glc_a1_4_fuc_a1_3_acper_c	/	deleting	incorrect pathway
LCAT17e	chsterol_e + pail_hs_e --> pailste_hs_e + xolest2_hs_e	/	deleting	incorrect pathway
SMS10	crm_hs_c + pchol_hs_c --> dag_hs_c + sphmyln18121_hs_c	/	deleting	incorrect pathway
THZPSN2_SC	achms_c + cys__L_c + gly_c + h_c + r5p_c --> 4abut_c + 4mpetz_c + ac_c + co2_c + 3.0 h2o_c + nh4_c + pyr_c	/	deleting	incorrect pathway
THZPSN1_SC	achms_c + cys__L_c + gly_c + h_c + xu5p__D_c --> 4abut_c + 4mpetz_c + ac_c + co2_c + 3.0 h2o_c + nh4_c + pyr_c	/	deleting	incorrect pathway
SR4	2mbald_c + coa_c + nad_c <=> 3.0 h_c + ibcoa_c + nadh_c	/	deleting	incorrect pathway
MX15PSL	2h3k5m_c + h_c --> ch4s_c + dxyl5p_c	/	deleting	incorrect pathway
CPP3O	cpppg3_h + 6.0 nadp_h <=> cpp3_h + 6.0 nadph_h	/	deleting	incorrect pathway
PQBS1	3nphb_c --> 2m6solbzq_c + h2o_c	/	deleting	incorrect pathway

## Sheet: Table S4
Table S4: The yields of all carbon-containing metabolites, with glucose as the substrate, are based on different models.
id	metabolites yield of the initial model(mol/mol glucose)	metabolites yield of CSMNpre model(mol/mol glucose)	metabolites yield of CSMN model(mol/mol glucose)	the maximum theoretical yield(based on the reduction degrees of the substrate and the product)(mol/mol glucose)
4crsol_c	100	100	0.39331	0.70588
aacald_c	100	100	2.77778	3
amob_c	100	100	0.2095	0.41379
10fthf_c	100	100	0.28729	0.35294
2ohph_c	100	100	0.09282	0.096
ala__L_c	100	100	2	2
amet_c	100	100	0.32935	0.4
arg__L_c	100	100	0.98969	1.09091
asn__L_c	100	100	1.84615	2
asp__L_c	100	100	2	2
bmocogdp_c	0	50	0.11454	0.17391
btn_c	100	100	0.24282	0.48
cys__L_c	100	100	1.29268	1.33333
gln__L_c	100	100	1.26582	1.33333
glu__L_c	100	100	1.33333	1.33333
gly_c	100	100	3.84	4
his__L_c	57.1516	100	0.88136	1.2
ile__L_c	100	100	0.8	0.8
leu__L_c	100	100	0.8	0.8
lys__L_c	100	100	0.84746	0.85714
met__L_c	100	100	0.76423	0.8
mlthf_c	100	100	0.28184	0.34286
pe160_c	90.5877	100	0.11538	0.11538
pe161_c	86.1293	100	0.11765	0.11765
phe__L_c	100	100	0.57085	0.6
pheme_c	0	100	0.14993	0.16216
pro__L_c	100	100	1.07527	1.09091
pydx5p_c	100	100	0.73381	0.75
ribflv_c	77.425	100	0.30233	0.375
ser__L_c	100	100	2.32558	2.4
sheme_c	0	100	0.13387	0.14286
thf_c	100	100	0.2963	0.36364
thmpp_c	100	100	0.37252	0.42857
thr__L_c	100	100	1.42105	1.5
trp__L_c	100	100	0.47248	0.52174
tyr__L_c	100	100	0.59619	0.63158
udcpdp_c	25	100	0.07637	0.07792
val__L_c	100	100	1	1
kdo2lipid4_e	25	50	0.05714	0.05714
murein5px4p_p	25	50	0.07553	0.07895
pe160_p	89.9368	100	0.11538	0.11538
pe161_p	85.4478	100	0.11765	0.11765
12ppd__S_e	0	100	1.5	1.5
15dap_e	100	100	0.84746	0.85714
34dhpac_e	0	100	0.59619	0.70588
3hpp_e	100	100	2	2
5dglcn_e	0	100	1.14286	1.2
LalaDgluMdap_e	0	100	0.36782	0.41379
acgal_e	100	100	0.7027	0.75
acgam_e	100	100	0.71053	0.75
acmana_e	100	100	0.7027	0.75
ade_e	100	100	1.25301	2.4
adn_e	100	100	0.59936	0.8
agm_e	100	100	0.98969	1.09091
ala_B_e	100	100	2	2
alaala_e	25	100	0.81092	1
anhgm_e	0	100	0.28729	0.31579
arab__L_e	0	100	1.06122	1.2
ascb__L_e	0	100	1.02857	1.2
asn__L_e	100	100	1.84615	2
asp__L_e	100	100	2	2
btn_e	100	100	0.24282	0.48
colipa_e	23.6666	33.3333	0.02885	0.02885
cys__L_e	100	100	1.29268	1.33333
cytd_e	0	100	0.71724	0.8
dad_2_e	0	100	0.57375	0.75
ddca_e	100	100	0.35294	0.35294
dgsn_e	0	100	0.58757	0.8
dha_e	0	100	1.92593	2
din_e	0	100	0.58811	0.75
enlipa_e	25.2525	48.6965	0.04152	0.04152
enter_e	33.3333	33.3333	0.18739	0.22222
fald_e	100	100	5.55556	6
fe3dcit_e	0	100	0.66667	0.72727
feenter_e	0	33.3333	0.18739	0.22857
g3pc_e	0	100	0.46394	0.57143
gal_e	100	100	1	1
gam6p_e	0	100	0.92157	1
glcr_e	0	100	1.14286	1.33333
glyald_e	0	100	1.92157	2
glyc__R_e	100	100	2.32558	2.4
glyc3p_e	0	100	1.62069	1.71429
gsn_e	0	100	0.61176	0.85714
gthox_e	50	100	0.27666	0.29268
gua_e	0	100	1.3	3
hacolipa_e	21.2419	33.3333	0.02597	0.02597
halipa_e	23.0611	42.5557	0.03636	0.03636
hdca_e	100	100	0.26087	0.26087
idon__L_e	0	100	1.06667	1.09091
indole_e	100	100	0.58708	0.66667
inost_e	0	100	0.95918	1
ins_e	100	100	0.61465	0.8
lac__L_e	100	100	2	2
malttr_e	0	100	0.31544	0.33333
maltttr_e	0	100	0.2398	0.25
melib_e	0	100	0.47273	0.5
met__L_e	100	100	0.76423	0.8
nac_e	0	100	0.98969	1.09091
o16a4colipa_e	9.09091	25	0.017	0.01734
ocdcea_e	100	100	0.23529	0.23529
orot_e	0	100	2.11765	2.4
pacald_e	100	100	0.59619	0.63158
pheme_e	0	100	0.14903	0.16216
pnto__R_e	0	100	0.6	0.6
ppa_e	100	100	1.71429	1.71429
ppal_e	0	100	1.5	1.5
pser__L_e	100	100	2.29787	2.4
ptrc_e	100	100	1.07527	1.09091
pydam_e	0	100	0.69863	0.70588
pydx_e	0	100	0.73381	0.75
pyr_e	100	100	2.4	2.4
sbt__D_e	0	100	0.92308	0.92308
ser__D_e	0	100	2.32558	2.4
skm_e	0	100	0.82698	0.85714
spmd_e	100	100	0.61935	0.63158
taur_e	100	100	1.7931	2
thm_e	100	100	0.38446	0.42857
thr__L_e	100	100	1.42105	1.5
ttdca_e	100	100	0.3	0.3
tym_e	100	100	0.59619	0.63158
tyr__L_e	100	100	0.59619	0.63158
uri_e	5	100	0.73759	0.8
val__L_e	100	100	1	1
xan_e	0	100	1.44444	3
xtsn_e	0	100	0.64198	0.85714
xyl__D_e	0	100	1.1417	1.2
12dgr120_p	93.3769	100	0.16	0.16
12dgr120_c	93.5822	100	0.16	0.16
12dgr140_p	77.758	100	0.13793	0.13793
12dgr140_c	77.9153	100	0.13793	0.13793
12dgr161_p	88.095	100	0.12371	0.12371
12dgr161_c	88.7206	100	0.12371	0.12371
12dgr180_p	73.9765	100	0.10811	0.10811
12dgr180_c	74.3859	100	0.10811	0.10811
12dgr181_p	72.5844	100	0.11009	0.11009
12dgr181_c	72.9539	100	0.11009	0.11009
12ppd__S_p	0	100	1.5	1.5
14glucan_c	100	100	0.46429	0.96
2ddecg3p_p	100	100	0.29268	0.29268
2ddecg3p_c	100	100	0.29268	0.29268
2tdecg3p_p	100	100	0.25532	0.25532
2tdecg3p_c	100	100	0.25532	0.25532
2odecg3p_p	100	100	0.20339	0.20339
2odecg3p_c	100	100	0.20339	0.20339
2odec11eg3p_p	100	100	0.2069	0.2069
2odec11eg3p_c	100	100	0.2069	0.2069
2agpe140_p	100	100	0.23077	0.23077
2agpe140_c	100	100	0.23077	0.23077
2agpe141_p	100	100	0.23529	0.23529
2agpe141_c	100	100	0.23529	0.23529
ttdcea_c	100	100	0.30769	0.30769
pe141_c	75.4651	100	0.13333	0.13333
2agpg160_p	100	100	0.2	0.2
2agpg160_c	100	100	0.2	0.2
2agpg161_p	100	100	0.20339	0.20339
2agpg161_c	100	100	0.20339	0.20339
2agpg180_p	100	100	0.18182	0.18182
2agpg180_c	100	100	0.18182	0.18182
2agpg181_p	100	100	0.18462	0.18462
2agpg181_c	100	100	0.18462	0.18462
2agpg120_c	100	100	0.25	0.25
ddca_c	100	100	0.35294	0.35294
pg120_c	92.8528	100	0.14634	0.14634
2agpg141_c	100	100	0.22642	0.22642
pg141_c	75.6799	100	0.13043	0.13043
hdca_c	100	100	0.26087	0.26087
pg160_c	91.398	100	0.11321	0.11321
ocdca_c	100	100	0.23077	0.23077
pg180_c	73.0211	100	0.10169	0.10169
glcn_c	100	100	1.06667	1.09091
idon__L_c	100	100	1.06667	1.09091
2mahmp_c	100	100	0.82479	1.09091
4ampm_c	100	100	0.85246	1.09091
3hpp_p	100	100	2	2
3hpp_c	100	100	2	2
3dhguln_c	100	100	1.06122	1.2
3dhgulnp_c	100	100	1.01961	1.2
uri_p	5	100	0.73759	0.8
gsn_p	100	100	0.61176	0.85714
LalaDgluMdap_p	100	100	0.36782	0.41379
LalaDgluMdap_c	100	100	0.36782	0.41379
phthr_c	100	100	1.56923	1.71429
4hthr_c	100	100	1.62712	1.71429
5dglcn_p	0	100	1.14286	1.2
5dglcn_c	100	100	1.14286	1.2
dad_5_c	100	100	0.51232	0.75
5drib_c	100	100	0.83871	1.09091
ade_c	100	100	1.25301	2.4
5mtr_e	0	100	0.58333	0.70588
5mtr_p	100	100	0.58333	0.70588
5mtr_c	100	100	0.58333	0.70588
ru5p__D_c	100	100	1.1417	1.2
ara5p_c	100	100	1.1417	1.2
ocdcea_c	100	100	0.23529	0.23529
octa_c	100	100	0.54545	0.54545
4abut_c	100	100	1.33333	1.33333
akg_c	100	100	1.47059	1.5
sucsal_c	100	100	1.47059	1.5
4abut_p	100	100	1.33333	1.33333
accoa_c	100	100	0.22034	0.25
btcoa_c	100	100	0.20027	0.22222
3ohcoa_c	100	100	0.18821	0.2069
hxcoa_c	100	100	0.18337	0.2
3oocoa_c	100	100	0.17321	0.1875
occoa_c	100	100	0.16911	0.18182
3odcoa_c	100	100	0.16043	0.17143
dcacoa_c	100	100	0.1569	0.16667
3oddcoa_c	100	100	0.1494	0.15789
acac_e	100	100	1.5	1.5
acac_p	100	100	1.5	1.5
acald_e	0	100	2.4	2.4
acald_p	100	100	2.4	2.4
acald_c	100	100	2.4	2.4
adocbip_c	0	50	0.08321	0.09796
agdpcbi_c	0	50	0.07418	0.08791
ppa_c	100	100	1.71429	1.71429
ppcoa_c	100	100	0.20906	0.23529
acgam1p_p	0	100	0.71053	0.75
acgam_p	100	100	0.71053	0.75
pep_c	100	100	2.29787	2.4
acgam6p_c	100	100	0.71053	0.75
pyr_c	100	100	2.4	2.4
acglu_c	100	100	0.92308	0.92308
alac__S_c	100	100	1.2	1.2
uacmamu_c	5	100	0.36749	0.41379
unaga_c	25	100	0.06874	0.07059
unagamu_c	25	100	0.06317	0.06522
acmana_p	100	100	0.7027	0.75
acnam_p	100	100	0.54271	0.57143
acnam_c	100	100	0.54271	0.57143
acmana_c	100	100	0.71053	0.75
b2coa_c	100	100	0.20311	0.22642
ddcacoa_c	100	100	0.14634	0.15385
dd2coa_c	100	100	0.14786	0.15584
pmtcoa_c	100	100	0.12898	0.13333
hdd2coa_c	100	100	0.13015	0.13483
stcoa_c	100	100	0.12175	0.125
od2coa_c	100	100	0.1228	0.12632
acorn_c	0	100	0.8	0.8
ac_c	100	100	3	3
orn_c	100	100	1.07527	1.09091
acolipa_p	23.4453	33.3333	0.02817	0.02817
acolipa_e	23.4453	33.3333	0.02817	0.02817
acon_T_c	0	100	1.33333	1.33333
acon_C_c	100	100	1.33333	1.33333
aconm_c	0	100	0.92593	1
ahcys_c	100	100	0.36671	0.44444
acg5sa_c	0	100	0.84746	0.85714
ttdceap_c	100	100	0.30769	0.30769
hdceap_c	100	100	0.26667	0.26667
ocdcap_c	100	100	0.23077	0.23077
acser_c	100	100	1.33333	1.33333
acser_p	100	100	1.33333	1.33333
ac_p	100	100	3	3
ac_e	100	100	3	3
4adcho_c	100	100	0.59619	0.63158
4abz_c	100	100	0.7726	0.85714
chor_c	100	100	0.59619	0.63158
hxan_c	100	100	1.31646	2.4
ade_p	100	100	1.25301	2.4
camp_c	100	100	0.57459	0.8
adn_c	100	100	0.59936	0.8
rib__D_c	100	100	1.1417	1.2
adn_p	100	100	0.59936	0.8
rdmbzi_c	52.425	100	0.32657	0.4
adocbl_c	0	50	0.0671	0.07869
adocbl_p	0	50	0.0671	0.07869
adocbl_e	0	50	0.0671	0.07869
prpp_c	100	100	1.04059	1.2
aps_c	100	100	0.57459	0.8
paps_c	100	100	0.56216	0.8
dcamp_c	100	100	0.46225	0.57143
anhgm3p_c	50	100	0.16978	0.1791
anhgm_c	50	100	0.2905	0.31579
acgam_c	100	100	0.71053	0.75
anhm3p_c	100	100	0.22069	0.23529
anhgm4p_c	50	100	0.15649	0.16438
ala__D_c	100	100	2	2
anhgm4p_p	50	100	0.15649	0.16438
ala__D_p	100	100	2	2
anhgm3p_p	50	100	0.16978	0.1791
agm_c	100	100	0.98969	1.09091
ptrc_c	100	100	1.07527	1.09091
anhgm_p	50	100	0.28729	0.31579
agm_p	100	100	0.98969	1.09091
1hdec9eg3p_c	100	100	0.23077	0.23077
pa161_c	88.7206	100	0.12371	0.12371
1odecg3p_c	100	100	0.20339	0.20339
pa180_c	74.3859	100	0.10811	0.10811
air_c	100	100	0.69176	0.85714
5caiz_c	100	100	0.67247	0.85714
alaala_c	100	100	1	1
alaala_p	100	100	0.81092	1
pyam5p_c	100	100	0.69863	0.70588
ala__L_p	100	100	2	2
etoh_c	100	100	2	2
all6p_c	0	100	0.95918	1
alltt_c	100	100	1.6	6
urdglyc_c	100	100	1.70492	6
alltn_e	0	100	1.6	6
alltn_p	0	100	1.6	6
2agpe160_p	100	100	0.2069	0.2069
acetol_c	100	100	1.6875	1.71429
12ppd__R_c	100	100	1.5	1.5
2ddglcn_c	0	100	0.99048	1.09091
anhm4p_c	100	100	0.19876	0.21053
LalaDgluMdapDala_c	100	100	0.31068	0.34286
anhm_c	100	100	0.47706	0.54545
malt_c	100	100	0.48958	0.5
maltpt_c	100	100	0.19184	0.2
glc__D_c	100	100	1	1
malthx_c	100	100	0.15986	0.16667
acmanap_c	100	100	0.71053	0.75
8aonn_c	100	100	0.53465	0.54545
dann_c	100	100	0.2095	0.52174
for_c	100	100	12	12
r5p_c	100	100	1.1417	1.2
anth_c	100	100	0.7726	0.85714
pran_c	100	100	0.44946	0.5
ap4a_c	50	100	0.28864	0.4
glyc3p_c	100	100	1.62069	1.71429
ttdcap_c	100	100	0.3	0.3
1tdecg3p_c	100	100	0.25532	0.25532
1tdec7eg3p_c	100	100	0.26087	0.26087
ttdca_c	100	100	0.3	0.3
hdcap_c	100	100	0.26087	0.26087
hdcea_c	100	100	0.26667	0.26667
arab__L_c	100	100	1.06122	1.2
rbl__L_c	100	100	1.06122	1.2
arab__L_p	100	100	1.06122	1.2
arg__L_p	100	100	0.98969	1.09091
citr__L_c	100	100	1.03093	1.09091
argsuc_c	100	100	0.66207	0.70588
arg__L_e	100	100	0.98969	1.09091
aspsa_c	100	100	1.62712	1.71429
4pasp_c	100	100	1.84615	2
ascb6p_c	0	100	0.95872	1.2
ascb__L_p	0	100	1.02857	1.2
asn__L_p	100	100	1.84615	2
iasp_c	100	100	2.29787	2.4
fum_c	100	100	2	2
oaa_c	100	100	2.29787	2.4
asp__L_p	100	100	2	2
succoa_c	100	100	0.20733	0.23529
sucarg_c	100	100	0.61728	0.66667
athr__L_c	0	100	1.5	1.5
2aobut_c	100	100	1.71429	1.71429
ala_B_p	100	100	2	2
ala_B_c	100	100	2	2
betald_c	100	100	0.70748	0.92308
glyb_c	100	100	0.74286	1
moco_c	0	100	0.3741	0.63158
mptamp_c	50	100	0.23266	0.33333
bmoco_c	0	50	0.18841	0.29268
but_c	100	100	1.2	1.2
but_p	100	100	1.2	1.2
but_e	100	100	1.2	1.2
bwco_c	0	50	0.18841	0.29268
bwco1gdp_c	0	50	0.14247	0.21818
wco_c	0	100	0.3741	0.63158
cdg_c	100	100	0.79389	1.5
preq0_c	100	100	0.77037	1.5
cdpdtdecg_c	5	100	0.11765	0.11765
pa140_c	77.9153	100	0.13793	0.13793
cdpdtdec7eg_c	5	100	0.12	0.12
pa141_c	76.5595	100	0.14118	0.14118
cdpdodecg_c	5	100	0.09524	0.09524
preq1_c	100	100	0.69799	1.2
4c2me_c	5	100	0.40467	0.44444
2p4c2me_c	5	100	0.39834	0.44444
cpe160_c	82.5308	100	0.11111	0.11111
pe181_c	70.9989	100	0.10526	0.10526
cpe180_c	68.7875	100	0.1	0.1
cgly_p	100	100	0.90096	1
cgly_c	100	100	0.90096	1
cgly_e	100	100	0.90096	1
chol_p	100	100	0.67532	0.85714
chol_c	100	100	0.67532	0.85714
pphn_c	100	100	0.59619	0.63158
4hbz_c	100	100	0.7726	0.85714
cit_c	100	100	1.33333	1.33333
cit_e	100	100	1.33333	1.33333
cit_p	100	100	1.33333	1.33333
lipa_cold_p	25	48.2095	0.04068	0.04068
lipa_cold_e	25	48.2095	0.04068	0.04068
clpn140_p	0	50	0.0663	0.0663
pa140_p	77.758	100	0.13793	0.13793
pg140_p	77.1772	100	0.12766	0.12766
clpn160_p	0	75.2521	0.05854	0.05854
pa160_p	92.9367	100	0.12121	0.12121
pg160_p	90.8482	100	0.11321	0.11321
clpn161_p	0	75.2521	0.0597	0.0597
pa161_p	88.095	100	0.12371	0.12371
pg161_p	86.6873	100	0.11538	0.11538
clpn181_p	0	50	0.05333	0.05333
pa181_p	72.5844	100	0.11009	0.11009
pg181_p	71.2765	100	0.10345	0.10345
pg141_p	75.2711	100	0.13043	0.13043
clpn141_p	0	50	0.0678	0.0678
glyc_p	100	100	1.6875	1.71429
pg180_p	72.6328	100	0.10169	0.10169
clpn180_p	0	50	0.0524	0.0524
csn_c	5	100	1.89091	2.4
colipap_p	22.3162	33.3333	0.02622	0.02885
colipap_e	22.2676	33.3333	0.02619	0.02885
colipa_c	23.7179	33.3333	0.02885	0.02885
colipa_p	23.6666	33.3333	0.02885	0.02885
fmnh2_c	77.425	100	0.29296	0.36364
fmn_c	77.425	100	0.29885	0.375
cpmp_c	100	100	0.58427	0.85714
crn_c	84.375	83.3333	0.47326	0.70588
crncoa_c	80.8521	83.3333	0.15657	0.19672
crnDcoa_c	80.8521	83.3333	0.15657	0.19672
crn_p	84.375	83.3333	0.47326	0.70588
crn_e	84.375	83.3333	0.47326	0.70588
ura_c	5	100	2.03922	2.4
csn_p	0	100	1.89091	2.4
ctbt_p	0	83.3333	0.47326	0.70588
ctbt_c	84.375	83.3333	0.47326	0.70588
tdecoa_c	100	100	0.13692	0.14458
td2coa_c	100	100	0.13844	0.14458
hdcoa_c	100	100	0.12881	0.13483
odecoa_c	100	100	0.12102	0.12632
cys__D_c	100	100	1.29268	1.33333
cyst__L_c	100	100	0.66983	0.70588
hcys__L_c	100	100	0.93688	1
cys__L_p	100	100	1.29268	1.33333
cytd_c	5	100	0.71724	0.8
uri_c	5	100	0.73759	0.8
cytd_p	0	100	0.71724	0.8
lac__D_p	0	100	2	2
lac__D_c	100	100	2	2
lac__D_e	0	100	2	2
dad_2_p	0	100	0.57375	0.75
dad_2_c	100	100	0.57375	0.75
12dgr160_c	93.5024	100	0.12121	0.12121
pa160_c	93.5797	100	0.12121	0.12121
26dap__M_c	100	100	0.84211	0.85714
15dap_p	100	100	0.84746	0.85714
cdpdhdec9eg_c	5	100	0.10714	0.10714
dca_e	100	100	0.42857	0.42857
dca_p	100	100	0.42857	0.42857
dcyt_c	5	100	0.68421	0.75
duri_c	5	100	0.7027	0.75
dcyt_p	0	100	0.68421	0.75
ddca_p	100	100	0.35294	0.35294
2ddglcn_p	0	100	0.99048	1.09091
2ddglcn_e	0	100	0.99048	1.09091
2ddg6p_c	100	100	1.02857	1.09091
23dhacoa_c	100	100	0.18129	0.21429
3hadpcoa_c	100	100	0.1827	0.21429
23dhmb_c	0	100	1.09091	1.09091
3mob_c	100	100	1.09091	1.09091
dha_p	0	100	1.92593	2
23ddhb_c	100	100	0.7726	0.85714
23dhb_c	100	100	0.81961	0.92308
dhf_c	100	100	0.30233	0.375
dhpt_c	100	100	0.38806	0.52174
dhna_c	100	100	0.49834	0.54545
octdp_c	100	100	0.10495	0.10714
14dhncoa_c	100	100	0.16077	0.18182
dhnpt_c	100	100	0.62275	0.92308
dhmpt_c	100	100	0.62275	0.92308
dhor__S_c	100	100	1.84615	2
orot_c	100	100	2.11765	2.4
25drapp_c	100	100	0.60819	0.92308
5apru_c	100	100	0.60819	0.92308
ahdt_c	100	100	0.60819	0.92308
dhmptp_c	100	100	0.60819	0.92308
2dda7p_c	100	100	0.87805	0.92308
3dhq_c	100	100	0.87805	0.92308
dmpp_c	100	100	0.81967	0.85714
ipdp_c	100	100	0.81967	0.85714
grdp_c	50	100	0.41667	0.42857
2dhp_c	100	100	0.92308	0.92308
pant__R_c	100	100	0.85714	0.85714
gthrd_p	100	100	0.54237	0.57143
gthox_p	50	100	0.27666	0.29268
ser__D_c	100	100	2.32558	2.4
2amsa_c	100	100	2.77778	3
duri_p	0	100	0.7027	0.75
duri_e	0	100	0.7027	0.75
dxyl5p_c	100	100	1.06931	1.09091
2me4p_c	100	100	1	1
e4p_c	100	100	1.41	1.5
4per_c	100	100	1.56923	1.71429
eca4und_p	12.5	25	0.03354	0.03509
eca4colipa_p	10	20	0.01952	0.01987
udcpdp_p	25	100	0.05995	0.07792
eca2und_p	25	50	0.04661	0.04839
unagamuf_p	25	100	0.05789	0.0597
eca3und_p	16.6667	33.3333	0.03901	0.04068
unagamuf_c	25	100	0.05789	0.0597
3hbcoa_c	100	100	0.20311	0.22642
3hhcoa_c	100	100	0.18576	0.20339
hx2coa_c	100	100	0.18576	0.20339
3hdcoa_c	100	100	0.15865	0.16901
dc2coa_c	100	100	0.15865	0.16901
3htdcoa_c	100	100	0.13844	0.14458
3hodcoa_c	100	100	0.1228	0.12632
kdo2lipid4_c	25	50	0.05714	0.05714
kdo2lipid4L_c	25	50	0.04918	0.04918
kdo2lipid4p_c	25	50	0.04706	0.04706
lipa_cold_c	25	48.2095	0.04068	0.04068
enter_c	33.3333	33.3333	0.18739	0.22222
23dhbzs_c	100	100	0.56216	0.66667
feenter_c	0	33.3333	0.18605	0.22857
etha_c	100	100	2.32558	2.4
etha_p	100	100	2.32558	2.4
etha_e	0	100	2.32558	2.4
etoh_e	100	100	2	2
etoh_p	100	100	2	2
f6p_c	100	100	0.95918	1
dha_c	100	100	1.92593	2
g3p_c	100	100	1.84314	2
dca_c	100	100	0.42857	0.42857
tdcoa_c	100	100	0.13711	0.14286
hxa_c	100	100	0.75	0.75
hdcea_p	100	100	0.26667	0.26667
ocdca_p	100	100	0.23077	0.23077
hmgth_c	100	100	0.49741	0.52174
Sfglutth_c	100	100	0.51546	0.54545
fdp_c	100	100	0.92157	1
dhap_c	100	100	1.84314	2
fuc__L_c	0	20	0.45815	0.92308
fcl__L_c	0	20	0.45815	0.92308
fc1p_c	0	100	0.89524	0.92308
ppp9_c	100	100	0.14993	0.16
for_p	100	100	12	12
mso3_c	100	100	1.89091	3
fald_c	100	100	5.55556	6
rbflvrd_c	77.425	100	0.2963	0.36364
enter_p	33.3333	33.3333	0.18739	0.22222
forcoa_c	100	100	0.23004	0.26667
oxa_c	100	100	8.72727	12
oxalcoa_c	100	100	0.22857	0.26667
for_e	100	100	12	12
succ_c	100	100	1.71429	1.71429
frulysp_c	0	100	0.45045	0.46154
fruur_p	0	100	1.06122	1.2
fruur_c	100	100	1.06122	1.2
fru_p	0	100	1	1
f1p_c	100	100	0.95918	1
fuc__L_p	0	20	0.45815	0.92308
mal__L_c	100	100	2	2
gam1p_c	0	100	0.92157	1
acgam1p_c	100	100	0.71053	0.75
glc__D_p	100	100	1	1
g1p_c	100	100	0.95918	1
dtdpglu_c	5	100	0.35495	0.3871
glu1sa_c	100	100	1.16279	1.2
5aop_c	100	100	1.16279	1.2
1hdecg3p_c	100	100	0.22642	0.22642
g3pe_e	0	100	0.88679	1
g3pe_p	100	100	0.88679	1
glyc_c	100	100	1.6875	1.71429
gam6p_c	100	100	0.92157	1
g6p_c	100	100	0.95918	1
6pgl_c	100	100	1.02857	1.09091
5dh4dglc_c	100	100	1.14286	1.33333
gal_p	100	100	1	1
gicolipa_c	23.8801	33.3333	0.03279	0.03279
udpg_c	5	100	0.39847	0.44444
gagicolipa_c	23.7866	33.3333	0.03175	0.03175
galt_p	100	100	0.92308	0.92308
galt1p_c	100	100	0.89524	0.92308
gal_c	100	100	1	1
gam6p_p	0	100	0.92157	1
gar_c	100	100	0.8178	0.92308
fgam_c	100	100	0.75362	0.85714
gdpddman_c	0	100	0.36879	0.46154
gdpofuc_c	0	100	0.36879	0.46154
gdpmann_c	0	100	0.36879	0.46154
man1p_c	0	100	0.95918	1
gg4abut_c	100	100	0.60606	0.66667
glcn_p	100	100	1.06667	1.09091
glycogen_c	100	100	0.30952	0.4898
bglycogen_c	100	100	0.30952	1
2h3oppan_c	100	100	2.77778	3
glcr_c	100	100	1.14286	1.33333
glcr_p	0	100	1.14286	1.33333
adpglc_c	100	100	0.35986	0.44444
icolipa_c	23.9674	33.3333	0.0339	0.0339
ggagicolipa_c	23.6721	33.3333	0.03077	0.03077
gggagicolipa_c	23.5338	33.3333	0.02985	0.02985
glcur1p_e	0	100	1.01961	1.2
glcur1p_p	0	100	1.01961	1.2
glcur_e	0	100	1.06122	1.2
glcur_p	0	100	1.06122	1.2
gln__L_e	100	100	1.26582	1.33333
gln__L_p	100	100	1.26582	1.33333
glucys_c	100	100	0.64865	0.66667
glu__L_p	100	100	1.33333	1.33333
pram_c	100	100	1.06122	1.2
glu__D_c	100	100	1.33333	1.33333
glu__L_e	100	100	1.33333	1.33333
glx_c	100	100	5.33333	6
glyald_p	0	100	1.92157	2
glyald_c	100	100	1.92157	2
glyb_p	100	100	0.74286	1
glyb_e	0	100	0.74286	1
glyc3p_p	100	100	1.62069	1.71429
glyc__R_p	100	100	2.32558	2.4
glyc__R_c	100	100	2.32558	2.4
3pg_c	100	100	2.29787	2.4
2pg_c	100	100	2.29787	2.4
glyclt_c	100	100	3.84	4
glyclt_p	0	100	3.84	4
glyclt_e	0	100	3.84	4
glyc_e	100	100	1.6875	1.71429
lgt__S_c	100	100	0.42667	0.44444
gthrd_c	100	100	0.54237	0.57143
mthgxl_c	100	100	1.92157	2
gly_p	100	100	3.84	4
gmhep1p_c	100	100	0.79752	0.85714
adphep_DD_c	52.425	100	0.33441	0.41379
gmhep7p_c	100	100	0.82479	0.85714
gmhep17bp_c	100	100	0.79752	0.85714
6pgc_c	100	100	1.02857	1.09091
gp4g_c	50	100	0.29545	0.42857
g3pc_p	0	100	0.46394	0.57143
g3pe_c	100	100	0.92157	1
ser__L_p	100	100	2.32558	2.4
g3pg_c	100	100	0.75806	0.85714
g3pg_p	100	100	0.75806	0.85714
inost_c	100	100	0.95918	1
inost_p	0	100	0.95918	1
frdp_c	33.3333	100	0.27895	0.28571
gthox_c	50	100	0.27666	0.29268
gsn_c	100	100	0.61176	0.85714
gtspmd_c	100	100	0.28571	0.3
spmd_c	100	100	0.61935	0.63158
gthrd_e	100	100	0.54237	0.57143
gdptp_c	100	100	0.55914	0.85714
gua_c	100	100	1.3	3
gua_p	0	100	1.3	3
glcur_c	100	100	1.06122	1.2
3hddcoa_c	100	100	0.14786	0.15584
3ohdcoa_c	100	100	0.13135	0.13636
3hhdcoa_c	100	100	0.13015	0.13483
3ophb_c	100	100	0.09282	0.09524
mmet_c	100	100	0.60502	0.66667
hdcea_e	100	100	0.26667	0.26667
hemeO_c	0	100	0.09794	0.10345
adphep_LD_c	52.425	100	0.33441	0.41379
hlipa_c	25	48.2095	0.04027	0.04027
hhlipa_c	24.8455	48.2095	0.03846	0.03846
man_c	100	100	1	1
man6p_c	100	100	0.95918	1
histd_c	0	100	0.78788	1
his__L_p	57.1516	100	0.88136	1.2
his__L_e	57.1516	100	0.88136	1.2
ppbng_c	100	100	0.5814	0.6
hmbil_c	100	100	0.14535	0.15
4h2opntn_c	100	83.3333	0.7726	1.2
hpyr_c	100	100	2.77778	3
hom__L_c	100	100	1.45455	1.5
phom_c	100	100	1.42105	1.5
suchms_c	100	100	0.77519	0.8
imacp_c	0	100	0.832	1.09091
hisp_c	0	100	0.78788	1
pydam_c	100	100	0.69863	0.70588
hxan_e	0	100	1.31646	2.4
hxan_p	0	100	1.31646	2.4
ichor_c	100	100	0.59619	0.63158
prlp_c	52.425	100	0.37276	0.48
aicar_c	100	100	0.65424	0.85714
eig3p_c	0	100	0.832	1.09091
2cpr5p_c	100	100	0.44946	0.5
3ig3p_c	100	100	0.44946	0.5
3mop_c	100	100	0.85714	0.85714
ile__L_e	100	100	0.8	0.8
ile__L_p	100	100	0.8	0.8
indole_c	100	100	0.58708	0.66667
indole_p	100	100	0.58708	0.66667
ins_c	100	100	0.61465	0.8
ins_p	100	100	0.61465	0.8
h2mb4p_c	100	100	0.86239	0.92308
3c2hmp_c	100	100	0.8	0.8
3c4mop_c	100	100	0.85714	0.85714
2ippm_c	100	100	0.8	0.8
3c3hmp_c	100	100	0.8	0.8
2ahbut_c	100	100	0.92308	0.92308
23dhmp_c	100	100	0.85714	0.85714
kdo8p_c	100	100	0.76596	0.8
kdo_c	100	100	0.76596	0.8
lac__L_c	100	100	2	2
lcts_c	50	100	0.48148	0.5
LalaLglu_c	100	100	0.64596	0.8
lald__L_c	100	100	1.6875	1.71429
lcts_p	50	100	0.48148	0.5
lcts_e	50	100	0.48148	0.5
4mop_c	100	100	0.85714	0.85714
leu__L_p	100	100	0.8	0.8
lipa_c	25	48.2095	0.04225	0.04225
lipa_p	25.2525	48.6965	0.04225	0.04225
octapb_c	100	100	0.54545	0.54545
1tdecg3p_p	100	100	0.25532	0.25532
ttdca_p	100	100	0.3	0.3
1tdec7eg3p_p	100	100	0.26087	0.26087
ttdcea_p	100	100	0.30769	0.30769
1hdec9eg3p_p	100	100	0.23077	0.23077
1odec11eg3p_p	100	100	0.2069	0.2069
ocdcea_p	100	100	0.23529	0.23529
1agpe140_p	100	100	0.23077	0.23077
1agpe141_p	100	100	0.23529	0.23529
1agpe180_p	100	100	0.1875	0.1875
1agpe181_p	100	100	0.19048	0.19048
1agpg141_p	100	100	0.22642	0.22642
1agpg161_p	100	100	0.20339	0.20339
1agpg180_p	100	100	0.18182	0.18182
1agpg181_p	100	100	0.18462	0.18462
2agpe120_c	100	100	0.26087	0.26087
apg120_c	50	50	0.10345	0.10345
2agpe161_c	100	100	0.21053	0.21053
pg161_c	87.3458	100	0.11538	0.11538
apg161_c	57.1465	100	0.08054	0.08054
apg141_c	49.285	50	0.0916	0.0916
apg160_c	60.102	100	0.07895	0.07895
2agpe160_c	100	100	0.2069	0.2069
2agpe180_c	100	100	0.1875	0.1875
2agpg140_c	100	100	0.22222	0.22222
lys__L_p	100	100	0.84746	0.85714
lys__L_e	100	100	0.84746	0.85714
malcoa_c	100	100	0.21849	0.25
malcoame_c	100	100	0.20273	0.23529
malttr_p	0	100	0.31544	0.33333
maltttr_p	0	100	0.2398	0.25
maltttr_c	100	100	0.2398	0.25
malt_p	0	100	0.48958	0.5
mal__L_p	100	100	2	2
mal__L_e	100	100	2	2
man6p_p	0	100	0.95918	1
man6p_e	0	100	0.95918	1
murein4px4p_p	25	50	0.07825	0.08219
murein5px4px4p_p	16.6667	33.3333	0.05094	0.05333
murein4px4px4p_p	16.6667	33.3333	0.05216	0.05479
murein5p4p_p	25	50	0.07553	0.07895
murein4p4p_p	25	50	0.07825	0.08219
murein5p3p_p	25	50	0.07849	0.08219
murein4p3p_p	25	50	0.08143	0.08571
2mecdp_c	100	100	0.92157	1
melib_c	100	100	0.47273	0.5
melib_p	100	100	0.47273	0.5
met__D_c	100	100	0.76423	0.8
met__L_p	100	100	0.76423	0.8
murein5px3p_p	25	50	0.07849	0.08219
murein3px3p_p	25	50	0.08489	0.08955
murein3p3p_p	25	50	0.08489	0.08955
malttr_c	100	100	0.31544	0.33333
malthp_c	100	100	0.13703	0.14286
mmcoa__S_c	100	100	0.20733	0.23529
mnl1p_c	0	100	0.89524	0.92308
ckdo_c	5	100	0.35862	0.4
lipidA_c	25	50	0.06667	0.06667
kdolipid4_c	25	50	0.06154	0.06154
phphhlipa_c	24.2337	33.3333	0.03681	0.03681
kphphhlipa_c	23.9674	33.3333	0.03519	0.03519
mocogdp_c	50	100	0.24242	0.36364
uaagmda_c	25	100	0.05031	0.0515
murein5p5p_p	25	50	0.07299	0.07595
murein5p5p5p_p	16.6667	33.3333	0.04866	0.05063
msa_c	100	100	2.29787	2.4
5mta_c	100	100	0.40438	0.54545
5mthf_c	100	100	0.2766	0.33333
glu5sa_c	100	100	1.16279	1.2
nac_p	0	100	0.98969	1.09091
nmn_c	100	100	0.49289	0.57143
nicrnt_c	100	100	0.53039	0.57143
ncam_c	100	100	0.8595	1.09091
nac_c	100	100	0.98969	1.09091
dnad_c	52.425	100	0.2766	0.33333
xtsn_c	100	100	0.64198	0.85714
xtsn_p	0	100	0.64198	0.85714
thymd_c	5	100	0.58708	0.63158
dgsn_c	100	100	0.58757	0.8
dgsn_p	0	100	0.58757	0.8
o16a4colipa_p	9.09091	25	0.017	0.01734
o16aund_p	25	100	0.05219	0.05381
o16a2und_p	25	50	0.03964	0.0411
aragund_c	25	100	0.06254	0.06417
garagund_c	25	100	0.05866	0.0603
2obut_c	100	100	1.5	1.5
2omph_c	100	100	0.09006	0.09375
2ommbl_c	100	100	0.08746	0.09231
2omhmbl_c	100	100	0.08746	0.09302
2ombzl_c	100	100	0.09006	0.09449
op4en_c	100	83.3333	0.7726	1.2
2oph_c	100	100	0.09282	0.09524
orn_p	100	100	1.07527	1.09091
orn_e	100	100	1.07527	1.09091
orot_p	0	100	2.11765	2.4
2oxpaccoa_c	100	100	0.16952	0.19672
3oxdhscoa_c	100	100	0.17169	0.2
1pyr5c_c	100	100	1.16279	1.2
pa141_p	76.3762	100	0.14118	0.14118
pacald_p	100	100	0.59619	0.63158
pacald_c	100	100	0.59619	0.63158
phaccoa_c	100	100	0.17169	0.19355
rephaccoa_c	100	100	0.16952	0.19672
pnto__R_c	100	100	0.6	0.6
pa120_p	93.4053	100	0.16	0.16
12dgr141_p	76.3762	100	0.14118	0.14118
pa180_p	73.9765	100	0.10811	0.10811
pap_c	100	100	0.58446	0.8
35cgmp_c	100	100	0.58427	0.85714
pdx5p_c	100	100	0.69863	0.70588
pe141_p	75.032	100	0.13333	0.13333
pe181_p	70.5917	100	0.10526	0.10526
enlipa_p	25.2525	48.6965	0.04152	0.04152
pg120_p	92.6307	100	0.14634	0.14634
pg140_c	77.3501	100	0.12766	0.12766
pg181_c	71.686	100	0.10345	0.10345
3php_c	100	100	2.7	3
2pglyc_c	100	100	2.01042	4
pgp160_c	91.1044	100	0.11321	0.11321
pgp160_p	90.5461	100	0.11321	0.11321
pgp161_c	86.6391	100	0.11538	0.11538
pgp161_p	85.9806	100	0.11538	0.11538
pgp180_c	72.9233	100	0.10169	0.10169
pgp180_p	72.5406	100	0.10169	0.10169
pgp181_c	71.575	100	0.10345	0.10345
pgp181_p	71.1832	100	0.10345	0.10345
pgp120_p	92.4478	100	0.14634	0.14634
pgp140_c	77.2904	100	0.12766	0.12766
pgp140_p	77.1129	100	0.12766	0.12766
pgp141_p	75.1528	100	0.13043	0.13043
pgp141_c	75.5567	100	0.13043	0.13043
cdpdhdecg_c	5	100	0.10526	0.10526
cdpdodec11eg_c	5	100	0.09677	0.09677
pheme_p	0	100	0.14903	0.16216
phpyr_c	100	100	0.59619	0.63158
pe120_p	92.5889	100	0.15	0.15
2agpe120_p	100	100	0.26087	0.26087
pe140_p	77.0789	100	0.13043	0.13043
hdca_p	100	100	0.26087	0.26087
2agpg140_p	100	100	0.22222	0.22222
2agpg141_p	100	100	0.22642	0.22642
1ddecg3p_p	100	100	0.29268	0.29268
1odecg3p_p	100	100	0.20339	0.20339
1agpe160_p	100	100	0.2069	0.2069
1agpe161_p	100	100	0.21053	0.21053
pe180_p	72.1305	100	0.10345	0.10345
1agpg120_p	100	100	0.25	0.25
1agpg140_p	100	100	0.22222	0.22222
5aprbu_c	100	100	0.58427	0.85714
4r5au_c	100	100	0.58427	0.85714
meoh_c	100	100	4	4
4ppan_c	100	100	0.59524	0.6
pnto__R_p	0	100	0.6	0.6
poaac_c	5	100	1.7931	3
3amac_c	5	100	1.6	2.4
ppal_p	100	100	1.5	1.5
ppal_c	100	100	1.5	1.5
4ppcys_c	100	100	0.40486	0.41379
pan4p_c	100	100	0.40486	0.41379
pppg9_c	100	100	0.14535	0.15385
fpram_c	100	100	0.71218	0.85714
prbatp_c	52.425	100	0.37187	0.48
prbamp_c	52.425	100	0.37276	0.48
pro__L_e	100	100	1.07527	1.09091
pro__L_p	100	100	1.07527	1.09091
skm5p_c	100	100	0.79887	0.85714
3psme_c	100	100	0.59619	0.63158
ps120_c	93.0277	100	0.15	0.15
pe120_c	92.8176	100	0.15	0.15
ps160_c	91.4382	100	0.11538	0.11538
ps181_c	71.5821	100	0.10526	0.10526
pser__L_c	100	100	2.29787	2.4
ps140_c	77.4255	100	0.13043	0.13043
ps180_c	73.1041	100	0.10345	0.10345
ppap_c	100	100	1.71429	1.71429
actp_c	100	100	3	3
thr__L_p	100	100	1.42105	1.5
ptrc_p	100	100	1.07527	1.09091
r1p_c	100	100	1.1417	1.2
2dr1p_c	100	100	1.05224	1.09091
pydxn_e	0	100	0.69863	0.70588
pydxn_p	0	100	0.69863	0.70588
pydx_p	0	100	0.73381	0.75
pyr_p	100	100	2.4	2.4
quin_e	0	100	0.82698	0.85714
quin_p	0	100	0.82698	0.85714
quin_c	0	100	0.82698	0.85714
r15bp_c	100	100	1.0888	1.2
ru5p__L_c	100	100	1.1417	1.2
xu5p__D_c	100	100	1.1417	1.2
rhcys_c	100	100	0.5146	0.54545
dhptd_c	100	100	1.1417	1.2
rib__D_p	100	100	1.1417	1.2
rib__D_e	100	100	1.1417	1.2
rml1p_c	0	100	0.89524	0.92308
sucorn_c	100	100	0.61728	0.66667
sbt6p_c	0	100	0.89524	0.92308
sl26da_c	100	100	0.57143	0.57143
sl2a6o_c	100	100	0.59524	0.6
dgslnt_c	0	100	0.26593	0.29268
gslnt_c	0	100	0.50262	0.57143
seramp_c	100	100	0.46429	0.6
ser__L_e	100	100	2.32558	2.4
scl_c	100	100	0.13387	0.14118
3dhsk_c	100	100	0.87805	0.92308
skm_c	100	100	0.82698	0.85714
skm_p	0	100	0.82698	0.85714
sucgsa_c	100	100	0.64516	0.70588
N1aspmd_c	100	100	0.51813	0.52174
n8aspmd_c	100	100	0.51813	0.52174
ametam_c	100	100	0.32935	0.4
2shchc_c	100	100	0.50847	0.54545
sucbz_c	100	100	0.50847	0.54545
succ_p	100	100	1.71429	1.71429
succ_e	100	100	1.71429	1.71429
suc6p_c	100	100	0.47273	0.5
s7p_c	100	100	0.82479	0.85714
taur_p	100	100	1.7931	2
dtdp4d6dg_c	5	100	0.35495	0.3871
dtdp4d6dm_c	5	100	0.35495	0.3871
lipidAds_c	25	50	0.06667	0.06667
methf_c	100	100	0.28729	0.35294
5fthf_c	100	100	0.28729	0.35294
thymd_e	0	100	0.58708	0.63158
thymd_p	0	100	0.58708	0.63158
thm_p	100	100	0.38446	0.42857
thm_c	100	100	0.38446	0.42857
thym_c	5	100	1.3	1.5
thym_p	5	100	1.3	1.5
thym_e	5	100	1.3	1.5
tre_c	100	100	0.48958	0.5
tre_p	0	100	0.48958	0.5
tre_e	0	100	0.48958	0.5
trp__L_p	100	100	0.47248	0.52174
trp__L_e	100	100	0.47248	0.52174
dhgly_c	100	100	0.67958	6
tym_p	100	100	0.59619	0.63158
4hoxpacd_p	100	100	0.59619	0.66667
tyr__L_p	100	100	0.59619	0.63158
uamag_c	5	100	0.21676	0.23077
ugmd_c	5	100	0.17143	0.18182
uacmam_c	5	100	0.35017	0.3871
uacgam_c	5	100	0.35017	0.3871
u3aga_c	5	100	0.17035	0.17143
uama_c	5	100	0.2615	0.27907
uamr_c	5	100	0.29971	0.32432
uaccg_c	5	100	0.30588	0.33333
udpgal_c	5	100	0.39847	0.44444
udpgalfur_c	5	100	0.39847	0.44444
udpglcur_c	5	100	0.42105	0.48
udpLa4o_c	5	100	0.43333	0.5
udpLa4n_c	5	100	0.42105	0.48
gal1p_c	100	100	0.95918	1
ugmda_c	5	100	0.14634	0.15385
um4p_c	5	100	0.1519	0.16667
uLa4fn_c	25	100	0.07081	0.07273
uLa4n_c	25	100	0.07133	0.07317
uppg3_c	100	100	0.14535	0.15
dscl_c	100	100	0.13263	0.13953
cpppg3_c	100	100	0.14535	0.15
uracp_c	5	100	1.7931	3
u23ga_c	5	100	0.11429	0.11429
lipidX_c	50	100	0.13333	0.13333
val__L_p	100	100	1	1
xan_p	0	100	1.44444	3
xan_c	100	100	1.44444	3
fru_c	100	100	1	1
xylu__L_p	100	100	1.1417	1.2
xylu__L_c	100	100	1.1417	1.2
xyl__D_p	0	100	1.1417	1.2
xyl__D_c	0	100	1.1417	1.2
2dhglcn_c	100	100	1.14286	1.2
dtbt_c	100	100	0.20776	0.52174
hmfurn_c	100	100	1.1417	1.2
dkmpp_c	100	100	0.58333	0.70588
2kmb_c	100	100	0.81034	0.85714
4hba_c	100	100	0.66987	0.75
eca4colipa_e	10	20	0.01952	0.01987
aacoa_c	100	100	0.20604	0.23077
3otdcoa_c	100	100	0.13979	0.14634
kdo2lipid4_p	25	50	0.05714	0.05714
lipa_e	25.2525	48.6965	0.04225	0.04225
5mdru1p_c	100	100	0.58333	0.70588
5mdr1p_c	100	100	0.58333	0.70588
sbzcoa_c	100	100	0.16077	0.18182
ssaltpp_c	100	100	0.29907	0.33333
4mpetz_c	100	100	0.65127	0.70588
13BDglcn_c	100	100	0.92857	1
16BDglcn_c	100	100	0.92857	1
2dhp_m	100	100	0.92308	0.92308
2hb_c	0	100	1.33333	1.33333
2hpmhmbq_m	0	66.6667	0.11042	0.12
amet_m	100	100	0.32935	0.4
ahcys_m	100	100	0.36671	0.44444
2hp6mp_m	0	66.6667	0.11459	0.12
2hp6mbq_m	0	66.6667	0.11459	0.12245
2mbac_c	100	100	0.63158	0.63158
2mbac_e	100	100	0.63158	0.63158
2mbald_c	100	100	0.85714	0.85714
2mbald_e	100	100	0.85714	0.85714
2oxoadp_m	100	100	1.06931	1.09091
2oxoadp_c	100	100	1.06931	1.09091
2phetoh_e	0	100	0.57085	0.6
2phetoh_c	100	100	0.57085	0.6
34hpp_c	100	100	0.62069	0.66667
34hpp_x	100	100	0.62069	0.66667
3c3hmp_e	100	100	0.8	0.8
3c3hmp_m	100	100	0.8	0.8
3dh5hpb_c	0	66.6667	0.1191	0.12371
3dh5hpb_m	0	66.6667	0.1191	0.12371
3dsphgn_c	100	100	0.23529	0.23529
sphgn_c	100	100	0.23077	0.23077
3mbald_c	100	100	0.85714	0.85714
3mbald_e	100	100	0.85714	0.85714
3mbald_m	100	100	0.85714	0.85714
3mop_m	100	100	0.85714	0.85714
4abut_m	100	100	1.33333	1.33333
4abz_m	100	100	0.7726	0.85714
4h2oglt_c	100	100	1.71429	1.71429
4h2oglt_x	100	100	1.71429	1.71429
coucoa_m	100	100	0.16827	0.19048
4hbzcoa_m	100	100	0.17953	0.2069
accoa_m	100	100	0.22034	0.25
4hbz_m	100	100	0.7726	0.85714
4hpro_LT_c	100	100	0.96	1.2
4hpro_LT_m	100	100	0.96	1.2
5aop_m	100	100	1.16279	1.2
6pgl_r	100	100	1.02857	1.09091
4aabutn_c	100	100	0.84746	0.92308
L2aadp_c	100	100	1	1
3odcoa_x	0	100	0.16043	0.17143
accoa_x	100	100	0.22034	0.25
occoa_x	100	100	0.16911	0.18182
3oddcoa_x	0	100	0.1494	0.15789
dcacoa_x	0	100	0.1569	0.16667
3otdcoa_x	0	100	0.13979	0.14634
ddcacoa_x	0	100	0.14634	0.15385
3ohdcoa_x	0	100	0.13135	0.13636
tdcoa_x	0	100	0.13711	0.14286
3ohodcoa_x	0	100	0.12386	0.12766
pmtcoa_x	100	100	0.12898	0.13333
actn__R_c	100	100	1.2	1.2
malcoa_m	100	100	0.21849	0.25
accoa_n	100	100	0.22034	0.25
2obut_m	100	100	1.5	1.5
pyr_m	100	100	2.4	2.4
2ahbut_m	100	100	0.92308	0.92308
aces_c	100	100	1.2	1.2
alac__S_m	100	100	1.2	1.2
td2coa_x	0	100	0.13844	0.14458
hdd2coa_x	100	100	0.13015	0.13483
hexccoa_x	50	75	0.09791	0.1
hxc2coa_x	50	75	0.09791	0.10084
icit_c	100	100	1.33333	1.33333
acrn_x	84.375	83.3333	0.41418	0.57143
acrn_c	84.375	83.3333	0.41418	0.57143
ac_m	100	100	3	3
ade_m	100	100	1.25301	2.4
1agly3p_SC_c	1	1	0.00231	0.00231
1ag3p_SC_c	1.72724	2	0.00226	0.00226
acg5p_m	100	100	0.9009	0.92308
acg5sa_m	100	100	0.84746	0.85714
4ahmmp_c	100	100	0.88136	1.09091
gcald_c	100	100	2.77778	3
achms_c	100	100	1	1
ch4s_c	100	100	1.36242	1.71429
5aizc_c	100	100	0.67247	0.85714
akg_m	100	100	1.47059	1.5
akg_e	100	100	1.47059	1.5
2mbtoh_c	100	100	0.8	0.8
2mppal_c	100	100	1.09091	1.09091
ibutoh_c	100	100	1	1
iamoh_c	100	100	0.8	0.8
id3acald_m	100	100	0.48815	0.54545
ind3eth_m	100	100	0.47248	0.52174
ind3ac_m	100	100	0.50483	0.57143
pad_c	100	100	0.57085	0.66667
pac_c	100	100	0.62069	0.66667
Dara14lac_c	0	100	1.24138	1.33333
ertascb__D_c	0	100	1.24138	1.5
arab__D_c	0	100	1.1417	1.2
arab__D_e	0	100	1.1417	1.2
NPmehis_c	57.1516	100	0.67097	0.92308
asn__L_v	0	50	1.71429	2
asp__L_m	100	100	2	2
glu__L_m	100	100	1.33333	1.33333
glu__L_x	0	100	1.33333	1.33333
asp__L_x	0	100	2	2
oaa_m	100	100	2.29787	2.4
asp__L_n	0	100	2	2
btd_RR_c	0	100	1.09091	1.09091
btd_RR_e	0	100	1.09091	1.09091
ergtrol_c	16.6667	16.6667	0.12412	0.15584
ergtetrol_c	16.6667	16.6667	0.12515	0.15789
ergtetrol_r	16.6667	16.6667	0.12515	0.15789
ergst_r	16.6667	16.6667	0.12412	0.15584
4mzym_int1_c	16.6667	23.8095	0.13043	0.15385
4mzym_int2_c	16.6667	23.8095	0.13168	0.15584
4mzym_c	16.6667	23.8095	0.13043	0.15385
zym_int1_c	16.6667	16.6667	0.12632	0.16
epist_c	16.6667	18.5185	0.12515	0.15385
cdpdag_SC_m	0.05	1	0.00105	0.00105
glyc3p_m	100	100	1.62069	1.71429
pgp_SC_m	0.85216	1	0.00113	0.00113
cer2_24_c	58.8488	100	0.09756	0.09917
cer2_24_r	58.8488	100	0.09756	0.09917
cer1_26_r	50	75	0.09375	0.09375
sphgn_r	100	100	0.23077	0.23077
psphings_r	100	100	0.22642	0.23529
cer1_24_c	60.4971	100	0.09836	0.09836
cer1_26_c	50	75	0.09375	0.09375
cer2_26_c	50	75	0.09302	0.09449
ttccoa_c	66.6667	100	0.10295	0.10526
cer1_24_r	60.4971	100	0.09836	0.09836
hexccoa_c	50	75	0.09791	0.1
psphings_c	100	100	0.22642	0.23529
cholp_c	100	100	0.67247	0.85714
cdpchol_c	5	100	0.33441	0.41379
zymst_c	16.6667	18.5185	0.13043	0.16
chitin_c	100	100	0.7027	0.75
chitos_c	100	100	0.86667	1
udpacgal_c	5	100	0.35017	0.3871
cit_x	100	100	1.33333	1.33333
mal__L_x	100	100	2	2
icit_m	100	100	1.33333	1.33333
cit_m	100	100	1.33333	1.33333
T4hcinnm_m	100	100	0.59619	0.63158
crn_m	84.375	83.3333	0.47326	0.70588
acrn_m	84.375	83.3333	0.41418	0.57143
csn_e	0	100	1.89091	2.4
oaa_x	100	100	2.29787	2.4
cyst__L_x	100	100	0.66983	0.70588
hcys__L_x	100	100	0.93688	1
pyr_x	100	100	2.4	2.4
pa_SC_m	0.86999	1	0.00121	0.00121
23dhmb_m	100	100	1.09091	1.09091
3mob_m	100	100	1.09091	1.09091
23dhmp_m	100	100	0.85714	0.85714
dhf_m	100	100	0.30233	0.375
thf_m	100	100	0.2963	0.36364
sprm_c	100	100	0.41202	0.44444
N1sprm_c	100	100	0.36452	0.3871
din_c	100	100	0.58811	0.75
dolmanp_r	0	36.3636	0.04211	0.04301
dolp_r	9.09091	36.3636	0.04404	0.04494
mannan_r	0	100	0.95918	1
dolp_c	9.09091	36.3636	0.04404	0.04494
pant__R_m	100	100	0.85714	0.85714
drib_c	100	100	1.05224	1.09091
2dr5p_c	100	100	1.05224	1.09091
lac__D_m	100	100	2	2
3hxccoa_x	50	75	0.09791	0.10084
3hdcoa_x	0	100	0.15865	0.16901
dc2coa_x	0	100	0.15865	0.16901
3htdcoa_x	0	100	0.13844	0.14458
3hhdcoa_x	100	100	0.13015	0.13483
e4hglu_c	100	83.3333	1.03093	1.5
e4hglu_m	100	83.3333	1.03093	1.5
4h2oglt_m	100	100	1.71429	1.71429
akg_x	100	100	1.47059	1.5
e4hglu_x	100	83.3333	1.03093	1.5
epist_e	0	18.5185	0.12515	0.15385
hexc_e	50	75	0.15789	0.15789
ocdca_e	100	100	0.23077	0.23077
ergst_e	0	16.6667	0.12412	0.15584
ergst_c	16.6667	16.6667	0.12412	0.15584
ergst3glc_c	16.6667	16.6667	0.10973	0.13483
ethamp_c	100	100	2.12766	2.4
2hb_e	0	100	1.33333	1.33333
2mbtoh_e	100	100	0.8	0.8
3mop_e	0	100	0.85714	0.85714
4abz_e	100	100	0.7726	0.85714
8aonn_e	0	100	0.53465	0.54545
Nbfortyr_e	50	50	0.27447	0.29268
aces_e	100	100	1.2	1.2
amet_e	100	100	0.32935	0.4
fmn_e	77.425	100	0.29885	0.375
glx_e	100	100	5.33333	6
iamac_e	100	100	0.63158	0.63158
iamoh_e	100	100	0.8	0.8
ibutoh_e	100	100	1	1
id3acald_e	100	100	0.48815	0.54545
oaa_e	100	100	2.29787	2.4
pheac_e	100	100	0.48214	0.5
sprm_e	0	100	0.41202	0.44444
zymst_e	0	18.5185	0.13043	0.16
dca_x	100	100	0.42857	0.42857
tdecoa_x	0	100	0.13692	0.14458
ttdcea_x	100	100	0.30769	0.30769
ocdycacoa_c	100	100	0.12205	0.12766
ocdycacoa_x	0	100	0.12146	0.12766
ttc_c	66.6667	100	0.17143	0.17143
ttc_x	66.6667	100	0.17143	0.17143
hexc_c	50	75	0.15789	0.15789
hexc_x	50	75	0.15789	0.15789
octa_x	100	100	0.54545	0.54545
ttdca_x	100	100	0.3	0.3
hdca_x	100	100	0.26087	0.26087
hdcea_x	100	100	0.26667	0.26667
hdcoa_x	0	100	0.12881	0.13483
ppp9_m	100	100	0.14993	0.16
pheme_m	0	100	0.14993	0.16216
fecostest_SC_c	1	1	0.0025	0.00251
fecost_c	16.6667	18.5185	0.12515	0.15385
fecost_e	0	18.5185	0.12515	0.15385
Lfmkynr_c	100	100	0.47248	0.57143
Lkynr_c	100	100	0.48815	0.6
for_m	100	100	12	12
frdp_m	33.3333	100	0.27895	0.28571
10fthf_m	100	100	0.28729	0.35294
4fumacac_c	97.9989	83.3333	0.62069	0.85714
acac_c	100	100	1.5	1.5
dhap_m	100	100	1.84314	2
glu5sa_m	100	100	1.16279	1.2
1pyr5c_m	100	100	1.16279	1.2
g6p_r	100	100	0.95918	1
g6p_B_c	100	100	0.95918	1
1Dgali_c	100	100	0.48958	0.5
gcald_e	0	100	2.77778	3
gly_m	100	100	3.84	4
ggdp_c	25	100	0.20949	0.21429
pendp_c	20	80	0.16772	0.17143
ser__L_m	100	100	2.32558	2.4
mlthf_m	100	100	0.28184	0.34286
glycogen_v	100	100	0.30952	1
glc__D_v	100	100	1	1
glc__D_e	100	100	1	1
gln__L_n	0	100	1.26582	1.33333
gln__L_v	0	50	1.20482	1.33333
gly_e	100	100	3.84	4
gsn_m	100	100	0.61176	0.85714
gthox_m	50	100	0.27666	0.29268
gthrd_m	100	100	0.54237	0.57143
gua_m	100	100	1.3	3
hcit_m	100	100	1	1
akg_n	0	100	1.47059	1.5
hcit_n	0	100	1	1
hemeO_m	0	100	0.09794	0.10345
hexdp_c	16.6667	66.6667	0.13984	0.14286
hexdp_m	16.6667	66.6667	0.13984	0.14286
hgentis_c	100	100	0.62069	0.75
4mlacac_c	97.9989	83.3333	0.62069	0.85714
mev__R_c	0	100	0.85714	0.85714
hmgcoa_c	100	100	0.1933	0.21429
2ahhmp_m	100	100	0.77037	1.33333
2ahhmd_m	100	100	0.72727	1.33333
1p3h5c_c	100	83.3333	0.96	1.33333
iamoh_m	100	100	0.8	0.8
ibutoh_m	100	100	1	1
icit_x	100	100	1.33333	1.33333
id3acald_c	100	100	0.48815	0.54545
ile__L_m	100	100	0.8	0.8
ind3ac_c	100	100	0.50483	0.57143
ind3eth_c	100	100	0.47248	0.52174
ind3eth_e	100	100	0.47248	0.52174
ipc126_SC_c	0.5	0.75	0.00086	0.00086
mi1p__D_c	100	100	0.95918	1
ipc224_SC_c	0.5718	1	0.00089	0.0009
ipc226_SC_c	0.49904	0.75	0.00085	0.00086
ptd1ino_SC_c	0.85617	1	0.00108	0.00108
12dgr_SC_c	0.86999	1	0.00121	0.00121
ipdp_m	100	100	0.81967	0.85714
hLkynr_c	100	83.3333	0.47248	0.63158
leu__L_v	0	50	0.8	0.8
lanost_c	16.6667	66.6667	0.13766	0.14286
44mctr_c	16.6667	41.6667	0.1352	0.15
1agpc_SC_c	1	1	0.00176	0.00179
pc_SC_c	0.77481	1	0.00106	0.00106
dagpy_SC_c	0.86213	1	0.00121	0.00121
pa_SC_c	0.86999	1	0.00121	0.00121
lys__L_m	100	100	0.84746	0.85714
lys__L_v	0	50	0.81967	0.85714
lac__L_m	100	100	2	2
malt_e	0	100	0.48958	0.5
man_e	0	100	1	1
micit_m	100	100	1	1
succ_m	100	100	1.71429	1.71429
ppcoa_m	100	100	0.20906	0.23529
2mcit_m	100	100	1	1
mal__L_m	100	100	2	2
melt_c	0	100	0.48	0.48
sbt__D_c	100	100	0.92308	0.92308
met__L_m	100	100	0.76423	0.8
5pmev_c	0	100	0.85714	0.85714
ptdmeeta_SC_c	0.83298	1	0.00112	0.00112
ptd2meeta_SC_c	0.80873	1	0.00109	0.00109
mhpglu_c	100	100	0.19305	0.22222
hpglu_c	100	100	0.20284	0.23529
mi13456p_n	100	100	0.79661	1
minohp_n	100	100	0.77049	1
mi1456p_n	0	100	0.82456	1
mi145p_n	100	100	0.85455	1
mi1345p_n	0	100	0.82456	1
mi145p_c	100	100	0.85455	1
minohp_c	100	100	0.77049	1
mip2c126_SC_c	0	0.5	0.00073	0.00073
man2mi1p__D_c	0	50	0.28571	0.33333
mip2c224_SC_c	0	0.5	0.00075	0.00076
mip2c326_SC_c	0	0.5	0.00072	0.00074
cer3_26_c	50	75	0.09231	0.09524
mipc124_SC_c	0	1	0.00082	0.00082
mip2c124_SC_c	0	0.5	0.00076	0.00076
mipc224_SC_c	0	1	0.00082	0.00083
mipc324_SC_c	0	0.83333	0.00081	0.00083
mip2c324_SC_c	0	0.5	0.00075	0.00077
manmi1p__D_c	0	100	0.44068	0.5
cer3_24_c	57.1951	83.3333	0.09677	0.1
mipc226_SC_c	0	0.75	0.00078	0.00079
ipc324_SC_c	0.55582	0.83333	0.00088	0.00091
nmn_x	100	100	0.49289	0.57143
dnad_n	52.425	100	0.2766	0.33333
prpp_m	100	100	1.04059	1.2
nicrnt_m	100	100	0.53039	0.57143
Nfortyr_c	100	100	0.5597	0.6
Nbfortyr_c	50	50	0.27447	0.29268
dnad_m	52.425	100	0.2766	0.33333
quln_m	100	100	1.02857	1.09091
1mncam_c	100	100	0.65823	0.85714
ibutac_c	100	100	0.75	0.75
oxag_m	100	100	1.06931	1.09091
oxag_c	0	100	1.06931	1.09091
triglyc_SC_c	0.58067	0.97889	0.00083	0.00083
pe_SC_c	0.84061	1	0.00115	0.00115
pe_SC_m	0.84328	1	0.00115	0.00115
pg_SC_m	0.85464	1	0.00113	0.00113
1p3h5c_m	100	83.3333	0.96	1.33333
ptd135bp_SC_c	0.83597	1	0.00108	0.00108
ptd3ino_SC_c	0.84826	1	0.00108	0.00108
ptd134bp_SC_c	0.83597	1	0.00108	0.00108
ptd145bp_SC_c	0.83597	1	0.00108	0.00108
ptd1ino_SC_n	0.85617	1	0.00108	0.00108
ptd4ino_SC_n	0.84826	1	0.00108	0.00108
cdpdag_SC_c	0.05	1	0.00105	0.00105
g3pc_c	100	100	0.46394	0.57143
ocdcya_c	100	100	0.24	0.24
5dpmev_c	0	100	0.83077	0.85714
ppmi12346p_c	100	100	0.74603	1
ppmi1346p_c	100	100	0.77049	1
mi13456p_c	100	100	0.79661	1
aproa_c	100	100	1.37143	1.71429
pendp_m	20	80	0.16772	0.17143
pro__L_m	100	100	1.07527	1.09091
ps_SC_g	0.85349	1	0.00115	0.00115
pe_SC_g	0.84061	1	0.00115	0.00115
ps_SC_m	0.85793	1	0.00115	0.00115
ps_SC_v	0.85349	1	0.00115	0.00115
pe_SC_v	0.84061	1	0.00115	0.00115
ps_SC_c	0.85349	1	0.00115	0.00115
psph1p_c	100	100	0.22642	0.23529
psph1p_r	100	100	0.22642	0.23529
2hhxdal_c	100	100	0.25	0.26087
ddca_x	100	100	0.35294	0.35294
ttccoa_x	66.6667	100	0.10295	0.10526
stcoa_x	100	100	0.12175	0.125
ocdca_x	0	100	0.23077	0.23077
pan4p_m	100	100	0.40486	0.41379
dpcoa_m	100	100	0.23853	0.27273
r1p_m	0	100	1.1417	1.2
pydx_c	100	100	0.73381	0.75
L2aadp6sa_c	100	100	0.9009	0.92308
saccrp__L_c	100	100	0.51813	0.52174
srb__L_c	100	100	1	1
sph1p_c	100	100	0.23077	0.23077
hxdcal_c	100	100	0.25532	0.25532
sql_r	16.6667	66.6667	0.13893	0.14118
Ssq23epx_r	16.6667	66.6667	0.13766	0.14286
sql_c	16.6667	66.6667	0.13893	0.14118
srb__L_e	0	100	1	1
fum_m	100	100	2	2
succoa_m	100	100	0.20733	0.23529
fru_e	0	100	1	1
taur_c	100	100	1.7931	2
tchola_c	16.6667	16.2602	0.1288	0.17391
methf_m	100	100	0.28729	0.35294
5fthf_m	100	100	0.28729	0.35294
thfglu_c	100	100	0.24155	0.28571
thmpp_m	100	100	0.37252	0.42857
thr__L_m	100	100	1.42105	1.5
thmtp_c	100	100	0.36671	0.42857
4mhetz_c	100	100	0.66983	0.70588
tyr__L_m	100	100	0.59619	0.63158
tyr__L_x	100	100	0.59619	0.63158
tyr__L_v	0	50	0.58144	0.63158
udpgal_g	5	100	0.39847	0.44444
ura_e	0	100	2.03922	2.4
val__L_m	100	100	1	1
xylt_c	100	100	1.05224	1.09091
xylu__D_c	100	100	1.1417	1.2
zymstest_SC_c	1	1	0.0025	0.00251
mannan_c	0	100	0.95918	1
lac6p_c	50	100	0.48958	0.5
dgal6p_c	100	100	0.95918	1
acnam_e	100	100	0.54271	0.57143
oc2coa_c	100	100	0.17114	0.18462
ala__L_e	100	100	2	2
cdpdag_SA_c	0.1	0.6038	0.00213	0.00224
pa_SA_c	0.40254	0.6038	0.0025	0.0026
pmcoa_c	100	100	0.18072	0.2
chol_e	100	100	0.67532	0.85714
pg_SA_c	0.40254	0.6038	0.00233	0.00242
clpn_SA_c	0.20127	0.3019	0.0012	0.00125
12dgr_SA_c	0.40254	0.6038	0.0025	0.0026
ala__D_e	100	100	2	2
25dhpp_c	100	100	0.60819	0.92308
ncam_e	52.425	100	0.8595	1.09091
cdpglyc_c	5	100	0.47706	0.54545
tag6p__D_c	100	100	0.95918	1
glcn_e	100	100	1.06667	1.09091
hepdp_c	14.2857	57.1429	0.11991	0.12245
urcan_c	57.1516	100	0.88136	1.2
ibcoa_c	100	100	0.20027	0.22222
fa1_c	40	60	0.3	0.3
ivcoa_c	100	100	0.19072	0.21053
fa11_c	33.3333	50	0.2449	0.2449
fa3_c	40	60	0.27907	0.27907
2mbcoa_c	100	100	0.19072	0.21053
fa4_c	40	60	0.27907	0.27907
fa5_c	33.3333	50	0.26667	0.26667
fa6_c	33.3333	50	0.26087	0.26087
leu__L_e	100	100	0.8	0.8
bgly_c	100	100	0.61438	0.66667
bz_c	100	100	0.73057	0.8
pala_SA2_c	0.40254	0.6038	0.00235	0.00244
pgly_SA2_c	0.40254	0.6038	0.00242	0.00252
ps_SA_c	0.40254	0.6038	0.00238	0.00247
pe_SA_c	0.40254	0.6038	0.00238	0.00247
6pthp_c	100	100	0.62275	0.92308
raffin_c	100	100	0.32099	0.33333
fa12_c	33.3333	50	0.2449	0.2449
gtca3_c	7.40741	8	0.02159	0.02367
decdp_c	10	40	0.08399	0.08571
3g12dgr_SA2_c	0.40254	0.6038	0.00222	0.0023
dgdcg_SA2_c	0.40254	0.6038	0.002	0.00207
4izp_c	57.1516	100	0.88136	1.2
12dgr_EC_c	1.65836	2	0.00233	0.00233
26dap_LL_c	100	100	0.84211	0.85714
DGDG_SA_c	0	0.15094	0.00044	0.31579
clpn_EC_c	0.81645	1	0.00113	0.00113
glcp_SA_c	1.33333	1.33333	0.0051	0.0056
pe_EC_c	1.61402	2	0.00222	0.00222
pg_EC_c	1.62968	2	0.00218	0.00218
tcam_c	3.33333	6.66667	0.01313	0.01429
pleu_SA2_c	0.40254	0.6038	0.00216	0.00224
plys_SA2_c	0.40254	0.6038	0.00218	0.00226
drib_e	0	100	1.05224	1.09091
drib_p	0	100	1.05224	1.09091
4hphac_e	100	100	0.64671	0.70588
tag1p__D_c	0	100	0.95918	1
tagdp__D_c	100	100	0.92157	1
4hthr_e	0	100	1.62712	1.71429
pep_e	100	100	2.29787	2.4
23dhbzs3_e	33.3333	33.3333	0.18739	0.22222
salchs4fe_e	0	33.3333	0.13282	0.15686
salchs4fe_p	0	33.3333	0.13282	0.15686
rnam_c	100	100	0.49289	0.57143
2pg_p	0	100	2.29787	2.4
cysi__L_p	100	100	0.67949	0.70588
cysi__L_c	100	100	0.67949	0.70588
guln__L_e	0	100	0.99048	1.09091
guln__L_p	0	100	0.99048	1.09091
salchs4fe_c	0	33.3333	0.13215	0.15686
salchs2_e	33.3333	33.3333	0.13282	0.15385
salchs2fe_e	0	33.3333	0.13282	0.15686
udcpp_c	25	100	0.07637	0.07792
colipa20Oag_e	0	5	0.00804	0.00836
scys__L_c	100	100	1.10638	1.33333
adocblp_c	0	50	0.0671	0.07869
copre2_c	0	100	0.13263	0.14118
3pg_e	0	100	2.29787	2.4
udcpo4_e	0	100	0.05702	0.05825
salchs2fe_p	0	33.3333	0.13282	0.15686
salchs2fe_c	0	33.3333	0.13215	0.15686
oaa_p	100	100	2.29787	2.4
udcpo5_e	0	100	0.056	0.05714
4hthr_p	0	100	1.62712	1.71429
frmd_e	0	100	2.08	12
frmd_p	100	100	2.08	12
pprdn_c	100	100	0.9009	0.92308
5aptn_c	100	100	0.96154	1
oxptn_c	100	100	1.02857	1.09091
glutar_c	100	100	1.10204	1.2
13ppd_e	0	100	1.5	1.5
rbt_e	100	100	1.05224	1.09091
cellb_e	0	100	0.48958	0.5
bz_e	0	100	0.73057	0.8
abt__D_e	0	100	1.05224	1.09091
cellb_p	100	100	0.48958	0.5
gicolipaBR1_c	24.521	33.3333	0.03614	0.03785
ggicolipaBR1_c	24.4321	33.3333	0.03488	0.03647
cellb6p_c	100	100	0.47392	0.5
pac_e	100	100	0.62069	0.66667
cellb_c	100	100	0.48958	0.5
pac_p	100	100	0.62069	0.66667
arab__D_p	0	100	1.1417	1.2
rbl__D_c	100	100	1.1417	1.2
acgal6p_c	100	100	0.68421	0.75
acgal_p	100	100	0.7027	0.75
4hphac_p	100	100	0.64671	0.70588
cmpacna_c	5	100	0.30233	0.33333
nicrns_c	100	100	0.53039	0.57143
ah6p__D_c	100	100	0.94937	1
3hibutcoa_c	100	100	0.20027	0.22642
3hmp_c	100	100	1.2	1.33333
2hyoxplac_c	100	100	0.62069	0.70588
5mthf_m	100	100	0.2766	0.33333
ahcys_n	100	100	0.36671	0.44444
am6sa_c	100	55.5556	0.58708	1.09091
amuco_c	100	55.5556	0.61111	1.2
cbasp_n	0	100	1.84615	2
3ophb_5_c	0	66.6667	0.1191	0.12245
3ophb_5_m	16.6667	66.6667	0.1191	0.12245
quln_c	100	100	1.02857	1.09091
hkmpp_c	100	100	0.58333	0.70588
dhmtp_c	100	100	0.58333	0.70588
cdigmp_c	50	100	0.29213	0.42857
5pg35pg_c	50	100	0.29213	0.42857
5cmhmsa_c	100	100	0.62069	0.85714
5cmhm_c	100	100	0.64671	0.92308
34dhpha_c	100	100	0.62069	0.75
5cohe_c	100	100	0.64671	0.92308
2hh24dd_c	100	100	0.64671	0.92308
4hphac_c	100	100	0.64671	0.70588
4h2kpi_c	100	100	0.64671	0.92308
2ohed_c	100	100	0.64671	0.92308
3hoxpac_c	100	100	0.59619	0.70588
2dhglcn_p	100	100	1.14286	1.2
2dhglcn_e	0	100	1.14286	1.2
34dhcinm_p	0	100	0.59619	0.66667
34dhcinm_c	100	100	0.59619	0.66667
R_3hdcoa_c	100	100	0.15865	0.16901
R_3hddcoa_c	100	100	0.14786	0.15584
R_3hmrscoa_c	100	100	0.13844	0.14458
R_3hcmrs7ecoa_c	33.3333	100	0.13825	0.14634
R_3hocoa_c	100	100	0.17114	0.18462
3oxoadp_c	100	100	0.87805	1.09091
oxadpcoa_c	100	100	0.18522	0.21818
34dhbz_e	0	100	0.87805	0.92308
34dhbz_p	0	100	0.87805	0.92308
T4hcinnm_c	100	100	0.59619	0.63158
coucoa_c	100	100	0.16827	0.19048
34dhbz_c	100	100	0.87805	0.92308
4hbz_e	100	100	0.7726	0.85714
4hbz_p	100	100	0.7726	0.85714
oxalc_c	100	83.3333	0.7726	1.2
thp2c_c	100	100	0.9009	0.92308
2mp2coa_c	100	100	0.20027	0.22642
adcobhex_c	0	50	0.08851	0.1048
appl_c	100	100	1.5	1.5
adocbi_c	0	50	0.08348	0.09796
applp_c	100	100	1.45455	1.5
5apentam_c	100	100	0.84746	1
bhb_c	100	100	1.33333	1.33333
bz12diol_c	97.9989	100	0.69287	0.85714
bzalc_c	0	100	0.59619	0.70588
bzal_c	100	100	0.62241	0.75
catechol_c	100	100	0.73057	0.92308
bz_p	0	100	0.73057	0.8
cpg160_c	83.8521	100	0.10909	0.10909
cpg180_c	69.682	100	0.09836	0.09836
pe180_c	72.5615	100	0.10345	0.10345
caffcoa_c	100	100	0.16827	0.19355
34dhbald_c	100	100	0.70134	0.85714
2hmcnsad_c	100	83.3333	0.73057	1.09091
ccmuac_c	100	100	0.87805	1.09091
catechol_p	0	100	0.73057	0.92308
hgbam_c	37.5	50	0.10604	0.12
co2dam_c	0	50	0.10776	0.12121
4hbald_c	100	100	0.70134	0.8
co1dam_c	0	50	0.10735	0.1206
adcobdam_c	0	50	0.09109	0.1048
56dura_c	0	100	1.7931	2
cala_c	0	100	1.7931	2
2ahhmp_c	100	100	0.77037	1.33333
lys__D_c	100	100	0.84746	0.85714
6a2ohxnt_c	100	100	0.9009	0.92308
dmgly_c	100	100	0.90435	1.33333
sarcs_c	100	100	1.67742	2
R_3hhcoa_c	100	100	0.18576	0.20339
34dhcinm_e	0	100	0.59619	0.66667
tol_e	0	100	0.62241	0.66667
forglu_c	100	100	0.88136	1.2
Nforglu_c	100	100	1.16279	1.2
gdbtal_c	100	100	1.06122	1.2
4gudbutn_c	100	100	1.14286	1.33333
3hmbcoa_c	100	100	0.1933	0.21429
2maacoa_c	100	100	0.19595	0.21818
mmtsa_c	100	100	1.36364	1.5
2hmc_c	100	83.3333	0.7726	1.2
Lpipecol_c	100	100	0.84746	0.85714
male_c	100	100	2	2
malm_c	100	66.6667	0.98969	2
3mb2coa_c	100	100	0.1933	0.21429
3mgcoa_c	100	100	0.1933	0.21429
CCbuttc_c	100	100	0.87805	1.09091
4cml_c	100	100	0.87805	1.09091
6hnac_c	100	100	0.98969	1.2
4hoxoh_c	0	13.8889	0.17471	0.92308
pre4_c	75	100	0.12195	0.13187
pre5_c	60	80	0.11723	0.12766
pre3b_c	99.7208	100	0.12706	0.13636
pre6a_c	50	66.6667	0.11655	0.12903
pre6b_c	50	66.6667	0.11561	0.12766
pre8_c	37.5	50	0.10741	0.12
2dhphaccoa_c	100	100	0.16952	0.19672
dhpyr_c	100	100	0.92308	1.33333
nfmalm_c	100	66.6667	0.92308	1.71429
pre3a_c	100	100	0.12706	0.13483
T4hcinnm_e	100	100	0.59619	0.63158
T4hcinnm_p	100	100	0.59619	0.63158
acryl_c	100	100	1.00971	2
peptido_EC_c	50	100	0.14599	0.1519
frmd_c	100	100	2.08	12
mcbtt_c	97.262	83.3333	0.11215	0.1165
scl2_c	100	100	0.13387	0.14118
selcys_c	0	100	1.44444	2
uaaAgla_c	25	100	0.05031	0.0515
uGgla_c	5	100	0.14634	0.15385
uaGgla_c	25	100	0.05414	0.0553
uAgla_c	5	100	0.14634	0.15385
uaAgla_c	25	100	0.05414	0.0553
mppp9_c	0	100	0.14903	0.16216
mi4p__D_c	100	100	0.88679	1
mi3p__D_c	100	100	0.95918	1
meoh_e	0	100	4	4
salc_c	100	100	0.7726	0.85714
cmcbtt_c	81.5392	47.6191	0.15756	0.17391
tre6p_c	100	100	0.47392	0.5
arach_c	100	100	0.2069	0.2069
uaaGgla_c	25	100	0.05031	0.0515
uGgl_c	5	100	0.17143	0.18182
uAgl_c	5	100	0.17143	0.18182
uaaAgtla_c	25	100	0.05021	0.0515
gluala_c	100	100	0.77519	0.8
5oxpro_c	100	100	1.26582	1.33333
ragund_c	25	100	0.06382	0.06557
gdpfuc_c	0	100	0.35986	0.44444
co_e	100	100	0.79389	12
dtdprmn_c	5	100	0.34667	0.375
copre8_c	0	50	0.1087	0.12121
cobya_c	0	50	0.1087	0.12121
codhpre6_c	0	66.6667	0.1171	0.12903
arachcoa_c	100	100	0.11477	0.11765
fprica_c	100	100	0.61465	0.8
hphaccoa_c	100	100	0.17391	0.19672
2hphaccoa_c	100	100	0.16952	0.19672
3dhphaccoa_c	100	100	0.16952	0.19672
salchs4_c	33.3333	33.3333	0.1335	0.15385
salchs4_p	33.3333	33.3333	0.13282	0.15385
ppoh_c	100	100	1.33333	1.33333
abt__D_c	0	100	1.05224	1.09091
rbt_c	100	100	1.05224	1.09091
12ppd__S_c	100	100	1.5	1.5
sucr_c	100	100	0.47273	0.5
6pgg_c	0	100	0.47392	0.5
2ins_c	100	100	1.02857	1.09091
dkdi_c	100	100	1.02857	1.09091
2d5kg_c	100	100	1.02857	1.09091
d5kg_c	100	100	1.02857	1.09091
36dahx_c	100	100	0.84746	0.85714
4abutn_c	100	100	1.16279	1.2
salchs1_c	0	33.3333	0.13156	0.25
salchsx_c	0	66.6667	0.33467	0.4
salchs2_c	0	33.3333	0.13156	0.15385
lps_EC_c	20	20	0.02963	0.02963
ps_EC_c	1.62863	2	0.00222	0.00222
15dap_c	100	100	0.84746	0.85714
pa_EC_c	1.65836	2	0.00233	0.00233
6hmhptpp_c	100	100	0.72727	1.33333
fuc1p__L_c	0	20	0.45022	0.92308
fuc__L_e	0	20	0.45815	0.92308
fum_e	100	100	2	2
4abut_e	100	100	1.33333	1.33333
agpg_EC_c	2	2	0.00387	0.00387
agpe_EC_c	2	2	0.004	0.004
apg_EC_c	1	1	0.00152	0.00152
cdpea_c	5	100	0.51613	0.6
malt6p_c	100	100	0.47392	0.5
pgp_EC_c	1.62577	2	0.00218	0.00218
cdpdag_EC_c	0.1	2	0.00204	0.00204
3hppnl_c	100	100	1.6875	1.71429
13ppd_c	100	100	1.5	1.5
hethmpp_c	100	100	0.32601	0.36364
diact_c	100	100	1.33333	1.33333
4met2obut_c	100	100	0.81034	0.85714
copre5_c	0	80	0.11723	0.12766
copre6_c	0	66.6667	0.11806	0.13043
diact_e	100	100	1.33333	1.33333
udpgalur_c	5	100	0.42105	0.48
2ameph_c	0	100	0.67974	2
Pald_c	100	100	2.29787	2.4
4hoxpac_c	100	100	0.64671	0.70588
34dhpacet_c	100	100	0.62069	0.75
copre4_c	0	100	0.12195	0.13187
codscl5a_c	0	80	0.11723	0.12766
codscl5b_c	0	80	0.12285	0.13483
codscl7_c	0	57.1429	0.11274	0.125
codscl8x_c	0	50	0.1087	0.12121
cob2nda_c	0	50	0.10684	0.12121
cob1nda_c	0	50	0.10644	0.1206
adcob1nda_c	0	50	0.09043	0.1048
adcobn_c	0	50	0.08789	0.1048
thrp_c	100	100	1.35	1.5
colipa20Oag_p	0	5	0.00804	0.00836
udcdp20Oag_p	0	5	0.0097	0.01022
udcdpgalrmnmanabe_c	0	100	0.05702	0.05854
udcdpgalrmnmanabe_p	0	100	0.05702	0.05854
udcdpgal_c	25	100	0.07048	0.07229
udcdpgalrmn_c	25	100	0.06531	0.06704
udcdpgalrmnman_c	0	100	0.06117	0.06283
cdpabeq_c	5	100	0.37276	0.41379
udcdp2Oag_p	0	50	0.04549	0.04688
udcdp3Oag_p	0	33.3333	0.03783	0.03909
udcdp4Oag_p	0	25	0.03232	0.03352
udcdp8Oag_p	0	12.5	0.02042	0.02135
udcdp9Oag_p	0	11.1111	0.01869	0.01958
udcdp12Oag_p	0	8.33333	0.01492	0.01567
udcdp13Oag_p	0	7.69231	0.01398	0.01469
udcdp14Oag_p	0	7.14286	0.01315	0.01382
udcdp15Oag_p	0	6.66667	0.01241	0.01306
udcdp16Oag_p	0	6.25	0.01176	0.01237
udcdp17Oag_p	0	5.88235	0.01116	0.01175
udcdp18Oag_p	0	5.55556	0.01063	0.01119
udcdp19Oag_p	0	5.26316	0.01014	0.01069
cdpglc_c	5	100	0.39245	0.44444
cdp4dh6doglc_c	5	100	0.39245	0.44444
salchs4_e	33.3333	33.3333	0.13282	0.15385
salchsx_p	0	66.6667	0.33467	0.4
pep_p	100	100	2.29787	2.4
udcpgrm_c	0	100	0.06117	0.0625
udcpo4_c	0	100	0.05702	0.05825
udcpg_c	25	100	0.07048	0.07229
udcpgr_c	25	100	0.06531	0.06667
udcpo5_p	0	100	0.056	0.05714
udcpo5_c	0	100	0.056	0.05714
colipaOA_e	0	33.3333	0.0068	0.04819
ps161_c	86.5441	100	0.11765	0.11765
udcpo4_p	0	100	0.05702	0.05825
23dhbzs3_p	33.3333	33.3333	0.18739	0.22222
fe3dhbzs3_e	0	33.3333	0.18739	0.22857
fe3dhbzs3_c	0	33.3333	0.18605	0.22857
23dhbzs3_c	33.3333	33.3333	0.18739	0.22222
23dhbzs2_c	33.3333	33.3333	0.26943	0.33333
guln__L_c	100	100	0.99048	1.09091
dmbzid_c	100	100	0.46429	0.6
pe140_c	77.256	100	0.13043	0.13043
gm1lipa_e	24.0074	33.3333	0.03448	0.03448
murein3px4p_p	25	50	0.08143	0.08571
4hbald_e	0	100	0.70134	0.8
Lcyst_e	0	100	1.7931	2
bzal_e	100	100	0.62241	0.75
kdo2lipid4b_e	25	50	0.05714	0.07018
lipb_e	25.2525	48.6965	0.04225	0.04898
oxa_e	100	100	8.72727	12
2obut_p	100	100	1.5	1.5
r3mmal_c	100	100	1.33333	1.33333
2m3osuc_c	100	100	1.5	1.5
4hba_e	0	100	0.66987	0.75
4hba_p	100	100	0.66987	0.75
4hbzcoa_c	100	100	0.1799	0.2069
btal_c	100	100	1.09091	1.09091
butpi_c	100	100	1.2	1.2
bzsuccoa_c	0	100	0.15723	0.17647
phitcoa_c	0	100	0.15898	0.1791
bzsucc_c	0	100	0.47468	0.5
campp_c	100	100	0.56216	0.8
citm_c	100	100	1.33333	1.33333
citac_c	100	100	1.33333	1.33333
co_c	100	100	0.79389	12
4crsol_p	100	100	0.39331	0.70588
4crsol_e	100	100	0.39331	0.70588
cspmd_c	100	100	0.61935	0.63158
cdiamp_c	50	100	0.28729	0.4
dhxfut_c	100	100	0.37903	0.41379
cdhxfut_c	34.95	100	0.21576	0.42857
laccoa_c	100	100	0.21038	0.24
kdo2lipid4n_c	25	50	0.05714	0.05714
kdo2lipid4Ln_c	25	50	0.04918	0.04918
fut_c	100	100	0.29889	0.35294
ghb_c	100	100	1.33333	1.33333
hghhlipa_c	24.2262	33.3333	0.0355	0.0355
hghhlipa_p	24.1795	33.3333	0.0355	0.0355
hghhlipan_c	24.2416	33.3333	0.0355	0.0355
hghhlipan_p	24.195	33.3333	0.0355	0.0355
hcit_c	100	100	1	1
lipan_c	25	48.2095	0.04225	0.04225
hlipan_c	25	48.2095	0.04027	0.04027
ghhlipa_c	24.7663	48.2095	0.03704	0.03704
hmpscoa_c	0	100	0.15898	0.1791
3httdca_e	25.2525	50.4417	0.05714	0.30769
uLa4n_p	25	100	0.07133	0.07317
gm1lipa_p	24.0558	33.3333	0.03448	0.03448
udcpp_p	25	100	0.05995	0.07792
Lcyst_p	0	100	1.7931	2
Lcyst_c	100	100	1.7931	2
5mcsn_c	5	100	1.13043	1.5
kdolipid4n_c	25	50	0.06154	0.06154
lipidAn_c	25	50	0.06667	0.06667
malttre_c	100	100	0.2398	0.25
6occhcoa_c	100	100	0.18304	0.20339
3mb_c	0	100	0.92308	0.92308
4hbutcoa_c	100	100	0.19987	0.22642
oxa_p	100	100	8.72727	12
indaccoa_c	100	100	0.16174	0.18462
pphos_c	0	100	0.7726	0.85714
ppa_p	100	100	1.71429	1.71429
ps120_p	92.8176	100	0.15	0.15
ps140_p	77.256	100	0.13043	0.13043
ps160_p	90.7684	100	0.11538	0.11538
ps180_p	72.6745	100	0.10345	0.10345
u3hgn_c	5	100	0.1794	0.18182
u23gn_c	5	100	0.11429	0.11429
uacgamo_c	5	100	0.35862	0.4
uacgnn_c	5	100	0.35017	0.3871
u3agn_c	5	100	0.17035	0.17143
udpxyl_c	5	100	0.42105	0.48
vaccoa_c	100	100	0.20311	0.22642
3optcoa_c	100	100	0.19595	0.21818
ptcoa_c	0	100	0.19072	0.21053
pt2coa_c	100	100	0.1933	0.21429
bamppald_c	100	100	1.45455	1.71429
caro_c	12.5	50	0.10516	0.11111
bcryptox_c	12.5	50	0.10443	0.11215
zeax_c	12.5	50	0.10372	0.11321
mercppyr_c	100	100	1.42963	1.5
pa181_9_c	73.9095	100	0.11009	0.11009
cdpdodec9eg_c	5	100	0.09677	0.09677
pa182_9_12_c	66.4983	83.3333	0.10811	0.11215
cdpdodec912eg_c	5	83.3333	0.09524	0.09836
pa184_6_9_12_15_c	44.9928	20.8333	0.10084	0.1165
cdpdodec691215eg_c	5	20.8333	0.08955	0.10169
mgdg161_c	87.5797	100	0.11009	0.11009
dgdg161_c	85.8589	100	0.09917	0.09917
mgdg180_c	73.6336	100	0.09756	0.09756
dgdg180_c	72.6827	100	0.08889	0.08889
mgdg181_c	72.2523	100	0.09917	0.09917
dgdg181_c	71.229	100	0.09023	0.09023
mgdg181_9_c	73.1251	100	0.09917	0.09917
dgdg181_9_c	71.9878	100	0.09023	0.09023
mgdg182_9_12_c	65.7812	83.3333	0.09756	0.10084
dgdg182_9_12_c	64.7952	83.3333	0.08889	0.0916
mgdg183_9_12_15_c	58.455	33.3333	0.09375	0.10256
dgdg183_9_12_15_c	57.3105	33.3333	0.08571	0.09302
1odec912eg3p_c	100	100	0.20339	0.21053
1odec691215eg3p_c	89.7133	41.6667	0.19048	0.21818
13dpg_c	100	100	2.11765	2.4
lald__D_c	100	100	1.6875	1.71429
mgdg160_c	92.3828	100	0.10811	0.10811
12dgr181_9_c	73.9095	100	0.11009	0.11009
12dgr182_9_12_c	66.4983	83.3333	0.10811	0.11215
12dgr183_6_9_12_c	54.2761	27.7778	0.10256	0.11429
mgdg183_6_9_12_c	53.6574	27.7778	0.09302	0.10256
12dgr183_9_12_15_c	59.411	33.3333	0.10345	0.11429
12dgr184_6_9_12_15_c	44.9577	20.8333	0.10084	0.1165
mgdg184_6_9_12_15_c	44.6431	20.8333	0.0916	0.10435
mppp9om_c	0	100	0.14205	0.15584
hmppp9_c	0	100	0.14347	0.15789
omppp9_c	0	100	0.14493	0.16
dvpchlld_c	0	100	0.14641	0.16216
pa183_9_12_15_c	59.411	33.3333	0.10345	0.11429
pgp181_9_c	72.4921	100	0.10345	0.10345
pg181_9_c	72.6073	100	0.10345	0.10345
pgp183_6_9_12_c	53.2254	27.7778	0.09677	0.10714
pg183_6_9_12_c	53.2254	27.7778	0.09677	0.10714
pgp182_9_12_c	65.3762	83.3333	0.10169	0.10526
cdpdodec6912eg_c	5	27.7778	0.09091	0.1
cdpdodec91215eg_c	5	33.3333	0.0916	0.1
pgp183_9_12_15_c	57.951	33.3333	0.09756	0.10714
phytoe_c	12.5	50	0.10516	0.10714
phytof_c	12.5	50	0.10589	0.10811
prephytedp_c	12.5	50	0.10495	0.10714
zcarote_c	12.5	50	0.10664	0.10909
rb15bp_c	100	100	1.0888	1.2
s17bp_c	100	100	0.79887	0.85714
udpsq_c	5	100	0.37681	0.42857
sqdg160_c	88.1138	100	0.10714	0.10714
sqdg161_c	82.6425	100	0.10909	0.10909
sqdg181_9_c	70.0025	100	0.09836	0.09836
sqdg182_9_12_c	62.8477	83.3333	0.09677	0.1
sqdg183_9_12_15_c	54.6508	33.3333	0.09302	0.10169
gtocophe_c	25	100	0.1456	0.15385
avite1_c	25	100	0.13893	0.14815
dtocophe_c	25	100	0.15296	0.16
bvite_c	25	100	0.1456	0.15385
23dmphol_c	25	100	0.1456	0.15385
2m6phol_c	25	100	0.15296	0.16
phdp_c	25	100	0.20114	0.20339
spmd_p	100	100	0.61935	0.63158
echin_c	12.5	50	0.10516	0.11321
cholphya_c	0	100	0.08403	0.08889
dgdg160_c	90.7643	100	0.09756	0.09756
dgdg183_6_9_12_c	52.7695	27.7778	0.08511	0.09302
dgdg184_6_9_12_15_c	44.254	20.8333	0.08392	0.09449
gcarote_c	12.5	50	0.10516	0.11111
hemeA_c	0	100	0.0993	0.10526
pg182_9_12_c	65.3766	83.3333	0.10169	0.10526
pg183_9_12_15_c	57.951	33.3333	0.09756	0.10714
pg184_6_9_12_15_c	44.4478	20.8333	0.09524	0.10909
peptido_syn_p	50	100	0.14599	0.1519
sqdg183_6_9_12_c	49.8253	27.7778	0.09231	0.10169
sqdg180_c	70.8817	100	0.09677	0.09677
sqdg181_c	69.2255	100	0.09836	0.09836
sqdg184_6_9_12_15_c	41.1272	20.8333	0.09091	0.10345
phllqne_c	25	100	0.13895	0.14458
co_p	100	100	0.79389	12
glcglycp_c	100	100	0.59938	0.63158
glcglyc_c	100	100	0.59938	0.63158
dpterol_c	16.6667	66.6667	0.13893	0.14118
13_cis_oretn_n	25	100	0.21328	0.23529
ethamp_r	100	100	2.12766	2.4
kdn_c	100	100	0.67925	0.70588
oretn_n	25	100	0.21328	0.24
11_cis_retfa_e	0	100	0.1165	0.22018
1glyc_hs_e	100	100	0.2	0.82759
2mcit_e	100	100	1	1
34dhoxpeg_e	100	95.2381	0.54757	0.70588
3aib_e	100	100	1.25	1.33333
4mptnl_e	0	18.5185	0.16509	0.70588
5adtststeroneglc_e	0	18.5185	0.14132	0.19672
clpnd_e	87.1299	83.3333	0.1791	0.20339
Rtotal_e	100	100	0.26087	24
acetone_e	100	100	1.5	1.5
acgalfucgalacgalfuc12gal14acglcgalgluside_hs_e	0	40	0.05479	0.06916
ach_e	100	100	0.55914	0.66667
acn23acngalgbside_hs_e	0	50	0.05911	0.07619
acnacngalgbside_hs_e	0	50	0.05911	0.07619
acngalacglcgal14acglcgalgluside_hs_e	0	66.6667	0.06061	0.07869
adrn_e	91.4115	100	0.18182	0.2
adrnl_e	100	100	0.47918	0.6
andrstrn_e	0	18.5185	0.16358	0.23529
aprgstrn_e	0	18.5185	0.13043	0.21429
arach_e	100	100	0.2069	0.2069
asp__D_e	0	100	2	2
avite1_e	25	100	0.13819	0.14815
bhb_e	100	100	1.33333	1.33333
bildglcur_e	0	55.5556	0.1171	0.13043
bilglcur_e	93.0115	55.5556	0.13089	0.14634
camp_e	100	100	0.56216	0.8
cspg_a_e	0	33.3333	0.11646	0.13873
cspg_b_e	0	25	0.11492	0.13873
cspg_c_e	0	33.3333	0.11646	0.13873
cspg_d_e	0	20	0.11341	0.13873
dcsptn1_e	88.5306	83.3333	0.1791	0.20339
dgchol_e	16.6667	17.5439	0.13538	0.1791
dheas_e	0	15.7895	0.13333	0.24
dopasf_e	96.8066	100	0.5674	0.66667
elaid_e	100	100	0.23529	0.23529
estriolglc_e	0	13.5965	0.14132	0.21818
fuc14galacglcgalgluside_hs_e	0	100	0.07407	0.103
fucacngal14acglcgalgluside_hs_e	0	100	0.06557	0.08727
fucfuc12gal14acglcgalgluside_hs_e	0	50	0.06857	0.09266
fucfuc132galacglcgal14acglcgalgluside_hs_e	0	50	0.05911	0.07619
fucfucfucgalacglc13galacglcgal14acglcgalgluside_hs_e	0	33.3333	0.04918	0.06045
fucfucfucgalacglcgal14acglcgalgluside_hs_e	0	33.3333	0.05556	0.07038
fucgalgbside_hs_e	0	66.6667	0.06897	0.09339
galfuc12gal14acglcgalgluside_hs_e	0	66.6667	0.06897	0.09339
galgalfucfucgalacglcgalacglcgal14acglcgalgluside_hs_e	0	25	0.04706	0.05728
gbside_hs_e	50	100	0.08054	0.11594
gchola_e	16.6667	16.2602	0.13418	0.18182
gd1c_hs_e	33.3333	66.6667	0.06283	0.08247
gluala_e	100	100	0.77519	0.8
gp1c_hs_e	0	20	0.04659	0.05755
gp1calpha_hs_e	0	20	0.04659	0.05755
gq1balpha_hs_e	20	40	0.05106	0.064
ha_e	50	100	0.21138	0.23077
hestratriol_e	0	13.8889	0.16358	0.26667
hspg_e	0	8.33333	0.06392	0.08081
leuktrA4_e	0	83.3333	0.2	0.23077
leuktrD4_e	0	83.3333	0.16667	0.1875
leuktrF4_e	0	83.3333	0.15385	0.17143
lgnc_e	66.6667	100	0.17143	0.17143
lneldc_e	100	100	0.23077	0.24
lnlc_e	100	100	0.23077	0.24
lnlnca_e	100	100	0.22642	0.2449
mag_hs_e	56.0142	100	0.22642	1.6
mepi_e	100	100	0.41288	0.52174
mercplaccys_e	100	100	0.67949	0.70588
nrpphrsf_e	92.853	100	0.5444	0.70588
nrvnc_e	66.6667	100	0.17391	0.17391
oagd3_hs_e	50	100	0.07186	0.09877
oagt3_hs_e	33.3333	66.6667	0.06383	0.08421
pe_hs_e	87.0519	100	0.11538	0.92308
phllqne_e	25	100	0.13895	0.14458
pro__D_e	100	100	1.07527	1.09091
ps_hs_e	87.826	100	0.11538	0.92308
retinol_e	0	100	0.20744	0.22222
retinol_9_cis_e	0	100	0.20345	0.22222
retinol_cis_11_e	0	100	0.20345	0.22222
retn_e	25	100	0.21328	0.23077
retnglc_e	0	100	0.17815	0.19355
sl__L_e	100	100	1.7931	2
sphs1p_e	100	100	0.23529	0.23529
srtn_e	100	100	0.45778	0.54545
tchola_e	16.6667	16.2602	0.1288	0.17391
thf_e	0	100	0.2963	0.36364
thmtp_e	100	100	0.36671	0.42857
tmndnc_e	100	83.3333	0.19672	0.22642
tststerone_e	0	18.5185	0.16537	0.24
txa2_e	0	55.5556	0.2	0.23529
tymsf_e	98.9124	100	0.5674	0.63158
vitd3_e	16.6667	22.963	0.13283	0.16
whhdca_e	0	100	0.25532	0.26667
[truncated: 7,200 more rows]

## Sheet: Table S5
Table S5: Synthesis and optimization for 300 products in E. coli using D-glucose as the substrate
product id	product name	category	lable	maximum theoretical yield(C-mmol/C-mmol)	producibility_yield(C-mmol/C-mmol)	heterologous reactions for synthesis	optimization_yield(C-mmol/C-mmol)	heterologous reactions for optimization
13dampp_c	1 3 Diaminopropane	amines	Improved	0.75	0.18229	{'SPMDOX': 'h2o_c + o2_c + spmd_c --> 13dampp_c + 4abutn_c + h2o2_c'}	0.68571	{'OOR2r': 'akg_c + coa_c + fdxo_42_c <=> co2_c + fdxr_42_c + h_c + succoa_c', 'RE1898C': 'CE5586_c <=> 13dampp_c + CE1944_c', 'CSPMDDH': 'aspsa_c + h_c + nadph_c + ptrc_c --> cspmd_c + h2o_c + nadp_c', 'GLYTA': 'glu__L_c + glx_c <=> akg_c + gly_c', 'RU5PS': 'fald_c + ru5p__D_c --> ah6p__D_c', 'FRDO6r': 'fdxr_42_c + h_c + nad_c <=> fdxo_42_c + nadh_c', '2DHPFALDL': '2dhp_c <=> 3mob_c + fald_c', 'O…
25dop_c	2,5-dioxopentanoate	organic acids	Improved	1.11111	1.04377	{'DOPDH': '25dop_c + h2o_c + nadp_c <=> akg_c + 2.0 h_c + nadph_c'}	1.11111	{'OOR2r': 'akg_c + coa_c + fdxo_42_c <=> co2_c + fdxr_42_c + h_c + succoa_c', 'POR': 'coa_c + fdxo_42_c + pyr_c <=> accoa_c + co2_c + fdxr_42_c + h_c', 'DOPDH': '25dop_c + h2o_c + nadp_c <=> akg_c + 2.0 h_c + nadph_c'}
2dhglcn_c	2-Dehydro-D-gluconate	organic acids	Improved	1.2	1.02881	{'GADktpp': 'fad_c + glcn_p <=> 2dhglcn_p + fadh2_c'}	1.14286	{'GADktpp': 'fad_c + glcn_p <=> 2dhglcn_p + fadh2_c', 'RU5PS': 'fald_c + ru5p__D_c --> ah6p__D_c', 'FRDO6r': 'fdxr_42_c + h_c + nad_c <=> fdxo_42_c + nadh_c', '2DHPFALDL': '2dhp_c <=> 3mob_c + fald_c', 'POR': 'coa_c + fdxo_42_c + pyr_c <=> accoa_c + co2_c + fdxr_42_c + h_c', 'ACOAD4': 'dcacoa_c + nad_c --> dc2coa_c + h_c + nadh_c', 'GLCD': 'glc__D_c + nadp_c --> glcn_c + nadph_c', 'AH6PI': 'ah6p_…
2hbut_c	2-Hydroxybutyrate	organic acids	Improved	0.88889	0.82456	{'LDH2': '2hbut_c + nad_c <=> 2obut_c + h_c + nadh_c'}	0.88889	{'CITCIa': 'citm_c <=> citac_c + h2o_c', 'CITCIb': 'citac_c + h2o_c <=> r3mmal_c', 'ERTHMMOR': 'nad_c + r3mmal_c --> 2obut_c + co2_c + nadh_c', 'CITMS': 'accoa_c + h2o_c + pyr_c --> citm_c + coa_c + h_c', 'LDH2': '2hbut_c + nad_c <=> 2obut_c + h_c + nadh_c'}
2mbtoh_c	2 methyl 1 butanol C5H12O	alcohols	Improved	0.66667	0.65217	{'3MOPDC': '3mop_c + h_c --> 2mbald_c + co2_c', 'ALCD22xi': '2mbald_c + h_c + nadh_c --> 2mbtoh_c + nad_c'}	0.66667	{'3MOPDC': '3mop_c + h_c --> 2mbald_c + co2_c', 'HSDA': 'hom__L_c --> 2obut_c + nh4_c', 'ALCD22xi': '2mbald_c + h_c + nadh_c --> 2mbtoh_c + nad_c'}
2mm__R_c	(R)-2-Methylmalate	organic acids	Improved	1.11111	1.08772	{'MMS': 'accoa_c + h2o_c + pyr_c --> 2mm__R_c + coa_c + h_c'}	1.11111	{'OOR2r': 'akg_c + coa_c + fdxo_42_c <=> co2_c + fdxr_42_c + h_c + succoa_c', 'MMS': 'accoa_c + h2o_c + pyr_c --> 2mm__R_c + coa_c + h_c', 'FRDO6r': 'fdxr_42_c + h_c + nad_c <=> fdxo_42_c + nadh_c'}
2oxoadp_c	2 Oxoadipate C6H6O5	organic acids	Improved	1.09091	0.96124	{'AACT': 'accoa_c + akg_c + h2o_c + 2.0 h_c <=> coa_c + hcit_c', 'HCITI': 'hcit_c <=> hicit_c', 'HICITD': 'hicit_c + nad_c --> 2oxoadp_c + co2_c + 3.0 h_c + nadh_c'}	1.06931	{'OOR2r': 'akg_c + coa_c + fdxo_42_c <=> co2_c + fdxr_42_c + h_c + succoa_c', 'AACT': 'accoa_c + akg_c + h2o_c + 2.0 h_c <=> coa_c + hcit_c', 'FRDO6r': 'fdxr_42_c + h_c + nad_c <=> fdxo_42_c + nadh_c', 'HCITI': 'hcit_c <=> hicit_c', 'HICITD': 'hicit_c + nad_c --> 2oxoadp_c + co2_c + 3.0 h_c + nadh_c'}
2ppoh_c	2-Propanol	alcohols	Not improved; reaching maximum theoretical yield	0.66667	0.66667	{'ADCi': 'acac_c + h_c --> acetone_c + co2_c', 'ALCD20y': '2ppoh_c + nadp_c <=> acetone_c + h_c + nadph_c'}	0.66667	{'ADCi': 'acac_c + h_c --> acetone_c + co2_c', 'PKETF': 'f6p_c + pi_c --> actp_c + e4p_c + h2o_c', 'ALCD20y': '2ppoh_c + nadp_c <=> acetone_c + h_c + nadph_c'}
34dhbald_c	3,4-dihydroxybenzaldehyde	aldehydes	Improved	1	0.79333	{'T4HCINNOX': '2.0 T4hcinnm_c + o2_c --> 2.0 34dhcinm_c', 'T4HCINNMFM': '34hpl_m --> T4hcinnm_m + h2o_m', 'CACOAHA': 'caffcoa_c + h2o_c --> 34dhbald_c + accoa_c', 'CAFFCOA': '34dhcinm_c + atp_c + coa_c --> amp_c + caffcoa_c + ppi_c', 'HMR_6782': '34hpp_c + h_c + nadh_c --> 34hpl_c + nad_c'}	0.81823	{'T4HCINNOX': '2.0 T4hcinnm_c + o2_c --> 2.0 34dhcinm_c', 'T4HCINNMFM': '34hpl_m --> T4hcinnm_m + h2o_m', 'RU5PS': 'fald_c + ru5p__D_c --> ah6p__D_c', 'PFK_ppi': 'f6p_c + ppi_c <=> fdp_c + h_c + pi_c', 'CACOAHA': 'caffcoa_c + h2o_c --> 34dhbald_c + accoa_c', 'FRDO6r': 'fdxr_42_c + h_c + nad_c <=> fdxo_42_c + nadh_c', '2DHPFALDL': '2dhp_c <=> 3mob_c + fald_c', 'POR': 'coa_c + fdxo_42_c + pyr_c <=>…
34dhbz_c	3,4-Dihydroxybenzoate	aromatics	Improved	1.07692	1.01056	{'DHSKDH': '3dhsk_c --> 34dhbz_c + h2o_c'}	1.02439	{'OOR2r': 'akg_c + coa_c + fdxo_42_c <=> co2_c + fdxr_42_c + h_c + succoa_c', 'FRDO6r': 'fdxr_42_c + h_c + nad_c <=> fdxo_42_c + nadh_c', 'DHSKDH': '3dhsk_c --> 34dhbz_c + h2o_c'}
3aap_c	3-acetamidopropanal	aldehydes	Improved	0.90909	0.29247	{'RE1537C': 'N1aspmd_c + h2o_c + o2_c --> 3aap_c + h2o2_c + ptrc_c'}	0.83333	{'RE1537C': 'N1aspmd_c + h2o_c + o2_c --> 3aap_c + h2o2_c + ptrc_c', 'CSPMDDH': 'aspsa_c + h_c + nadph_c + ptrc_c --> cspmd_c + h2o_c + nadp_c', 'CSPMDDC': 'cspmd_c + h_c --> co2_c + spmd_c'}
3aib_c	L-3-Amino-isobutanoate	amino acids	Improved	0.88889	0.70019	{'BUP': '3uib_c + h2o_c + 2.0 h_c --> 3aib_c + co2_c + nh4_c', 'DHPM2': '56dthm_c + h2o_c --> 3uib_c + h_c', 'r0330': 'h_c + nadh_c + thym_c --> 56dthm_c + nad_c'}	0.83333	{'HIBDkt': '3hmp_c + nad_c --> h_c + mmtsa_c + nadh_c', '3HBCOAHL': '3hibutcoa_c + h2o_c --> 3hmp_c + coa_c + h_c', 'DUTUP': 'dutp_c + uri_c <=> dudp_c + h_c + ump_c', 'ACOADH2': '2.0 ibcoa_c + o2_c --> 2.0 2mp2coa_c + 2.0 h2o_c', 'BUP': '3uib_c + h2o_c + 2.0 h_c --> 3aib_c + co2_c + nh4_c', 'DHPM2': '56dthm_c + h2o_c --> 3uib_c + h_c', 'DHORD_NAD': 'dhor__S_c + nad_c --> nadh_c + orot_c', 'PFK_p…
3dsphgn_c	3 Dehydrosphinganine C18H38NO2	alcohols	Not improved; reaching maximum theoretical yield	0.70588	0.70588	{'SERPT': 'h_c + pmtcoa_c + ser__L_c --> 3dsphgn_c + co2_c + coa_c'}	0.70588	{'SERPT': 'h_c + pmtcoa_c + ser__L_c --> 3dsphgn_c + co2_c + coa_c'}
3hmp_c	3-Hydroxy-2-methylpropanoate	organic acids	Not improved; not reaching maximum theoretical yield	0.88889	0.8	{'ACOADH2': '2.0 ibcoa_c + o2_c --> 2.0 2mp2coa_c + 2.0 h2o_c', 'ECOAH2c': '2mp2coa_c + h2o_c + h_c <=> hibcoa_c', 'HIBHr': 'h2o_c + hibcoa_c --> 3hmp_c + coa_c + 2.0 h_c', 'IBTMr': 'btcoa_c <=> ibcoa_c'}	0.8	{'ACOADH2': '2.0 ibcoa_c + o2_c --> 2.0 2mp2coa_c + 2.0 h2o_c', 'ECOAH2c': '2mp2coa_c + h2o_c + h_c <=> hibcoa_c', 'HIBHr': 'h2o_c + hibcoa_c --> 3hmp_c + coa_c + 2.0 h_c', 'IBTMr': 'btcoa_c <=> ibcoa_c'}
3mbald_c	3 Methylbutanal C5H10O	aldehydes	Improved	0.71429	0.69382	{'4MOPDC': '4mop_c + h_c --> 3mbald_c + co2_c'}	0.71429	{'OOR2r': 'akg_c + coa_c + fdxo_42_c <=> co2_c + fdxr_42_c + h_c + succoa_c', 'FRDO6r': 'fdxr_42_c + h_c + nad_c <=> fdxo_42_c + nadh_c', '4MOPDC': '4mop_c + h_c --> 3mbald_c + co2_c'}
3mox4hoxm_c	3-Methoxy-4-hydroxymandelate	aromatics	Improved	1	0.70345	{'3HLYTCL': '34dhphe_c + h_c --> co2_c + dopa_c', 'DOPABMO': 'ascb__L_c + dopa_c + o2_c --> dhdascb_c + h2o_c + nrpphr_c', '34DHXMANDACOX_NADP': '34dhmald_c + h2o_c + nadp_c --> 34dhoxmand_c + 2.0 h_c + nadph_c', 'GTHDH': 'dhdascb_c + 2.0 gthrd_c --> ascb__L_c + gthox_c', '41R2A1H12BOOX': 'h2o_c + nrpphr_c + o2_c --> 34dhmald_c + h2o2_c + nh4_c', 'TYRDOPO': 'o2_c + 2.0 tyr__L_c --> 2.0 34dhphe_c'…	0.74537	{'3HLYTCL': '34dhphe_c + h_c --> co2_c + dopa_c', '34DHXMANDACOX_NADP': '34dhmald_c + h2o_c + nadp_c --> 34dhoxmand_c + 2.0 h_c + nadph_c', 'HMR_6729': '2.0 h_c + o2_c + tyr__L_c --> 34dhphe_c + h2o_c', 'DASCBR': 'dhdascb_c + h_c + nadph_c --> ascb__L_c + nadp_c', '41R2A1H12BOOX': 'h2o_c + nrpphr_c + o2_c --> 34dhmald_c + h2o2_c + nh4_c', 'AHCi': 'ahcys_c + h2o_c <=> adn_c + hcys__L_c', 'PFK_ppi'…
3moxtyr_c	3-Methoxytyramine	aromatics	Improved	0.85714	0.70345	{'3HLYTCL': '34dhphe_c + h_c --> co2_c + dopa_c', 'DOPAMT': 'amet_c + dopa_c --> 3moxtyr_c + ahcys_c + h_c', 'TYRDOPO': 'o2_c + 2.0 tyr__L_c --> 2.0 34dhphe_c'}	0.74537	{'3HLYTCL': '34dhphe_c + h_c --> co2_c + dopa_c', 'DOPAMT': 'amet_c + dopa_c --> 3moxtyr_c + ahcys_c + h_c', 'HMR_6729': '2.0 h_c + o2_c + tyr__L_c --> 34dhphe_c + h2o_c', 'AHCi': 'ahcys_c + h2o_c <=> adn_c + hcys__L_c', 'PFK_ppi': 'f6p_c + ppi_c <=> fdp_c + h_c + pi_c'}
3oxoadp_c	3-Oxoadipate	organic acids	Improved	1.09091	0.8662	{'4CMLCL_kt': '4cml_c + h_c --> 5odhf2a_c + co2_c', 'OXOAEL': '5odhf2a_c + h2o_c --> 3oxoadp_c + h_c', 'MUCCY_kt': 'CCbuttc_c + h_c --> 4cml_c', 'PCADYOX': '34dhbz_c + o2_c --> CCbuttc_c + 2.0 h_c', 'DHSKDH': '3dhsk_c --> 34dhbz_c + h2o_c'}	0.87805	{'4CMLCL_kt': '4cml_c + h_c --> 5odhf2a_c + co2_c', 'OOR2r': 'akg_c + coa_c + fdxo_42_c <=> co2_c + fdxr_42_c + h_c + succoa_c', 'OXOAEL': '5odhf2a_c + h2o_c --> 3oxoadp_c + h_c', 'MUCCY_kt': 'CCbuttc_c + h_c --> 4cml_c', 'FRDO6r': 'fdxr_42_c + h_c + nad_c <=> fdxo_42_c + nadh_c', 'PCADYOX': '34dhbz_c + o2_c --> CCbuttc_c + 2.0 h_c', 'DHSKDH': '3dhsk_c --> 34dhbz_c + h2o_c'}
3pop_c	3-Phosphonopyruvate	organic acids	Improved	1.2	0.83673	{'NALN6': '2a3pp_c + nal2a6o_c --> 3pop_c + n6all26d_c', 'HTHRPDH': 'nad_c + phthr_c --> 2a3pp_c + h_c + nadh_c', 'ADAPAT': 'glu__L_c + nal2a6o_c <=> akg_c + n6all26d_c'}	1	{'OOR2r': 'akg_c + coa_c + fdxo_42_c <=> co2_c + fdxr_42_c + h_c + succoa_c', 'HPYRDC': 'h_c + hpyr_c --> co2_c + gcald_c', 'FRDO6r': 'fdxr_42_c + h_c + nad_c <=> fdxo_42_c + nadh_c', 'NALN6': '2a3pp_c + nal2a6o_c --> 3pop_c + n6all26d_c', 'HTHRPDH': 'nad_c + phthr_c --> 2a3pp_c + h_c + nadh_c', 'ADAPAT': 'glu__L_c + nal2a6o_c <=> akg_c + n6all26d_c', 'AGTi': 'ala__L_c + glx_c <=> gly_c + pyr_c'}
3uib_c	3-Ureidoisobutyrate	organic acids	Improved	1.11111	0.87523	{'DHPM2': '56dthm_c + h2o_c --> 3uib_c + h_c', 'r0330': 'h_c + nadh_c + thym_c --> 56dthm_c + nad_c'}	0.99617	{'DUTUP': 'dutp_c + uri_c <=> dudp_c + h_c + ump_c', 'DHPM2': '56dthm_c + h2o_c --> 3uib_c + h_c', 'PFK_ppi': 'f6p_c + ppi_c <=> fdp_c + h_c + pi_c', 'DURAD2': '56dthm_c + nadp_c <=> h_c + nadph_c + thym_c', 'SPT_syn': 'glx_c + ser__L_c <=> gly_c + hpyr_c', 'DHORD6': 'dhor__S_c + nad_c --> h_c + nadh_c + orot_c'}
4fumacac_c	4 Fumarylacetoacetate C8H6O6	organic acids	Improved	1.14286	0.81188	{'34HPPOR': '34hpp_c + o2_c --> co2_c + hgentis_c', 'MACACI': '4mlacac_c --> 4fumacac_c', 'HGNTOR': 'hgentis_c + o2_c --> 4mlacac_c + h_c'}	0.82759	{'34HPPOR': '34hpp_c + o2_c --> co2_c + hgentis_c', 'OOR2r': 'akg_c + coa_c + fdxo_42_c <=> co2_c + fdxr_42_c + h_c + succoa_c', 'MACACI': '4mlacac_c --> 4fumacac_c', 'FRDO6r': 'fdxr_42_c + h_c + nad_c <=> fdxo_42_c + nadh_c', 'HGNTOR': 'hgentis_c + o2_c --> 4mlacac_c + h_c'}
4mlacac_c	4 Maleylacetoacetate C8H6O6	organic acids	Improved	1.14286	0.81188	{'34HPPOR': '34hpp_c + o2_c --> co2_c + hgentis_c', 'HGNTOR': 'hgentis_c + o2_c --> 4mlacac_c + h_c'}	0.82759	{'34HPPOR': '34hpp_c + o2_c --> co2_c + hgentis_c', 'OOR2r': 'akg_c + coa_c + fdxo_42_c <=> co2_c + fdxr_42_c + h_c + succoa_c', 'FRDO6r': 'fdxr_42_c + h_c + nad_c <=> fdxo_42_c + nadh_c', 'HGNTOR': 'hgentis_c + o2_c --> 4mlacac_c + h_c'}
4pyrdx_c	4-Pyridoxate	vitamins	Improved	1.06667	0.85772	{'PYDXDH_1': 'h2o_c + o2_c + pydx_c --> 4pyrdx_c + h2o2_c + h_c'}	0.93151	{'OOR2r': 'akg_c + coa_c + fdxo_42_c <=> co2_c + fdxr_42_c + h_c + succoa_c', 'PYDXDH': 'h2o_c + o2_c + pydx_c --> 4pyrdx_c + h2o2_c', 'GLYTA': 'glu__L_c + glx_c <=> akg_c + gly_c', 'HPYRDC': 'h_c + hpyr_c --> co2_c + gcald_c', 'FRDO6r': 'fdxr_42_c + h_c + nad_c <=> fdxo_42_c + nadh_c'}
4tmeabut_c	4-Trimethylammoniobutanal	aldehydes	Improved	0.73684	0.48741	{'TMLYSOX': 'akg_c + o2_c + tmlys_c --> 3htmelys_c + co2_c + succ_c', 'TMLT_c': '3.0 amet_c + lys__L_c --> 3.0 ahcys_c + 3.0 h_c + tmlys_c', 'GHMT3': '3htmelys_c + h_c --> 4tmeabut_c + gly_c'}	0.56309	{'LAT': 'akg_c + lys__L_c <=> L2aadp6sa_c + glu__L_c', 'OOR2r': 'akg_c + coa_c + fdxo_42_c <=> co2_c + fdxr_42_c + h_c + succoa_c', 'AACT': 'accoa_c + akg_c + h2o_c + 2.0 h_c <=> coa_c + hcit_c', 'AASAD1': 'L2aadp_c + atp_c + h_c + nadph_c --> L2aadp6sa_c + amp_c + nadp_c + ppi_c', 'AHCi': 'ahcys_c + h2o_c <=> adn_c + hcys__L_c', 'RU5PS': 'fald_c + ru5p__D_c --> ah6p__D_c', 'PFK_ppi': 'f6p_c + pp…
5hoxindact_c	5-Hydroxyindoleacetaldehyde	aromatics	Improved	0.95238	0.73276	{'5HLTDL': '5htrp_c + h_c --> co2_c + srtn_c', '5HOXINOXDA': 'h2o_c + o2_c + srtn_c --> 5hoxindact_c + h2o2_c + nh4_c', 'DHPR': 'dhbpt_c + h_c + nadh_c --> nad_c + thbpt_c', 'r0403': 'o2_c + thbpt_c + trp__L_c --> 5htrp_c + dhbpt_c + h2o_c'}	0.76296	{'ANS2': 'chor_c + nh4_c --> anth_c + h2o_c + h_c + pyr_c', '5HLTDL': '5htrp_c + h_c --> co2_c + srtn_c', '5HOXINOXDA': 'h2o_c + o2_c + srtn_c --> 5hoxindact_c + h2o2_c + nh4_c', 'PFK_ppi': 'f6p_c + ppi_c <=> fdp_c + h_c + pi_c', 'DHPR': 'dhbpt_c + h_c + nadh_c --> nad_c + thbpt_c', 'PPDK': 'atp_c + pi_c + pyr_c --> amp_c + h_c + pep_c + ppi_c', 'r0403': 'o2_c + thbpt_c + trp__L_c --> 5htrp_c + d…
5hoxindoa_c	5-Hydroxyindoleacetate	aromatics	Improved	1	0.75556	{'5HLTDL': '5htrp_c + h_c --> co2_c + srtn_c', '5HOXINOXDA': 'h2o_c + o2_c + srtn_c --> 5hoxindact_c + h2o2_c + nh4_c', '5HOXINDACTOX': '5hoxindact_c + h2o_c + nad_c --> 5hoxindoa_c + 2.0 h_c + nadh_c', 'r0403': 'o2_c + thbpt_c + trp__L_c --> 5htrp_c + dhbpt_c + h2o_c', 'r0398': 'dhbpt_c + h_c + nadph_c <=> nadp_c + thbpt_c'}	0.78746	{'ANS2': 'chor_c + nh4_c --> anth_c + h2o_c + h_c + pyr_c', '5HLTDL': '5htrp_c + h_c --> co2_c + srtn_c', '5HOXINOXDA': 'h2o_c + o2_c + srtn_c --> 5hoxindact_c + h2o2_c + nh4_c', 'PFK_ppi': 'f6p_c + ppi_c <=> fdp_c + h_c + pi_c', '5HOXINDACTOX': '5hoxindact_c + h2o_c + nad_c --> 5hoxindoa_c + 2.0 h_c + nadh_c', 'PPDK': 'atp_c + pi_c + pyr_c --> amp_c + h_c + pep_c + ppi_c', 'DHPR2': '5mthf_c + dh…
5htrp_c	5-Hydroxy-L-tryptophan	amino acids	Improved	1	0.80603	{'r0403': 'o2_c + thbpt_c + trp__L_c --> 5htrp_c + dhbpt_c + h2o_c', 'r0398': 'dhbpt_c + h_c + nadph_c <=> nadp_c + thbpt_c'}	0.83926	{'ANS2': 'chor_c + nh4_c --> anth_c + h2o_c + h_c + pyr_c', 'PFK_ppi': 'f6p_c + ppi_c <=> fdp_c + h_c + pi_c', 'PPDK': 'atp_c + pi_c + pyr_c --> amp_c + h_c + pep_c + ppi_c', 'DHPR2': '5mthf_c + dhbpt_c --> h_c + mlthf_c + thbpt_c', 'r0403': 'o2_c + thbpt_c + trp__L_c --> 5htrp_c + dhbpt_c + h2o_c', 'AGTi': 'ala__L_c + glx_c <=> gly_c + pyr_c'}
5oxpro_c	5-Oxoproline	organic acids	Improved	1.11111	1.00324	{'r0568': 'glucys_c --> 5oxpro_c + cys__L_c'}	1.05485	{'OOR2r': 'akg_c + coa_c + fdxo_42_c <=> co2_c + fdxr_42_c + h_c + succoa_c', 'r0568': 'glucys_c --> 5oxpro_c + cys__L_c', 'HYDFDi': 'fdxr_42_c + 2.0 h_c <=> fdxo_42_c + h2_c'}
5pmev_c	R 5 Phosphomevalonate C6H10O7P	organic acids	Improved	0.85714	0.82667	{'MHGS': 'aacoa_c + accoa_c + h2o_c --> coa_c + hmgcoa_c', 'MEVK4': 'mev__R_c + utp_c --> 5pmev_c + h_c + udp_c', 'HMGCOAR': 'coa_c + mev__R_c + 2.0 nadp_c <=> 2.0 h_c + hmgcoa_c + 2.0 nadph_c'}	0.85714	{'OOR2r': 'akg_c + coa_c + fdxo_42_c <=> co2_c + fdxr_42_c + h_c + succoa_c', 'MHGS': 'aacoa_c + accoa_c + h2o_c --> coa_c + hmgcoa_c', 'FRDO6r': 'fdxr_42_c + h_c + nad_c <=> fdxo_42_c + nadh_c', 'MEVK1_1': 'atp_c + mev__R_c --> 5pmev_c + adp_c', 'FLNDPR2r': '2.0 flxr_c + h_c + nadh_c + 2.0 nadp_c <=> 2.0 flxso_c + nad_c + 2.0 nadph_c', 'HMGCOAR': 'coa_c + mev__R_c + 2.0 nadp_c <=> 2.0 h_c + hmgc…
6hnac_c	6-Hydroxynicotinate	organic acids	Improved	1.2	0.79661	{'NACHY': 'nac_c + 0.5 o2_c --> 6hnac_c'}	0.98969	{'RU5PS': 'fald_c + ru5p__D_c --> ah6p__D_c', 'PFK_ppi': 'f6p_c + ppi_c <=> fdp_c + h_c + pi_c', 'HDR3': 'fdxr_42_c + 4.0 h_c + 4.0 lplarg_c + mql8_c + 2.0 nadph_c <=> 4.0 dhlplarg_c + fdxo_42_c + mqn8_c + 2.0 nadp_c', 'FRDO6r': 'fdxr_42_c + h_c + nad_c <=> fdxo_42_c + nadh_c', '2DHPFALDL': '2dhp_c <=> 3mob_c + fald_c', 'NACHY': 'nac_c + 0.5 o2_c --> 6hnac_c', 'NT5C': 'h2o_c + nicrnt_c --> nicrns…
6hoxmelatn_c	6hoxmelatn c	aromatics	Improved	0.92857	0.71903	{'5HLTDL': '5htrp_c + h_c --> co2_c + srtn_c', 'ACSRTNMT': 'Nacsertn_c + amet_c --> ahcys_c + h_c + melatn_c', 'RE2426C': 'h2o_c + melatn_c <=> 6hoxmelatn_c + 2.0 h_c', 'SRTNACT': 'accoa_c + srtn_c --> Nacsertn_c + coa_c + h_c', 'r0403': 'o2_c + thbpt_c + trp__L_c --> 5htrp_c + dhbpt_c + h2o_c', 'r0398': 'dhbpt_c + h_c + nadph_c <=> nadp_c + thbpt_c'}	0.76869	{'ANS2': 'chor_c + nh4_c --> anth_c + h2o_c + h_c + pyr_c', '5HLTDL': '5htrp_c + h_c --> co2_c + srtn_c', 'AHCi': 'ahcys_c + h2o_c <=> adn_c + hcys__L_c', 'RU5PS': 'fald_c + ru5p__D_c --> ah6p__D_c', 'ACSRTNMT': 'Nacsertn_c + amet_c --> ahcys_c + h_c + melatn_c', 'PFK_ppi': 'f6p_c + ppi_c <=> fdp_c + h_c + pi_c', 'RE2426C': 'h2o_c + melatn_c <=> 6hoxmelatn_c + 2.0 h_c', '2DHPFALDL': '2dhp_c <=> 3…
C02356_c	(S)-2-Aminobutanoate	amino acids	Improved	0.88889	0.82456	{'RE2034C': 'C02356_c + akg_c <=> 2obut_c + glu__L_c'}	0.88889	{'CITCIa': 'citm_c <=> citac_c + h2o_c', 'CITCIb': 'citac_c + h2o_c <=> r3mmal_c', 'RE2034C': 'C02356_c + akg_c <=> 2obut_c + glu__L_c', 'ERTHMMOR': 'nad_c + r3mmal_c --> 2obut_c + co2_c + nadh_c', 'CITMS': 'accoa_c + h2o_c + pyr_c --> citm_c + coa_c + h_c'}
C02442_c	N-methyltyraminium	amines	Improved	0.81818	0.70345	{'TYRCBOX': 'h_c + tyr__L_c --> co2_c + tym_c', 'RE2124C': 'amet_c + tym_c --> C02442_c + ahcys_c + h_c'}	0.74537	{'TYRCBOX': 'h_c + tyr__L_c --> co2_c + tym_c', 'RE2124C': 'amet_c + tym_c --> C02442_c + ahcys_c + h_c', 'AHCi': 'ahcys_c + h2o_c <=> adn_c + hcys__L_c', 'PFK_ppi': 'f6p_c + ppi_c <=> fdp_c + h_c + pi_c'}
C06199_c	Hordenine	aromatics	Improved	0.8	0.64394	{'TYRCBOX': 'h_c + tyr__L_c --> co2_c + tym_c', 'RE2124C': 'amet_c + tym_c --> C02442_c + ahcys_c + h_c', 'OMP': 'C02442_c + amet_c <=> C06199_c + ahcys_c'}	0.70997	{'TYRCBOX': 'h_c + tyr__L_c --> co2_c + tym_c', 'RE2124C': 'amet_c + tym_c --> C02442_c + ahcys_c + h_c', 'AHCi': 'ahcys_c + h2o_c <=> adn_c + hcys__L_c', 'OMP': 'C02442_c + amet_c <=> C06199_c + ahcys_c', 'PFK_ppi': 'f6p_c + ppi_c <=> fdp_c + h_c + pi_c'}
C10164_c	Picolinic acid; pyridine-2-carboxylic acid	aromatics	Improved	1.09091	0.55135	{'RE0549C': 'am6sa_c <=> C10164_c + h2o_c + h_c', '3HAO': '3hanthrn_c + o2_c --> cmusa_c + h_c', 'TRPO2': 'o2_c + trp__L_c --> Lfmkynr_c', 'HKYNH': 'h2o_c + hLkynr_c --> 3hanthrn_c + ala__L_c', 'KYN3OX': 'Lkynr_c + h_c + nadph_c + o2_c --> h2o_c + hLkynr_c + nadp_c', 'FKYNH': 'Lfmkynr_c + h2o_c --> Lkynr_c + for_c + h_c', 'PCLAD': 'cmusa_c + h_c --> am6sa_c + co2_c'}	0.58708	{'RE0549C': 'am6sa_c <=> C10164_c + h2o_c + h_c', 'ANS2': 'chor_c + nh4_c --> anth_c + h2o_c + h_c + pyr_c', 'RU5PS': 'fald_c + ru5p__D_c --> ah6p__D_c', 'PFK_ppi': 'f6p_c + ppi_c <=> fdp_c + h_c + pi_c', '3HAO': '3hanthrn_c + o2_c --> cmusa_c + h_c', 'TRPO2': 'o2_c + trp__L_c --> Lfmkynr_c', '2DHPFALDL': '2dhp_c <=> 3mob_c + fald_c', 'AH6PI': 'ah6p__D_c --> f6p_c', 'PPDK': 'atp_c + pi_c + pyr_c …
CE2949_c	Oxoxanthurenate; 8-Hydroxy-4-oxo-3,4-dihydro-2-quinolinecarboxylate	organic acids	Improved	1.11111	0.76923	{'RE2349C': 'akg_c + hLkynr_c --> C02470_c + glu__L_c + h2o_c', 'RE2594C': 'C02470_c <=> CE2949_c + h_c', 'TRPO2': 'o2_c + trp__L_c --> Lfmkynr_c', 'KYN3OX': 'Lkynr_c + h_c + nadph_c + o2_c --> h2o_c + hLkynr_c + nadp_c', 'FKYNH': 'Lfmkynr_c + h2o_c --> Lkynr_c + for_c + h_c'}	0.81359	{'RE2349C': 'akg_c + hLkynr_c --> C02470_c + glu__L_c + h2o_c', 'ANS2': 'chor_c + nh4_c --> anth_c + h2o_c + h_c + pyr_c', 'GLYTA': 'glu__L_c + glx_c <=> akg_c + gly_c', 'PFK_ppi': 'f6p_c + ppi_c <=> fdp_c + h_c + pi_c', 'RE2594C': 'C02470_c <=> CE2949_c + h_c', 'TRPO2': 'o2_c + trp__L_c --> Lfmkynr_c', 'PPDK': 'atp_c + pi_c + pyr_c --> amp_c + h_c + pep_c + ppi_c', 'KYN3OX': 'Lkynr_c + h_c + nad…
HC00460_c	2,5-dihydroxybenzoate	organic acids	Improved	1.07692	0.7104	{'34HPPOR': '34hpp_c + o2_c --> co2_c + hgentis_c', 'HMR_4702': 'hgentis_c + nadph_c + o2_c --> HC01522_c + co2_c + h2o_c + nadp_c', 'r0558': 'HC01522_c + h2o_c + nad_c --> HC00460_c + 2.0 h_c + nadh_c'}	0.72414	{'34HPPOR': '34hpp_c + o2_c --> co2_c + hgentis_c', 'OOR2r': 'akg_c + coa_c + fdxo_42_c <=> co2_c + fdxr_42_c + h_c + succoa_c', 'HMR_4702': 'hgentis_c + nadph_c + o2_c --> HC01522_c + co2_c + h2o_c + nadp_c', 'FRDO6r': 'fdxr_42_c + h_c + nad_c <=> fdxo_42_c + nadh_c', 'r0558': 'HC01522_c + h2o_c + nad_c --> HC00460_c + 2.0 h_c + nadh_c'}
HC00576_c	Homocarnosine	amino acids	Improved	1.05263	0.84034	{'r0465': '4abut_c + atp_c + his__L_c --> HC00576_c + amp_c + h_c + ppi_c'}	0.86235	{'r0465': '4abut_c + atp_c + his__L_c --> HC00576_c + amp_c + h_c + ppi_c', 'PFK_ppi': 'f6p_c + ppi_c <=> fdp_c + h_c + pi_c'}
HC01434_c	Oxalatosuccinate(3-)	organic acids	Improved	1.5	1.34162	{'r0422': 'icit_c + nadp_c <=> HC01434_c + h_c + nadph_c'}	1.47059	{'OOR2r': 'akg_c + coa_c + fdxo_42_c <=> co2_c + fdxr_42_c + h_c + succoa_c', 'r0422': 'icit_c + nadp_c <=> HC01434_c + h_c + nadph_c', 'FRDO6r': 'fdxr_42_c + h_c + nad_c <=> fdxo_42_c + nadh_c'}
L_dpchrm_c	L-Dopachrome	aromatics	Improved	1.125	0.89429	{'DOPAQNISO1': 'dopaqn_c <=> 2c23dh56dhoxin_c + h_c', 'DOPACHRMISO': '2.0 2c23dh56dhoxin_c + o2_c --> 2.0 L_dpchrm_c + 2.0 h2o_c', 'HMR_6874': 'o2_c + tyr__L_c --> dopaqn_c + h2o_c'}	0.97006	{'DOPAQNISO1': 'dopaqn_c <=> 2c23dh56dhoxin_c + h_c', 'OOR2r': 'akg_c + coa_c + fdxo_42_c <=> co2_c + fdxr_42_c + h_c + succoa_c', 'HMR_6729': '2.0 h_c + o2_c + tyr__L_c --> 34dhphe_c + h2o_c', 'FRNDPR2r': 'fdxr_42_c + h_c + nadh_c + 2.0 nadp_c --> fdxo_42_c + nad_c + 2.0 nadph_c', 'FRDO6r': 'fdxr_42_c + h_c + nad_c <=> fdxo_42_c + nadh_c', 'HMR_6876': '2c23dh56dhoxin_c + dopaqn_c <=> 34dhphe_c +…
Lcyst_c	L-Cysteate	organosulfurs	Improved	1	0.74603	{'2AMACSULT': '2amac_c + nadph_c + paps_c --> Lcyst_c + nadp_c + pap_c', 'SERHL': 'ser__L_c --> 2amac_c + h2o_c'}	0.89655	{'PSLS': 'h_c + pep_c + so3_c --> slp__L_c', 'SADT': 'atp_c + h_c + so4_c --> aps_c + ppi_c', 'RU5PS': 'fald_c + ru5p__D_c --> ah6p__D_c', 'PFK_ppi': 'f6p_c + ppi_c <=> fdp_c + h_c + pi_c', 'SLDy': 'nadp_c + sl__L_c <=> 3spyr_c + h_c + nadph_c', 'ASPA1': 'Lcyst_c + akg_c <=> 3spyr_c + glu__L_c', '2DHPFALDL': '2dhp_c <=> 3mob_c + fald_c', 'AH6PI': 'ah6p__D_c --> f6p_c', 'GTHAMPOR': 'amp_c + gthox_…
N1sprm_c	N1 Acetylspermine C12H31N4O	amines	Improved	0.77419	0.31456	{'SPRMS': 'ametam_c + spmd_c --> 5mta_c + h_c + sprm_c', 'DIAT': 'accoa_c + sprm_c --> N1sprm_c + coa_c + h_c'}	0.72904	{'OOR2r': 'akg_c + coa_c + fdxo_42_c <=> co2_c + fdxr_42_c + h_c + succoa_c', 'SPRMS': 'ametam_c + spmd_c --> 5mta_c + h_c + sprm_c', 'CSPMDDH': 'aspsa_c + h_c + nadph_c + ptrc_c --> cspmd_c + h2o_c + nadp_c', 'DIAT': 'accoa_c + sprm_c --> N1sprm_c + coa_c + h_c', 'MTRI': '5mdr1p_c <=> 5mdru1p_c', 'UNK5': '2kmb_c + asp__L_c --> met__L_c + oaa_c', 'PFK_ppi': 'f6p_c + ppi_c <=> fdp_c + h_c + pi_c',…
Nacsertn_c	N-Acetylserotonin	aromatics	Improved	0.92308	0.78008	{'5HLTDL': '5htrp_c + h_c --> co2_c + srtn_c', 'DHPR': 'dhbpt_c + h_c + nadh_c --> nad_c + thbpt_c', 'SRTNACT': 'accoa_c + srtn_c --> Nacsertn_c + coa_c + h_c', 'r0403': 'o2_c + thbpt_c + trp__L_c --> 5htrp_c + dhbpt_c + h2o_c'}	0.80645	{'OOR2r': 'akg_c + coa_c + fdxo_42_c <=> co2_c + fdxr_42_c + h_c + succoa_c', 'ANS2': 'chor_c + nh4_c --> anth_c + h2o_c + h_c + pyr_c', '5HLTDL': '5htrp_c + h_c --> co2_c + srtn_c', 'PFK_ppi': 'f6p_c + ppi_c <=> fdp_c + h_c + pi_c', 'POR': 'coa_c + fdxo_42_c + pyr_c <=> accoa_c + co2_c + fdxr_42_c + h_c', 'SRTNACT': 'accoa_c + srtn_c --> Nacsertn_c + coa_c + h_c', 'r0403': 'o2_c + thbpt_c + trp_…
Rh3cit_c	(R)-(homo)3citrate	organic acids	Improved	0	0.88571	{'AKPCAL': 'accoa_c + h2o_c + ohepa_c --> Rh3cit_c + coa_c + h_c', 'CHACH': 'h2o_c + hacon_C_c <=> ihcit_T_c', 'RH2CD': 'Rh2cit_c <=> h2acon_C_c + h2o_c', 'SHCD': 'Shcit_c <=> h2o_c + hacon_C_c', 'TIH2CD': 'nad_c + tih2cit_c --> co2_c + nadh_c + ohepa_c', 'TIHCD': 'ihcit_T_c + nad_c --> co2_c + nadh_c + ohexa_c', 'AKGCAL': 'accoa_c + akg_c --> coa_c + h_c + hacon_T_c', 'CH2ACH': 'h2acon_C_c + h2o…	0.9759	{'AKPCAL': 'accoa_c + h2o_c + ohepa_c --> Rh3cit_c + coa_c + h_c', 'OOR2r': 'akg_c + coa_c + fdxo_42_c <=> co2_c + fdxr_42_c + h_c + succoa_c', 'CHACH': 'h2o_c + hacon_C_c <=> ihcit_T_c', 'RH2CD': 'Rh2cit_c <=> h2acon_C_c + h2o_c', 'SHCD': 'Shcit_c <=> h2o_c + hacon_C_c', 'TIH2CD': 'nad_c + tih2cit_c --> co2_c + nadh_c + ohepa_c', 'TIHCD': 'ihcit_T_c + nad_c --> co2_c + nadh_c + ohexa_c', 'POR': …
abt_c	L Arabinitol C5H12O5	alcohols	Improved	0.90909	0.82456	{'UDPGLDC': 'h_c + udpglcur_c --> co2_c + udpxyl_c', 'UAD': 'h2o_c + udparab_c --> arab__L_c + h_c + udp_c', 'UA4E': 'udpxyl_c <=> udparab_c', 'ARABR': 'arab__L_c + h_c + nadph_c --> abt_c + nadp_c'}	0.87687	{'XYLTD_D': 'nad_c + xylt_c <=> h_c + nadh_c + xylu__D_c', 'AL4D': 'arabl__D_c + nad_c --> h_c + nadh_c + xylu__D_c', 'ALDR': 'arab__D_c + h_c + nadph_c --> arabl__D_c + nadp_c', 'XYLUR': 'h_c + nadph_c + xylu__L_c <=> nadp_c + xylt_c', 'ABTD': 'abt_c + nad_c <=> h_c + nadh_c + xylu__L_c'}
aces_c	Acetic ester C4H8O2	esters	Not improved; reaching maximum theoretical yield	0.8	0.8	{'OHACT1': 'accoa_c + etoh_c --> aces_c + coa_c'}	0.8	{'OHACT1': 'accoa_c + etoh_c --> aces_c + coa_c'}
acetone_c	Acetone	ketones	Improved	0.75	0.7381	{'ADCi': 'acac_c + h_c --> acetone_c + co2_c'}	0.75	{'ADCi': 'acac_c + h_c --> acetone_c + co2_c', 'PKETF': 'f6p_c + pi_c --> actp_c + e4p_c + h2o_c'}
ach_c	Acetylcholine	amines	Improved	0.77778	0.56	{'HMR_0657': 'M02758_c + amet_c --> ahcys_c + pchol_hs_c', 'PSDm_hsc': 'h_c + ps_hs_c --> co2_c + pe_hs_c', 'HMR_0653': 'amet_c + pe_hs_c --> M02686_c + ahcys_c + 2.0 h_c', 'HMR_0654': 'M02686_c + amet_c --> M02758_c + ahcys_c + h_c', 'PSSA1_hs': 'pchol_hs_c + ser__L_c <=> chol_c + ps_hs_c', 'CHAT': 'accoa_c + chol_c <=> ach_c + coa_c'}	0.65233	{'HMR_0657': 'M02758_c + amet_c --> ahcys_c + pchol_hs_c', 'PSDm_hsc': 'h_c + ps_hs_c --> co2_c + pe_hs_c', 'AHCi': 'ahcys_c + h2o_c <=> adn_c + hcys__L_c', 'RU5PS': 'fald_c + ru5p__D_c --> ah6p__D_c', 'PFK_ppi': 'f6p_c + ppi_c <=> fdp_c + h_c + pi_c', 'HMR_0653': 'amet_c + pe_hs_c --> M02686_c + ahcys_c + 2.0 h_c', '2DHPFALDL': '2dhp_c <=> 3mob_c + fald_c', 'HMR_0654': 'M02686_c + amet_c --> M02…
acnam_c	N-Acetylneuraminate	glycans	Improved	1.04762	0.96738	{'UAG2EMA': 'h2o_c + uacgam_c --> acmana_c + h_c + udp_c', 'ACNPLYS': 'acmana_c + h2o_c + pep_c --> acnam_c + pi_c'}	0.99498	{'ACNAMPH': 'acnamp_c + h2o_c --> acnam_c + pi_c', 'PKETX': 'pi_c + xu5p__D_c --> actp_c + g3p_c + h2o_c', 'ACGAMPM': 'acgam6p_c <=> acgam1p_c', 'ACNAM9PL': 'acmanap_c + h2o_c + pep_c --> acnamp_c + pi_c'}
actn__R_c	Acetoin	ketones	Improved	0.8	0.74306	{'ACLDC': 'alac__S_c + h_c --> actn__R_c + co2_c'}	0.8	{'ACALDCD': '2.0 acald_c --> actn__R_c'}
adpac_c	Adipic acid; hexane-1,6-dioic acid	organic acids	Improved	0.92308	0.6	{'MDHp': 'mal__L_x + nad_x <=> h_x + nadh_x + oaa_x', 'FAOXC16DCC14DCx': 'coa_x + h2o_x + hexdicoa_x + nad_x + o2_x --> accoa_x + c14dccoa_x + h2o2_x + h_x + nadh_x', 'FAOXC10DCC8DCx': 'coa_x + h2o_x + nad_x + o2_x + sebcoa_x --> accoa_x + h2o2_x + h_x + nadh_x + sbcoa_x', 'FAH3_1': 'hdca_c + nadph_c + o2_c --> h2o_c + nadp_c + whhdca_c', 'FAOXC12DCC10DCx': 'c12dccoa_x + coa_x + h2o_x + nad_x + o…	0.70588	{'SEBCOACROT': 'crn_x + sebcoa_x <=> c10dc_x + coa_x', 'C10DCc': 'crn_c + sebcoa_c <=> c10dc_c + coa_c', 'FAOXMC10OHMC10r': 'dca_r + h_r + nadph_r + o2_r --> h2o_r + nadp_r + omhdecacid_r', 'SEBACACT': 'atp_c + coa_c + sebacid_c --> amp_c + ppi_c + sebcoa_c', 'FAOXOHMC10DC10c': 'h2o_c + 2.0 nad_c + omhdecacid_c --> 3.0 h_c + 2.0 nadh_c + sebacid_c', 'FAOXC10DCC8DCx': 'coa_x + h2o_x + nad_x + o2_x…
amuco_c	2-Aminomuconate	organic acids	Improved	1.2	0.57303	{'3HAO': '3hanthrn_c + o2_c --> cmusa_c + h_c', 'TRPO2': 'o2_c + trp__L_c --> Lfmkynr_c', 'AM6SAD': 'am6sa_c + h2o_c + nad_c --> amuco_c + 2.0 h_c + nadh_c', 'HKYNH': 'h2o_c + hLkynr_c --> 3hanthrn_c + ala__L_c', 'KYN3OX': 'Lkynr_c + h_c + nadph_c + o2_c --> h2o_c + hLkynr_c + nadp_c', 'FKYNH': 'Lfmkynr_c + h2o_c --> Lkynr_c + for_c + h_c', 'PCLAD': 'cmusa_c + h_c --> am6sa_c + co2_c'}	0.61111	{'ANS2': 'chor_c + nh4_c --> anth_c + h2o_c + h_c + pyr_c', 'RU5PS': 'fald_c + ru5p__D_c --> ah6p__D_c', 'PFK_ppi': 'f6p_c + ppi_c <=> fdp_c + h_c + pi_c', '3HAO': '3hanthrn_c + o2_c --> cmusa_c + h_c', 'TRPO2': 'o2_c + trp__L_c --> Lfmkynr_c', '2DHPFALDL': '2dhp_c <=> 3mob_c + fald_c', 'AM6SAD': 'am6sa_c + h2o_c + nad_c --> amuco_c + 2.0 h_c + nadh_c', 'AH6PI': 'ah6p__D_c --> f6p_c', 'PPDK': 'at…
aprut_c	N Acetylputrescine C6H15N2O	amines	Improved	0.8	0.75152	{'PTRCAT1': 'accoa_c + ptrc_c --> aprut_c + coa_c + h_c'}	0.8	{'OOR2r': 'akg_c + coa_c + fdxo_42_c <=> co2_c + fdxr_42_c + h_c + succoa_c', 'PTRCAT1': 'accoa_c + ptrc_c --> aprut_c + coa_c + h_c', 'FRDO6r': 'fdxr_42_c + h_c + nad_c <=> fdxo_42_c + nadh_c', 'ORNTAC': 'acorn_c + glu__L_c <=> acglu_c + orn_c', 'FLNDPR2r': '2.0 flxr_c + h_c + nadh_c + 2.0 nadp_c <=> 2.0 flxso_c + nad_c + 2.0 nadph_c'}
arach_c	Arachidic acid	fatty acids and lipids	Not improved; reaching maximum theoretical yield	0.68966	0.68966	{'FAS200': '3.0 h_c + malcoa_c + 2.0 nadph_c + ocdca_c --> arach_c + co2_c + coa_c + h2o_c + 2.0 nadp_c'}	0.68966	{'FAS200': '3.0 h_c + malcoa_c + 2.0 nadph_c + ocdca_c --> arach_c + co2_c + coa_c + h2o_c + 2.0 nadp_c'}
ascb__L_c	L-Ascorbate	vitamins	Improved	1.2	1.01215	{'GALDH_c': 'gal__L_c + nad_c --> gal14lac_c + h_c + nadh_c', 'GLACDH_m': '2.0 ficytc_m + gal14lac_m --> ascb__L_m + 2.0 focytc_m + 3.0 h_m', 'CYOOm': '4.0 focytc_m + 6.0 h_m + o2_m --> 4.0 ficytc_m + 2.0 h2o_m + 6.0 h_c', 'GAL1PP_c': 'gal1p_c + h2o_c --> gal__L_c + pi_c'}	1.02857	{'GALDH_c': 'gal__L_c + nad_c --> gal14lac_c + h_c + nadh_c', 'GLACDH_m': '2.0 ficytc_m + gal14lac_m --> ascb__L_m + 2.0 focytc_m + 3.0 h_m', 'CYOOm': '4.0 focytc_m + 6.0 h_m + o2_m --> 4.0 ficytc_m + 2.0 h2o_m + 6.0 h_c', 'RU5PS': 'fald_c + ru5p__D_c --> ah6p__D_c', 'FRDO6r': 'fdxr_42_c + h_c + nad_c <=> fdxo_42_c + nadh_c', '2DHPFALDL': '2dhp_c <=> 3mob_c + fald_c', 'POR': 'coa_c + fdxo_42_c + …
avite1_c	Alpha-Tocopherol	vitamins	Improved	0.71605	0.61786	{'34HPPOR': '34hpp_c + o2_c --> co2_c + hgentis_c', 'GGDPR': 'ggdp_c + 3.0 h_c + 3.0 nadph_c --> 3.0 nadp_c + phdp_c', 'MPBQ': '2m6phol_c + amet_c <=> 23dmphol_c + ahcys_c + h_c', 'HGPHT': 'h_c + hgentis_c + phdp_c --> 2m6phol_c + co2_c + ppi_c', 'TOCOPHS1': '23dmphol_c --> gtocophe_c', 'FRTT': 'frdp_c + ipdp_c --> ggdp_c + ppi_c', 'TOCOPHOM1': 'amet_c + gtocophe_c <=> ahcys_c + avite1_c + h_c'}	0.67147	{'34HPPOR': '34hpp_c + o2_c --> co2_c + hgentis_c', 'AHCi': 'ahcys_c + h2o_c <=> adn_c + hcys__L_c', 'MHGS': 'aacoa_c + accoa_c + h2o_c --> coa_c + hmgcoa_c', 'RU5PS': 'fald_c + ru5p__D_c --> ah6p__D_c', 'PFK_ppi': 'f6p_c + ppi_c <=> fdp_c + h_c + pi_c', 'GGDPR': 'ggdp_c + 3.0 h_c + 3.0 nadph_c --> 3.0 nadp_c + phdp_c', '2DHPFALDL': '2dhp_c <=> 3mob_c + fald_c', 'MPBQ': '2m6phol_c + amet_c <=> 23…
bgly_c	N-Benzoylglycine	organic acids	Improved	1	0.7839	{'NBAH': 'bgly_c + h2o_c <=> bz_c + gly_c', 'BZDH': 'bzal_c + h2o_c + nad_c --> bz_c + 2.0 h_c + nadh_c', 'PHPYROX': 'o2_c + phpyr_c --> bzal_c + h_c + oxa_c'}	0.92157	{'RU5PS': 'fald_c + ru5p__D_c --> ah6p__D_c', 'SUCBZT1': 'bz_c + 4.0 h_c + succoa_c <=> benzcoa_c + succ_c', 'PFK_ppi': 'f6p_c + ppi_c <=> fdp_c + h_c + pi_c', 'NBAH': 'bgly_c + h2o_c <=> bz_c + gly_c', 'FRDO6r': 'fdxr_42_c + h_c + nad_c <=> fdxo_42_c + nadh_c', '4HBZR': '4hbzcoa_c + fdxr_42_c + 6.0 h_c --> benzcoa_c + fdxo_42_c + h2o_c', '2DHPFALDL': '2dhp_c <=> 3mob_c + fald_c', 'AH6PI': 'ah6p_…
bhb_c	(R)-3-Hydroxybutanoate	fatty acids and lipids	Not improved; reaching maximum theoretical yield	0.88889	0.88889	{'BDH': 'bhb_c + nad_c <=> acac_c + h_c + nadh_c'}	0.88889	{'BDH': 'bhb_c + nad_c <=> acac_c + h_c + nadh_c'}
btal_c	Butanal C4H8O	aldehydes	Not improved; reaching maximum theoretical yield	0.72727	0.72727	{'BTCOARx': 'btcoa_c + h_c + nadh_c --> btal_c + coa_c + nad_c'}	0.72727	{'BTCOARx': 'btcoa_c + h_c + nadh_c --> btal_c + coa_c + nad_c'}
btd_RR_c	R R 2 3 Butanediol C4H10O2	alcohols	Not improved; reaching maximum theoretical yield	0.72727	0.72727	{'BTDD_RR': 'btd_RR_c + nad_c <=> actn__R_c + h_c + nadh_c', 'PYRDC2': 'acald_c + h_c + pyr_c --> actn__R_c + co2_c'}	0.72727	{'BTDD_RR': 'btd_RR_c + nad_c <=> actn__R_c + h_c + nadh_c', 'PYRDC2': 'acald_c + h_c + pyr_c --> actn__R_c + co2_c'}
bz_c	Benzoate	aromatics	Improved	0.93333	0.72763	{'BZDH': 'bzal_c + h2o_c + nad_c --> bz_c + 2.0 h_c + nadh_c', 'PHPYROX': 'o2_c + phpyr_c --> bzal_c + h_c + oxa_c'}	0.85233	{'SUCBZT1': 'bz_c + 4.0 h_c + succoa_c <=> benzcoa_c + succ_c', 'PFK_ppi': 'f6p_c + ppi_c <=> fdp_c + h_c + pi_c', 'FRDO6r': 'fdxr_42_c + h_c + nad_c <=> fdxo_42_c + nadh_c', '4HBZR': '4hbzcoa_c + fdxr_42_c + 6.0 h_c --> benzcoa_c + fdxo_42_c + h2o_c', 'PPDK': 'atp_c + pi_c + pyr_c --> amp_c + h_c + pep_c + ppi_c', 'SUCBZT2': '4hbz_c + succoa_c <=> 4hbzcoa_c + succ_c'}
bzal_c	Benzaldehyde	aldehydes	Improved	0.875	0.70807	{'PHPYROX': 'o2_c + phpyr_c --> bzal_c + h_c + oxa_c'}	0.72614	{'OOR2r': 'akg_c + coa_c + fdxo_42_c <=> co2_c + fdxr_42_c + h_c + succoa_c', 'XMO': 'h_c + nadh_c + o2_c + tol_c --> bzalc_c + h2o_c + nad_c', 'BZSCT': 'bzsucc_c + succoa_c <=> bzsuccoa_c + succ_c', 'PICH': 'h2o_c + phitcoa_c <=> hmpscoa_c', 'BZSCD': 'bzsuccoa_c + fad_c <=> fadh2_c + phitcoa_c', 'PFK_ppi': 'f6p_c + ppi_c <=> fdp_c + h_c + pi_c', 'POR': 'coa_c + fdxo_42_c + pyr_c <=> accoa_c + co…
bzalc_c	Benzyl alcohol	alcohols	Improved	0.82353	0.67835	{'XMO': 'h_c + nadh_c + o2_c + tol_c --> bzalc_c + h2o_c + nad_c', 'BZSCT': 'bzsucc_c + succoa_c <=> bzsuccoa_c + succ_c', 'PICH': 'h2o_c + phitcoa_c <=> hmpscoa_c', 'BZSCD': 'bzsuccoa_c + fad_c <=> fadh2_c + phitcoa_c', 'HMPSCD': 'hmpscoa_c + nad_c <=> h_c + nadh_c + sbzcoa_c', 'BZSS': 'fum_c + tol_c <=> bzsucc_c'}	0.69556	{'XMO': 'h_c + nadh_c + o2_c + tol_c --> bzalc_c + h2o_c + nad_c', 'BZSCT': 'bzsucc_c + succoa_c <=> bzsuccoa_c + succ_c', 'PICH': 'h2o_c + phitcoa_c <=> hmpscoa_c', 'BZSCD': 'bzsuccoa_c + fad_c <=> fadh2_c + phitcoa_c', 'PFK_ppi': 'f6p_c + ppi_c <=> fdp_c + h_c + pi_c', 'HMPSCD': 'hmpscoa_c + nad_c <=> h_c + nadh_c + sbzcoa_c', 'BZSS': 'fum_c + tol_c <=> bzsucc_c'}
carn_c	L-Carnosine	amino acids	Improved	1.125	0.88217	{'CARNS1': 'ala_B_c + atp_c + his__L_c --> adp_c + carn_c + h_c + pi_c'}	0.90698	{'CARNS1': 'ala_B_c + atp_c + his__L_c --> adp_c + carn_c + h_c + pi_c', 'PFK_ppi': 'f6p_c + ppi_c <=> fdp_c + h_c + pi_c', 'SPT_syn': 'glx_c + ser__L_c <=> gly_c + hpyr_c'}
caro_c	Beta-Carotene	terpenes	Improved	0.74074	0.65278	{'GCATENEC': 'gcarote_c --> caro_c', 'PDS1_1': 'nadp_c + phyto_c --> h_c + nadph_c + phytfl_c', 'ZCAROTDH2': 'h_c + nadph_c + neuspn_c + o2_c --> 2.0 h2o_c + lycop_c + nadp_c', 'ZCAROTDH1': 'h_c + nadph_c + o2_c + zcarote_c --> 2.0 h2o_c + nadp_c + neuspn_c', 'PHYTES2_1': 'prephytedp_c --> phyto_c + ppi_c', 'PDS2_1': 'nadp_c + phytfl_c --> h_c + nadph_c + zcarote_c', 'LYCOPC': 'lycop_c --> gcarot…	0.70106	{'GCATENEC': 'gcarote_c --> caro_c', 'ZCAROTDH2': 'h_c + nadph_c + neuspn_c + o2_c --> 2.0 h2o_c + lycop_c + nadp_c', 'ZCAROTDH1': 'h_c + nadph_c + o2_c + zcarote_c --> 2.0 h2o_c + nadp_c + neuspn_c', 'MHGS': 'aacoa_c + accoa_c + h2o_c --> coa_c + hmgcoa_c', 'RU5PS': 'fald_c + ru5p__D_c --> ah6p__D_c', 'PFK_ppi': 'f6p_c + ppi_c <=> fdp_c + h_c + pi_c', 'PHYTES2': 'prephytedp_c --> phytoe_c + ppi_…
cdpea_c	CDPethanolamine C11H19N4O11P2	nucleic acids	Improved	1.1	0.83929	{'PLCE': 'pe160_c <=> 12dgr160_c + ethamp_c', 'PETHCT': 'ctp_c + ethamp_c + h_c --> cdpea_c + ppi_c'}	0.94624	{'PLCE': 'pe160_c <=> 12dgr160_c + ethamp_c', 'RU5PS': 'fald_c + ru5p__D_c --> ah6p__D_c', 'DHORD_NAD': 'dhor__S_c + nad_c --> nadh_c + orot_c', 'PFK_ppi': 'f6p_c + ppi_c <=> fdp_c + h_c + pi_c', 'CLS': 'cdpdhdecg_c + pg160_c <=> clpn160_c + cmp_c', 'PLCG': 'pg160_c <=> 12dgr160_c + glyc3p_c', 'CTPS1': 'atp_c + nh4_c + utp_c --> adp_c + ctp_c + 2.0 h_c + pi_c', 'CLPNS160': '2.0 pg160_c <=> clpn16…
cyart_c	Cycloartenol	alcohols	Improved	0.71428	0.64032	{'SMO': 'h_c + nadph_c + o2_c + sql_c --> Ssq23epx_c + h2o_c + nadp_c', 'SQLS': '2.0 frdp_c + h_c + nadph_c --> nadp_c + 2.0 ppi_c + sql_c', 'CAS': 'Ssq23epx_c <=> cyart_c'}	0.68831	{'SMO': 'h_c + nadph_c + o2_c + sql_c --> Ssq23epx_c + h2o_c + nadp_c', 'SQLS': '2.0 frdp_c + h_c + nadph_c --> nadp_c + 2.0 ppi_c + sql_c', 'MHGS': 'aacoa_c + accoa_c + h2o_c --> coa_c + hmgcoa_c', 'RU5PS': 'fald_c + ru5p__D_c --> ah6p__D_c', 'PFK_ppi': 'f6p_c + ppi_c <=> fdp_c + h_c + pi_c', '2DHPFALDL': '2dhp_c <=> 3mob_c + fald_c', 'MEVK1_1': 'atp_c + mev__R_c --> 5pmev_c + adp_c', 'AH6PI': '…
cysam_c	Cysteamine C2H8NS	organosulfurs	Improved	0.44444	0.31333	{'PAN4PP': 'h2o_c + pan4p_c --> pi_c + ptth_c', 'PNTEH': 'h2o_c + ptth_c --> cysam_c + pnto__R_c'}	0.3899	{'SHL_c': 'h2s_c + h_c + ser__L_c --> cys__L_c + h2o_c', 'PPNCL': '4ppan_c + ctp_c + cys__L_c --> 4ppcys_c + cdp_c + h_c + pi_c', 'SADT': 'atp_c + h_c + so4_c --> aps_c + ppi_c', 'PAN4PP': 'h2o_c + pan4p_c --> pi_c + ptth_c', 'RU5PS': 'fald_c + ru5p__D_c --> ah6p__D_c', 'PFK_ppi': 'f6p_c + ppi_c <=> fdp_c + h_c + pi_c', '2DHPFALDL': '2dhp_c <=> 3mob_c + fald_c', 'PNTEH': 'h2o_c + ptth_c --> cysam…
diact_c	Diacetyl C4H6O2	ketones	Improved	0.88889	0.74306	{'ALOX': 'alac__S_c + h_c + 0.5 o2_c --> co2_c + diact_c + h2o_c'}	0.88889	{'ACALDCD': '2.0 acald_c --> actn__R_c', 'PKETF': 'f6p_c + pi_c --> actp_c + e4p_c + h2o_c', 'ACTDa': 'actn__R_c + nadp_c --> diact_c + h_c + nadph_c'}
dtocophe_c	Delta-Tocopherol	vitamins	Improved	0.72	0.64911	{'34HPPOR': '34hpp_c + o2_c --> co2_c + hgentis_c', 'TOCOPHS2': '2m6phol_c --> dtocophe_c', 'GGDPR': 'ggdp_c + 3.0 h_c + 3.0 nadph_c --> 3.0 nadp_c + phdp_c', 'HGPHT': 'h_c + hgentis_c + phdp_c --> 2m6phol_c + co2_c + ppi_c', 'FRTT': 'frdp_c + ipdp_c --> ggdp_c + ppi_c'}	0.68831	{'34HPPOR': '34hpp_c + o2_c --> co2_c + hgentis_c', 'MHGS': 'aacoa_c + accoa_c + h2o_c --> coa_c + hmgcoa_c', 'RU5PS': 'fald_c + ru5p__D_c --> ah6p__D_c', 'TOCOPHS2': '2m6phol_c --> dtocophe_c', 'PFK_ppi': 'f6p_c + ppi_c <=> fdp_c + h_c + pi_c', 'GGDPR': 'ggdp_c + 3.0 h_c + 3.0 nadph_c --> 3.0 nadp_c + phdp_c', '2DHPFALDL': '2dhp_c <=> 3mob_c + fald_c', 'MEVK1_1': 'atp_c + mev__R_c --> 5pmev_c + …
e4hglu_c	L erythro 4 Hydroxyglutamate C5H8NO5	amino acids	Improved	1.25	0.7598	{'PROAKGOX1': 'akg_c + o2_c + pro__L_c --> 4hpro_LT_c + co2_c + succ_c', 'HMR_4782': '4hpro_LT_c + h_c + o2_c --> 1p3h5c_c + 2.0 h2o_c', 'PY5CDHE': '1p3h5c_c + 2.0 h2o_c + nadp_c --> e4hglu_c + h_c + nadph_c'}	0.85911	{'OOR2r': 'akg_c + coa_c + fdxo_42_c <=> co2_c + fdxr_42_c + h_c + succoa_c', 'PROAKGOX1': 'akg_c + o2_c + pro__L_c --> 4hpro_LT_c + co2_c + succ_c', 'FRDO6r': 'fdxr_42_c + h_c + nad_c <=> fdxo_42_c + nadh_c', 'HMR_4782': '4hpro_LT_c + h_c + o2_c --> 1p3h5c_c + 2.0 h2o_c', 'FLNDPR2r': '2.0 flxr_c + h_c + nadh_c + 2.0 nadp_c <=> 2.0 flxso_c + nad_c + 2.0 nadph_c', 'PY5CDHE': '1p3h5c_c + 2.0 h2o_c …
ergoth_c	Ergothioneine	amino acids	Improved	0	0.47269	{'EGTE': 'hercyso_c --> ergoth_c + nh4_c + pyr_c', 'EGTC': 'fadh2_c + gluhercyso_c --> fad_c + glu__L_c + hercyso_c', 'EGTB': 'glucys_c + hercyn_c + o2_c --> gluhercyso_c', 'EGTD': '3.0 amet_c + his__L_c --> 3.0 ahcys_c + 3.0 h_c + hercyn_c'}	0.55124	{'SHL_c': 'h2s_c + h_c + ser__L_c --> cys__L_c + h2o_c', 'EGTE': 'hercyso_c --> ergoth_c + nh4_c + pyr_c', 'AHCi': 'ahcys_c + h2o_c <=> adn_c + hcys__L_c', 'SADT': 'atp_c + h_c + so4_c --> aps_c + ppi_c', 'RU5PS': 'fald_c + ru5p__D_c --> ah6p__D_c', 'EGTC': 'fadh2_c + gluhercyso_c --> fad_c + glu__L_c + hercyso_c', 'PFK_ppi': 'f6p_c + ppi_c <=> fdp_c + h_c + pi_c', 'EGTB': 'glucys_c + hercyn_c + …
fol_c	Folate	organic acids	Improved	1.22581	0.88856	{'r0512': 'dhf_c + nad_c <=> fol_c + nadh_c'}	0.97725	{'OOR2r': 'akg_c + coa_c + fdxo_42_c <=> co2_c + fdxr_42_c + h_c + succoa_c', 'PTHPS3': 'ahdt_c + h2o_c --> 2ahhmp_c + gcald_c + pppi_c', 'DHPS': '2ahhmp_c + 4abz_c --> dhpt_c + h2o_c', 'ADK2_1': 'amp_c + h_c + pppi_c <=> adp_c + ppi_c', 'PRBT': 'h_c + nh3_c + prpp_c --> ppi_c + pram_c', 'PABB': 'chor_c + nh4_c --> 4adcho_c + h2o_c', 'PFK_ppi': 'f6p_c + ppi_c <=> fdp_c + h_c + pi_c', 'GLUDy_1': '…
forglu_c	N-Formimidoyl-L-glutamate	amino acids	Improved	1.2	0.86371	{'IZPN_1': '4izp_c + h2o_c --> forglu_c', 'URCN': 'h2o_c + urcan_c --> 4izp_c', 'HISDr': 'his__L_c --> nh4_c + urcan_c'}	0.88136	{'RU5PS': 'fald_c + ru5p__D_c --> ah6p__D_c', 'PFK_ppi': 'f6p_c + ppi_c <=> fdp_c + h_c + pi_c', '2DHPFALDL': '2dhp_c <=> 3mob_c + fald_c', 'HISDr': 'his__L_c --> nh4_c + urcan_c', 'AH6PI': 'ah6p__D_c --> f6p_c', 'URCN_2': 'urcan_c --> 4izp_c', 'IZPN': '4izp_c + h2o_c --> forglu_c + h_c'}
fruur_c	D-Fructuronate	organic acids	Improved	1.2	1.02459	{'UDPGNP': 'h2o_c + udpglcur_c --> glcur_c + h_c + udp_c'}	1.06122	{'RU5PS': 'fald_c + ru5p__D_c --> ah6p__D_c', 'PFK_ppi': 'f6p_c + ppi_c <=> fdp_c + h_c + pi_c', 'FRDO6r': 'fdxr_42_c + h_c + nad_c <=> fdxo_42_c + nadh_c', '2DHPFALDL': '2dhp_c <=> 3mob_c + fald_c', 'POR': 'coa_c + fdxo_42_c + pyr_c <=> accoa_c + co2_c + fdxr_42_c + h_c', 'UDPGNP': 'h2o_c + udpglcur_c --> glcur_c + h_c + udp_c', 'AH6PI': 'ah6p__D_c --> f6p_c'}
galt_c	Galactitol	alcohols	Not improved; reaching maximum theoretical yield	0.92308	0.92157	{'GALOR': 'gal_c + h_c + nadph_c <=> galt_c + nadp_c'}	0.92308	{'H2ASE_syn': 'h_c + nadph_c <=> h2_c + nadp_c', 'GALOR': 'gal_c + h_c + nadph_c <=> galt_c + nadp_c'}
glutcon_c	Glutaconate	organic acids	Improved	1.11111	0.89167	{'LAT': 'akg_c + lys__L_c <=> L2aadp6sa_c + glu__L_c', 'AASAD3': 'L2aadp6sa_c + h2o_c + nad_c --> L2aadp_c + 2.0 h_c + nadh_c', 'GLUTACOAm': 'fad_m + glutcoa_m --> fadh2_m + glutacoa_m', 'GLUTCONm': 'glutacoa_m + h2o_m --> coa_m + glutcon_m + h_m', 'AATA': '2oxoadp_c + glu__L_c <=> L2aadp_c + akg_c', 'ODH2E': '2oxoadp_c + coa_c + nad_c --> co2_c + glutcoa_c + nadh_c'}	1.03448	{'OOR2r': 'akg_c + coa_c + fdxo_42_c <=> co2_c + fdxr_42_c + h_c + succoa_c', 'GLUTACOAm': 'fad_m + glutcoa_m --> fadh2_m + glutacoa_m', 'AACT': 'accoa_c + akg_c + h2o_c + 2.0 h_c <=> coa_c + hcit_c', 'FRDO5r': 'fdxr_42_c + h_c + nadp_c <=> fdxo_42_c + nadph_c', 'GLUTCONm': 'glutacoa_m + h2o_m --> coa_m + glutcon_m + h_m', 'HCITI': 'hcit_c <=> hicit_c', 'ASPOcm': 'asp__L_c + fad_m <-- fadh2_m + h…
glyb_c	Glycine betaine	amines	Improved	0.83333	0.49765	{'HMR_0657': 'M02758_c + amet_c --> ahcys_c + pchol_hs_c', 'PSDm_hsc': 'h_c + ps_hs_c --> co2_c + pe_hs_c', 'HMR_0653': 'amet_c + pe_hs_c --> M02686_c + ahcys_c + 2.0 h_c', 'HMR_0654': 'M02686_c + amet_c --> M02758_c + ahcys_c + h_c', 'PSSA1_hs': 'pchol_hs_c + ser__L_c <=> chol_c + ps_hs_c'}	0.61905	{'HMR_0657': 'M02758_c + amet_c --> ahcys_c + pchol_hs_c', 'PSDm_hsc': 'h_c + ps_hs_c --> co2_c + pe_hs_c', 'AHCi': 'ahcys_c + h2o_c <=> adn_c + hcys__L_c', 'RU5PS': 'fald_c + ru5p__D_c --> ah6p__D_c', 'PFK_ppi': 'f6p_c + ppi_c <=> fdp_c + h_c + pi_c', 'HMR_0653': 'amet_c + pe_hs_c --> M02686_c + ahcys_c + 2.0 h_c', '2DHPFALDL': '2dhp_c <=> 3mob_c + fald_c', 'HMR_0654': 'M02686_c + amet_c --> M02…
gtocophe_c	Gamma-Tocopherol	vitamins	Improved	0.71795	0.63254	{'34HPPOR': '34hpp_c + o2_c --> co2_c + hgentis_c', 'GGDPR': 'ggdp_c + 3.0 h_c + 3.0 nadph_c --> 3.0 nadp_c + phdp_c', 'MPBQ': '2m6phol_c + amet_c <=> 23dmphol_c + ahcys_c + h_c', 'HGPHT': 'h_c + hgentis_c + phdp_c --> 2m6phol_c + co2_c + ppi_c', 'TOCOPHS1': '23dmphol_c --> gtocophe_c', 'FRTT': 'frdp_c + ipdp_c --> ggdp_c + ppi_c'}	0.67949	{'34HPPOR': '34hpp_c + o2_c --> co2_c + hgentis_c', 'AHCi': 'ahcys_c + h2o_c <=> adn_c + hcys__L_c', 'MHGS': 'aacoa_c + accoa_c + h2o_c --> coa_c + hmgcoa_c', 'RU5PS': 'fald_c + ru5p__D_c --> ah6p__D_c', 'PFK_ppi': 'f6p_c + ppi_c <=> fdp_c + h_c + pi_c', 'GGDPR': 'ggdp_c + 3.0 h_c + 3.0 nadph_c --> 3.0 nadp_c + phdp_c', '2DHPFALDL': '2dhp_c <=> 3mob_c + fald_c', 'MPBQ': '2m6phol_c + amet_c <=> 23…
gullac_c	L-Gulono-1,4-lactone	esters	Not improved; not reaching maximum theoretical yield	1.09091	0.98947	{'UDPGNP': 'h2o_c + udpglcur_c --> glcur_c + h_c + udp_c', 'GLRASE': 'gullac_c + nadp_c <=> glac_c + h_c + nadph_c', 'UROLACer': 'glcur_r + h_r <=> glac_r + h2o_r'}	0.99048	{'RU5PS': 'fald_c + ru5p__D_c --> ah6p__D_c', 'PFK_ppi': 'f6p_c + ppi_c <=> fdp_c + h_c + pi_c', '2DHPFALDL': '2dhp_c <=> 3mob_c + fald_c', 'UDPGNP': 'h2o_c + udpglcur_c --> glcur_c + h_c + udp_c', 'AH6PI': 'ah6p__D_c --> f6p_c', 'GLRASE': 'gullac_c + nadp_c <=> glac_c + h_c + nadph_c', 'UROLACer': 'glcur_r + h_r <=> glac_r + h2o_r'}
guln__L_c	L-gulonate	organic acids	Not improved; not reaching maximum theoretical yield	1.09091	0.98947	{'UDPGNP': 'h2o_c + udpglcur_c --> glcur_c + h_c + udp_c', 'GULND': 'glcur_c + h_c + nadph_c <=> guln__L_c + nadp_c'}	0.99048	{'RU5PS': 'fald_c + ru5p__D_c --> ah6p__D_c', 'PFK_ppi': 'f6p_c + ppi_c <=> fdp_c + h_c + pi_c', '2DHPFALDL': '2dhp_c <=> 3mob_c + fald_c', 'UDPGNP': 'h2o_c + udpglcur_c --> glcur_c + h_c + udp_c', 'GULND': 'glcur_c + h_c + nadph_c <=> guln__L_c + nadp_c', 'AH6PI': 'ah6p__D_c --> f6p_c'}
h4but_c	4-hydroxybutyrate	fatty acids and lipids	Improved	0.88889	0.83502	{'SSAH': '2.0 h_c + nadh_c + sucsal_c <=> h4but_c + nad_c'}	0.88889	{'SSAH': '2.0 h_c + nadh_c + sucsal_c <=> h4but_c + nad_c', 'SSCOARy': 'h_c + nadph_c + succoa_c <=> coa_c + nadp_c + sucsal_c'}
hgentis_c	Homogentisate C8H7O4	organic acids	Improved	1	0.81188	{'34HPPOR': '34hpp_c + o2_c --> co2_c + hgentis_c'}	0.82759	{'34HPPOR': '34hpp_c + o2_c --> co2_c + hgentis_c', 'OOR2r': 'akg_c + coa_c + fdxo_42_c <=> co2_c + fdxr_42_c + h_c + succoa_c', 'FRDO6r': 'fdxr_42_c + h_c + nad_c <=> fdxo_42_c + nadh_c'}
histdnl_c	L-Histidinal	amino acids	Improved	1.09091	0.81151	{'HISTDa_1': 'histd_c + nad_c --> 2.0 h_c + histdnl_c + nadh_c'}	0.832	{'RU5PS': 'fald_c + ru5p__D_c --> ah6p__D_c', 'PFK_ppi': 'f6p_c + ppi_c <=> fdp_c + h_c + pi_c', '2DHPFALDL': '2dhp_c <=> 3mob_c + fald_c', 'HISTDa_1': 'histd_c + nad_c --> 2.0 h_c + histdnl_c + nadh_c', 'AH6PI': 'ah6p__D_c --> f6p_c'}
hspmd_c	Sym-Homospermidine	amines	Improved	0	0.6832	{'HSPMS': '2.0 ptrc_c --> hspmd_c + nh4_c'}	0.71685	{'OOR2r': 'akg_c + coa_c + fdxo_42_c <=> co2_c + fdxr_42_c + h_c + succoa_c', 'FRDO6r': 'fdxr_42_c + h_c + nad_c <=> fdxo_42_c + nadh_c', 'ORNTAC': 'acorn_c + glu__L_c <=> acglu_c + orn_c', 'HSPMS': '2.0 ptrc_c --> hspmd_c + nh4_c', 'FLNDPR2r': '2.0 flxr_c + h_c + nadh_c + 2.0 nadp_c <=> 2.0 flxso_c + nad_c + 2.0 nadph_c'}
hyptaur_c	Hypotaurine; 2-Aminoethanesulfinic acid	organic acids	Improved	0.57143	0.35606	{'CYSO': 'cys__L_c + o2_c --> 3sala_c + 2.0 h_c', '3SALACBOXL_cho': '3sala_c + 2.0 h_c --> co2_c + hyptaur_c'}	0.43089	{'SULR_syn': '6.0 fdxrd_c + 8.0 h_c + so3_c --> 6.0 fdxo_2_2_c + 3.0 h2o_c + h2s_c', 'CYSO': 'cys__L_c + o2_c --> 3sala_c + 2.0 h_c', 'SHL_c': 'h2s_c + h_c + ser__L_c --> cys__L_c + h2o_c', 'SADT': 'atp_c + h_c + so4_c --> aps_c + ppi_c', 'RU5PS': 'fald_c + ru5p__D_c --> ah6p__D_c', 'PFK_ppi': 'f6p_c + ppi_c <=> fdp_c + h_c + pi_c', '2DHPFALDL': '2dhp_c <=> 3mob_c + fald_c', 'AH6PI': 'ah6p__D_c -…
iamoh_c	Isoamyl alcohol	alcohols	Not improved; reaching maximum theoretical yield	0.66667	0.66667	{'4MOPDC': '4mop_c + h_c --> 3mbald_c + co2_c', 'ALCD24xi': '3mbald_c + h_c + nadh_c --> iamoh_c + nad_c'}	0.66667	{'DHFR2i': 'dhf_c + h_c + nadh_c --> nad_c + thf_c', '4MOPDC': '4mop_c + h_c --> 3mbald_c + co2_c', 'ALCD24xi': '3mbald_c + h_c + nadh_c --> iamoh_c + nad_c'}
ibtol_c	Isobutanol	alcohols	Improved	0.66667	0.65217	{'3MOPDC': '3mop_c + h_c --> 2mbald_c + co2_c', 'IBHH': '2mbald_c + nadh_c <=> h_c + ibtol_c + nad_c'}	0.66667	{'3MOPDC': '3mop_c + h_c --> 2mbald_c + co2_c', 'HSDA': 'hom__L_c --> 2obut_c + nh4_c', 'IBHH': '2mbald_c + nadh_c <=> h_c + ibtol_c + nad_c'}
ibutac_c	Isobutyl acetate C6H12O2	esters	Not improved; reaching maximum theoretical yield	0.75	0.75	{'3MOPDC_2': '3mob_c + h_c --> 2mppal_c + co2_c', 'ALCD23xi': '2mppal_c + h_c + nadh_c --> ibutoh_c + nad_c', 'OHACT4': 'accoa_c + ibutoh_c --> coa_c + ibutac_c'}	0.75	{'3MOPDC_2': '3mob_c + h_c --> 2mppal_c + co2_c', 'ALCD23xi': '2mppal_c + h_c + nadh_c --> ibutoh_c + nad_c', 'OHACT4': 'accoa_c + ibutoh_c --> coa_c + ibutac_c'}
ind3ac_c	Indole 3 acetate C10H8NO2	aromatics	Improved	0.95238	0.80569	{'ALDD20y': 'h2o_c + id3acald_c + nadp_c --> 2.0 h_c + ind3ac_c + nadph_c', 'INDPYRD': 'h_c + indpyr_c --> co2_c + id3acald_c', 'aratyr4': 'indpyr_c + tyr__L_c <-- 34hpp_c + trp__L_c'}	0.84138	{'OOR2r': 'akg_c + coa_c + fdxo_42_c <=> co2_c + fdxr_42_c + h_c + succoa_c', 'ALDD20y': 'h2o_c + id3acald_c + nadp_c --> 2.0 h_c + ind3ac_c + nadph_c', 'ANS2': 'chor_c + nh4_c --> anth_c + h2o_c + h_c + pyr_c', 'INDPYRD': 'h_c + indpyr_c --> co2_c + id3acald_c', 'RU5PS': 'fald_c + ru5p__D_c --> ah6p__D_c', 'PFK_ppi': 'f6p_c + ppi_c <=> fdp_c + h_c + pi_c', 'FRDO6r': 'fdxr_42_c + h_c + nad_c <=> …
ind3eth_c	Indole 3 ethanol C10H11NO	aromatics	Improved	0.86956	0.75556	{'INDPYRD': 'h_c + indpyr_c --> co2_c + id3acald_c', 'aratry2': '3mop_c + trp__L_c <=> ile__L_c + indpyr_c', 'ALCD26xi': 'h_c + id3acald_c + nadh_c --> ind3eth_c + nad_c'}	0.78746	{'araphe3': 'indpyr_c + phe__L_c <-- phpyr_c + trp__L_c', 'ANS2': 'chor_c + nh4_c --> anth_c + h2o_c + h_c + pyr_c', 'GLYTA': 'glu__L_c + glx_c <=> akg_c + gly_c', 'INDPYRD': 'h_c + indpyr_c --> co2_c + id3acald_c', 'PFK_ppi': 'f6p_c + ppi_c <=> fdp_c + h_c + pi_c', 'ALCD26xi': 'h_c + id3acald_c + nadh_c --> ind3eth_c + nad_c', 'PPDK': 'atp_c + pi_c + pyr_c --> amp_c + h_c + pep_c + ppi_c'}
indpyr_c	Indolepyruvate C11H8NO3	aromatics	Improved	1	0.8578	{'aratry2': '3mop_c + trp__L_c <=> ile__L_c + indpyr_c'}	0.89495	{'ANS2': 'chor_c + nh4_c --> anth_c + h2o_c + h_c + pyr_c', 'PFK_ppi': 'f6p_c + ppi_c <=> fdp_c + h_c + pi_c', 'TRPTA': 'akg_c + trp__L_c <=> glu__L_c + indpyr_c', 'PPDK': 'atp_c + pi_c + pyr_c --> amp_c + h_c + pep_c + ppi_c', 'AGTi': 'ala__L_c + glx_c <=> gly_c + pyr_c'}
isobuta_c	Isobutyric acid	esters	Not improved; reaching maximum theoretical yield	0.8	0.8	{'PIBT': 'ibcoa_c + pi_c --> coa_c + isobutp_c', 'SR3': 'adp_c + h_c + isobutp_c --> atp_c + isobuta_c', 'IBTMr': 'btcoa_c <=> ibcoa_c'}	0.8	{'PIBT': 'ibcoa_c + pi_c --> coa_c + isobutp_c', 'SR3': 'adp_c + h_c + isobutp_c --> atp_c + isobuta_c', 'IBTMr': 'btcoa_c <=> ibcoa_c'}
kynate_c	4-Hydroxy-2-quinolinecarboxylic acid	organic acids	Improved	1.05263	0.79439	{'RE1233C': 'Lkynr_c + akg_c <=> glu__L_c + h2o_c + kynate_c', 'TRPO2': 'o2_c + trp__L_c --> Lfmkynr_c', 'FKYNH': 'Lfmkynr_c + h2o_c --> Lkynr_c + for_c + h_c'}	0.84138	{'OOR2r': 'akg_c + coa_c + fdxo_42_c <=> co2_c + fdxr_42_c + h_c + succoa_c', 'ANS2': 'chor_c + nh4_c --> anth_c + h2o_c + h_c + pyr_c', 'RU5PS': 'fald_c + ru5p__D_c --> ah6p__D_c', 'PFK_ppi': 'f6p_c + ppi_c <=> fdp_c + h_c + pi_c', 'RE1233C': 'Lkynr_c + akg_c <=> glu__L_c + h2o_c + kynate_c', 'TRPO2': 'o2_c + trp__L_c --> Lfmkynr_c', 'FRDO6r': 'fdxr_42_c + h_c + nad_c <=> fdxo_42_c + nadh_c', '2…
lanost_c	Lanosterol C30H50O	alcohols	Improved	0.71428	0.64032	{'SMO': 'h_c + nadph_c + o2_c + sql_c --> Ssq23epx_c + h2o_c + nadp_c', 'SQLS': '2.0 frdp_c + h_c + nadph_c --> nadp_c + 2.0 ppi_c + sql_c', 'LNSTLS': 'Ssq23epx_c --> lanost_c'}	0.68831	{'SMO': 'h_c + nadph_c + o2_c + sql_c --> Ssq23epx_c + h2o_c + nadp_c', 'MEVK1': 'atp_c + mev__R_c --> 5pmev_c + adp_c + h_c', 'HMGCOAS': 'coa_c + h_c + hmgcoa_c <-- aacoa_c + accoa_c + h2o_c', 'SQLS': '2.0 frdp_c + h_c + nadph_c --> nadp_c + 2.0 ppi_c + sql_c', 'RU5PS': 'fald_c + ru5p__D_c --> ah6p__D_c', 'PFK_ppi': 'f6p_c + ppi_c <=> fdp_c + h_c + pi_c', 'LNSTLS': 'Ssq23epx_c --> lanost_c', '2D…
lnlc_c	Linoleic acid (all cis C18:2) n-6	fatty acids and lipids	Improved	0.72	0.67269	{'LPEAT_STC_OLE_sn2_c': '1agpe180_c + odecoa_c --> coa_c + pe1801819Z_c', 'PLPSA21801829Z12Z': 'h2o_c + pe1801829Z12Z_c --> 1agpe180_c + h_c + lnlc_c', 'PEDS1801829Z12Z': '2.0 nadh_c + o2_c + pe1801819Z_c --> 2.0 h2o_c + 2.0 nad_c + pe1801829Z12Z_c'}	0.69231	{'FCYTOB5OXR_c': '2.0 ficytb5_c + nadh_c <=> 2.0 focytb5_c + h_c + nad_c', 'PLA2PC_PALM_LNA_c': 'h2o_c + pc160182n6_c --> 1agpc160_c + h_c + lnlc_c', 'LPCAT_PALM_OLE_sn2_c': '1agpc160_c + odecoa_c --> coa_c + pc1601819Z_c', 'FASC181ACP': '2.0 h_c + malACP_c + nadph_c + palmACP_c --> ACP_c + co2_c + h2o_c + nadp_c + octeACP_c', 'PCD12DS_PALM_LNA_sn2_c': '2.0 ficytb5_c + 2.0 nadh_c + o2_c + pc16018…
lnlnca_c	Alpha-Linolenic acid, C18:3, n-3	fatty acids and lipids	Not improved; not reaching maximum theoretical yield	0.73469	0.67269	{'FCYTOB5OXR_c': '2.0 ficytb5_c + nadh_c <=> 2.0 focytb5_c + h_c + nad_c', 'PCW3DS_HDE_ALNA_sn2_c': '2.0 ficytb5_c + 2.0 nadh_c + o2_c + pc1619Z182n6_c --> 2.0 focytb5_c + 2.0 h2o_c + 2.0 nad_c + pc1619Z183n3_c', 'PLA2PC_HDE_ALNA_c': 'h2o_c + pc1619Z183n3_c --> 1agpc161_c + h_c + lnlnca_c', 'LPCAT_HDE_OLE_sn2_c': '1agpc161_c + odecoa_c --> coa_c + pc1619Z1819Z_c', 'PCD12DS_HDE_LNA_sn2_c': '2.0 fi…	0.67924	{'FCYTOB5OXR_c': '2.0 ficytb5_c + nadh_c <=> 2.0 focytb5_c + h_c + nad_c', 'LPCAT_PALM_OLE_sn2_c': '1agpc160_c + odecoa_c --> coa_c + pc1601819Z_c', 'PCW3DS_PALM_ALNA_sn2_c': '2.0 ficytb5_c + 2.0 nadh_c + o2_c + pc160182n6_c --> 2.0 focytb5_c + 2.0 h2o_c + 2.0 nad_c + pc160183n3_c', 'PLA2PC_PALM_ALNA_c': 'h2o_c + pc160183n3_c --> 1agpc160_c + h_c + lnlnca_c', 'FASC181ACP': '2.0 h_c + malACP_c + n…
lycop_c	Lycopene	terpenes	Improved	0.74074	0.65278	{'ZCAROTDH2': 'h_c + nadph_c + neuspn_c + o2_c --> 2.0 h2o_c + lycop_c + nadp_c', 'ZCAROTDH1': 'h_c + nadph_c + o2_c + zcarote_c --> 2.0 h2o_c + nadp_c + neuspn_c', 'PHYTES2': 'prephytedp_c --> phytoe_c + ppi_c', 'PHYTFDH2': 'nadp_c + phytof_c --> h_c + nadph_c + zcarote_c', 'FRTT': 'frdp_c + ipdp_c --> ggdp_c + ppi_c', 'PHYTES': '2.0 ggdp_c --> ppi_c + prephytedp_c', 'PHYTEDH2': 'nadp_c + phytoe…	0.70106	{'PDS1_1': 'nadp_c + phyto_c --> h_c + nadph_c + phytfl_c', 'ZCAROTDH2': 'h_c + nadph_c + neuspn_c + o2_c --> 2.0 h2o_c + lycop_c + nadp_c', 'ZCAROTDH1': 'h_c + nadph_c + o2_c + zcarote_c --> 2.0 h2o_c + nadp_c + neuspn_c', 'PHYTES2_1': 'prephytedp_c --> phyto_c + ppi_c', 'MHGS': 'aacoa_c + accoa_c + h2o_c --> coa_c + hmgcoa_c', 'RU5PS': 'fald_c + ru5p__D_c --> ah6p__D_c', 'PFK_ppi': 'f6p_c + ppi…
malm_c	Maleamate	organic acids	Improved	1.33333	0.51791	{'NFMLDF': 'h2o_c + nfmalm_c --> for_c + h_c + malm_c', 'NACHY': 'nac_c + 0.5 o2_c --> 6hnac_c', '6HNACMO': '6hnac_c + 2.0 h_c + nadh_c + o2_c --> co2_c + dhpyr_c + h2o_c + nad_c', 'PYRDOX': 'dhpyr_c + o2_c --> h_c + nfmalm_c'}	0.65979	{'RU5PS': 'fald_c + ru5p__D_c --> ah6p__D_c', 'NFMLDF': 'h2o_c + nfmalm_c --> for_c + h_c + malm_c', 'PFK_ppi': 'f6p_c + ppi_c <=> fdp_c + h_c + pi_c', 'HDR3': 'fdxr_42_c + 4.0 h_c + 4.0 lplarg_c + mql8_c + 2.0 nadph_c <=> 4.0 dhlplarg_c + fdxo_42_c + mqn8_c + 2.0 nadp_c', '2DHPFALDL': '2dhp_c <=> 3mob_c + fald_c', 'NACHY': 'nac_c + 0.5 o2_c --> 6hnac_c', 'NT5C': 'h2o_c + nicrnt_c --> nicrns_c + …
mana_c	D-Mannonate	organic acids	Not improved; not reaching maximum theoretical yield	1.09091	0.98947	{'UDPGNP': 'h2o_c + udpglcur_c --> glcur_c + h_c + udp_c'}	0.99048	{'RU5PS': 'fald_c + ru5p__D_c --> ah6p__D_c', 'PFK_ppi': 'f6p_c + ppi_c <=> fdp_c + h_c + pi_c', '2DHPFALDL': '2dhp_c <=> 3mob_c + fald_c', 'UDPGNP': 'h2o_c + udpglcur_c --> glcur_c + h_c + udp_c', 'AH6PI': 'ah6p__D_c --> f6p_c'}
mepi_c	Metanephrine	aromatics	Improved	0.86956	0.62731	{'3HLYTCL': '34dhphe_c + h_c --> co2_c + dopa_c', 'GTHDH': 'dhdascb_c + 2.0 gthrd_c --> ascb__L_c + gthox_c', 'SALMCOM2': 'adrnl_c + amet_c --> ahcys_c + h_c + mepi_c', 'NORANMT': 'amet_c + nrpphr_c --> adrnl_c + ahcys_c + h_c', 'TYRDOPO': 'o2_c + 2.0 tyr__L_c --> 2.0 34dhphe_c', 'DOPABMO_1': 'ascb__L_c + dopa_c + h_c + o2_c --> dhdascb_c + h2o_c + nrpphr_c'}	0.68814	{'3HLYTCL': '34dhphe_c + h_c --> co2_c + dopa_c', 'GTHDH': 'dhdascb_c + 2.0 gthrd_c --> ascb__L_c + gthox_c', 'SALMCOM2': 'adrnl_c + amet_c --> ahcys_c + h_c + mepi_c', 'AHCi': 'ahcys_c + h2o_c <=> adn_c + hcys__L_c', 'PFK_ppi': 'f6p_c + ppi_c <=> fdp_c + h_c + pi_c', 'NORANMT': 'amet_c + nrpphr_c --> adrnl_c + ahcys_c + h_c', 'TYRDOPO': 'o2_c + 2.0 tyr__L_c --> 2.0 34dhphe_c', 'DOPABMO_1': 'ascb…
mev__R_c	R Mevalonate C6H11O4	organic acids	Not improved; reaching maximum theoretical yield	0.85714	0.84932	{'MHGS': 'aacoa_c + accoa_c + h2o_c --> coa_c + hmgcoa_c', 'HMGCOAR': 'coa_c + mev__R_c + 2.0 nadp_c <=> 2.0 h_c + hmgcoa_c + 2.0 nadph_c'}	0.85714	{'MHGS': 'aacoa_c + accoa_c + h2o_c --> coa_c + hmgcoa_c', 'PKETX': 'pi_c + xu5p__D_c --> actp_c + g3p_c + h2o_c', 'FLNDPR2r': '2.0 flxr_c + h_c + nadh_c + 2.0 nadp_c <=> 2.0 flxso_c + nad_c + 2.0 nadph_c', 'HMGCOAR': 'coa_c + mev__R_c + 2.0 nadp_c <=> 2.0 h_c + hmgcoa_c + 2.0 nadph_c'}
mmal_c	Methylmalonate C4H4O4	organic acids	Improved	1.14286	0.83002	{'MADH': 'mmtsa_c + nad_c --> co2_c + mmal_c + nadh_c', 'BUP': '3uib_c + h2o_c + 2.0 h_c --> 3aib_c + co2_c + nh4_c', 'DHPM2': '56dthm_c + h2o_c --> 3uib_c + h_c', '3AIBT2': 'ala__L_c + mmtsa_c <=> 3aib_c + pyr_c', 'r0330': 'h_c + nadh_c + thym_c --> 56dthm_c + nad_c'}	1	{'HIBDkt': '3hmp_c + nad_c --> h_c + mmtsa_c + nadh_c', 'OOR2r': 'akg_c + coa_c + fdxo_42_c <=> co2_c + fdxr_42_c + h_c + succoa_c', '3HBCOAHL': '3hibutcoa_c + h2o_c --> 3hmp_c + coa_c + h_c', 'ACOADH2': '2.0 ibcoa_c + o2_c --> 2.0 2mp2coa_c + 2.0 h2o_c', 'MADH': 'mmtsa_c + nad_c --> co2_c + mmal_c + nadh_c', 'FRDO6r': 'fdxr_42_c + h_c + nad_c <=> fdxo_42_c + nadh_c', 'ECOAH12': '2mp2coa_c + h2o_…
n4abutn_c	N4 Acetylaminobutanal C6H11NO2	aldehydes	Improved	0.85714	0.75152	{'PTRCAT1': 'accoa_c + ptrc_c --> aprut_c + coa_c + h_c', 'APRTO2_1': 'h2o2_c + h_p + n4abutn_c + nh4_c <-- aprut_c + h2o_c + h_c + o2_c'}	0.8	{'OOR2r': 'akg_c + coa_c + fdxo_42_c <=> co2_c + fdxr_42_c + h_c + succoa_c', 'PTRCAT1': 'accoa_c + ptrc_c --> aprut_c + coa_c + h_c', 'POR': 'coa_c + fdxo_42_c + pyr_c <=> accoa_c + co2_c + fdxr_42_c + h_c', 'ORNTAC': 'acorn_c + glu__L_c <=> acglu_c + orn_c', 'FLNDPR2r': '2.0 flxr_c + h_c + nadh_c + 2.0 nadp_c <=> 2.0 flxso_c + nad_c + 2.0 nadph_c', 'APRTO2_1': 'h2o2_c + h_p + n4abutn_c + nh4_c …
nfmalm_c	N-Formyl maleamic acid	organic acids	Improved	1.42857	0.62667	{'NACHY': 'nac_c + 0.5 o2_c --> 6hnac_c', '6HNACMO': '6hnac_c + 2.0 h_c + nadh_c + o2_c --> co2_c + dhpyr_c + h2o_c + nad_c', 'PYRDOX': 'dhpyr_c + o2_c --> h_c + nfmalm_c'}	0.76923	{'NP1_2': 'nicrns_c + pi_c <=> nac_c + r1p_c', 'RU5PS': 'fald_c + ru5p__D_c --> ah6p__D_c', 'PFK_ppi': 'f6p_c + ppi_c <=> fdp_c + h_c + pi_c', 'HDR3': 'fdxr_42_c + 4.0 h_c + 4.0 lplarg_c + mql8_c + 2.0 nadph_c <=> 4.0 dhlplarg_c + fdxo_42_c + mqn8_c + 2.0 nadp_c', 'FRDO6r': 'fdxr_42_c + h_c + nad_c <=> fdxo_42_c + nadh_c', '2DHPFALDL': '2dhp_c <=> 3mob_c + fald_c', 'NACHY': 'nac_c + 0.5 o2_c --> …
normete__L_c	L-Normetanephrine	aromatics	Improved	0.9	0.68151	{'SALMCOM': 'amet_c + nrpphr_c --> ahcys_c + h_c + normete__L_c', '3HLYTCL': '34dhphe_c + h_c --> co2_c + dopa_c', 'DASCBR_1': 'dhdascb_c + nadph_c --> ascb__L_c + nadp_c', 'TYRDOPO': 'o2_c + 2.0 tyr__L_c --> 2.0 34dhphe_c', 'DOPABMO_1': 'ascb__L_c + dopa_c + h_c + o2_c --> dhdascb_c + h2o_c + nrpphr_c'}	0.71878	{'SALMCOM': 'amet_c + nrpphr_c --> ahcys_c + h_c + normete__L_c', '3HLYTCL': '34dhphe_c + h_c --> co2_c + dopa_c', 'GTHDH': 'dhdascb_c + 2.0 gthrd_c --> ascb__L_c + gthox_c', 'HMR_6729': '2.0 h_c + o2_c + tyr__L_c --> 34dhphe_c + h2o_c', 'AHCi': 'ahcys_c + h2o_c <=> adn_c + hcys__L_c', 'PFK_ppi': 'f6p_c + ppi_c <=> fdp_c + h_c + pi_c', 'FLNDPR2r': '2.0 flxr_c + h_c + nadh_c + 2.0 nadp_c <=> 2.0 f…
ocdcal_c	Octadecanal C18H36O	aldehydes	Not improved; reaching maximum theoretical yield	0.67924	0.67924	{'ALDR18': 'h_c + nadph_c + ocdcaACP_c --> ACP_c + nadp_c + ocdcal_c'}	0.67924	{'ALDR18': 'h_c + nadph_c + ocdcaACP_c --> ACP_c + nadp_c + ocdcal_c'}
omhdecacid_c	W-hydroxydecanoicacid	fatty acids and lipids	Not improved; not reaching maximum theoretical yield	0.74074	0.68966	{'FAOXMC10OHMC10r': 'dca_r + h_r + nadph_r + o2_r --> h2o_r + nadp_r + omhdecacid_r'}	0.68966	{'FAOXMC10OHMC10r': 'dca_r + h_r + nadph_r + o2_r --> h2o_r + nadp_r + omhdecacid_r', 'G6PDH2er': 'g6p_r + nadp_r --> 6pgl_r + h_r + nadph_r'}
pac_c	Phenylacetic acid	aromatics	Improved	0.88889	0.81188	{'PPYRDC': 'h_c + phpyr_c --> co2_c + pacald_c'}	0.82759	{'OOR2r': 'akg_c + coa_c + fdxo_42_c <=> co2_c + fdxr_42_c + h_c + succoa_c', 'IOR2b': 'coa_c + fdxo_42_c + phpyr_c --> co2_c + fdxr_42_c + h_c + phaccoa_c'}
pcreat_c	Phosphocreatine	amino acids	Improved	1.33333	0.77049	{'GACMTRc': 'amet_c + gudac_c <=> ahcys_c + creat_c + h_c', 'GLYAMDTRc': 'arg__L_c + gly_c <=> gudac_c + orn_c', 'CKc_cho': 'atp_c + creat_c <=> adp_c + h_c + pcreat_c'}	0.88889	{'GACMTRc': 'amet_c + gudac_c <=> ahcys_c + creat_c + h_c', 'AHCi': 'ahcys_c + h2o_c <=> adn_c + hcys__L_c', 'CKc': 'atp_c + creat_c <=> adp_c + pcreat_c', 'RU5PS': 'fald_c + ru5p__D_c --> ah6p__D_c', 'GLYAMDTRc': 'arg__L_c + gly_c <=> gudac_c + orn_c', 'PFK_ppi': 'f6p_c + ppi_c <=> fdp_c + h_c + pi_c', '2DHPFALDL': '2dhp_c <=> 3mob_c + fald_c', 'AH6PI': 'ah6p__D_c --> f6p_c'}
phdp_c	Phytyl diphosphate	terpenes	Improved	0.67797	0.62542	{'GGDPR': 'ggdp_c + 3.0 h_c + 3.0 nadph_c --> 3.0 nadp_c + phdp_c', 'FRTT': 'frdp_c + ipdp_c --> ggdp_c + ppi_c'}	0.67046	{'MHGS': 'aacoa_c + accoa_c + h2o_c --> coa_c + hmgcoa_c', 'RU5PS': 'fald_c + ru5p__D_c --> ah6p__D_c', 'PFK_ppi': 'f6p_c + ppi_c <=> fdp_c + h_c + pi_c', 'GGDPR': 'ggdp_c + 3.0 h_c + 3.0 nadph_c --> 3.0 nadp_c + phdp_c', '2DHPFALDL': '2dhp_c <=> 3mob_c + fald_c', 'MEVK1_1': 'atp_c + mev__R_c --> 5pmev_c + adp_c', 'AH6PI': 'ah6p__D_c --> f6p_c', 'FRTT': 'frdp_c + ipdp_c --> ggdp_c + ppi_c', 'FLND…
pheac_c	Phenethyl acetate C10H12O2	esters	Not improved; not reaching maximum theoretical yield	0.83333	0.79897	{'OHACT5': '2phetoh_c + accoa_c --> coa_c + pheac_c', 'PPYRDC': 'h_c + phpyr_c --> co2_c + pacald_c', 'ALCD25xi': 'h_c + nadh_c + pacald_c --> 2phetoh_c + nad_c'}	0.80357	{'OHACT5': '2phetoh_c + accoa_c --> coa_c + pheac_c', 'PPYRDC': 'h_c + phpyr_c --> co2_c + pacald_c', 'PKETX': 'pi_c + xu5p__D_c --> actp_c + g3p_c + h2o_c', 'ALCD25xi': 'h_c + nadh_c + pacald_c --> 2phetoh_c + nad_c'}
pheacgln_c	Alpha-N-Phenylacetyl-L-glutamine	amines	Improved	0.96296	0.86203	{'PHACCOAGLNAC': 'gln__L_c + phaccoa_c --> coa_c + pheacgln_c', 'PPYRDC': 'h_c + phpyr_c --> co2_c + pacald_c'}	0.90403	{'OOR2r': 'akg_c + coa_c + fdxo_42_c <=> co2_c + fdxr_42_c + h_c + succoa_c', 'PHACCOAGLNAC': 'gln__L_c + phaccoa_c --> coa_c + pheacgln_c', 'IOR2b': 'coa_c + fdxo_42_c + phpyr_c --> co2_c + fdxr_42_c + h_c + phaccoa_c'}
phytoe_c	All-trans-Phytoene	terpenes	Improved	0.71429	0.65278	{'PHYTES2': 'prephytedp_c --> phytoe_c + ppi_c', 'FRTT': 'frdp_c + ipdp_c --> ggdp_c + ppi_c', 'PHYTES': '2.0 ggdp_c --> ppi_c + prephytedp_c'}	0.70106	{'MHGS': 'aacoa_c + accoa_c + h2o_c --> coa_c + hmgcoa_c', 'RU5PS': 'fald_c + ru5p__D_c --> ah6p__D_c', 'PFK_ppi': 'f6p_c + ppi_c <=> fdp_c + h_c + pi_c', 'PHYTES2': 'prephytedp_c --> phytoe_c + ppi_c', '2DHPFALDL': '2dhp_c <=> 3mob_c + fald_c', 'MEVK1_1': 'atp_c + mev__R_c --> 5pmev_c + adp_c', 'AH6PI': 'ah6p__D_c --> f6p_c', 'FRTT': 'frdp_c + ipdp_c --> ggdp_c + ppi_c', 'FLNDPR2r': '2.0 flxr_c …
psphings_c	Phytosphingosine C18H40NO3	alcohols	Not improved; not reaching maximum theoretical yield	0.70588	0.67924	{'PSPHS': 'h_c + nadph_c + o2_c + sphgn_c --> h2o_c + nadp_c + psphings_c', 'SERPT': 'h_c + pmtcoa_c + ser__L_c --> 3dsphgn_c + co2_c + coa_c', '3DSPHR': '3dsphgn_c + h_c + nadph_c --> nadp_c + sphgn_c'}	0.67924	{'PSPHS': 'h_c + nadph_c + o2_c + sphgn_c --> h2o_c + nadp_c + psphings_c', 'SERPT': 'h_c + pmtcoa_c + ser__L_c --> 3dsphgn_c + co2_c + coa_c', '3DSPHR': '3dsphgn_c + h_c + nadph_c --> nadp_c + sphgn_c'}
ptth_c	Pantetheine	amines	Improved	0.75862	0.66926	{'PAN4PP': 'h2o_c + pan4p_c --> pi_c + ptth_c'}	0.74224	{'SHL_c': 'h2s_c + h_c + ser__L_c --> cys__L_c + h2o_c', 'PPNCL': '4ppan_c + ctp_c + cys__L_c --> 4ppcys_c + cdp_c + h_c + pi_c', 'SADT': 'atp_c + h_c + so4_c --> aps_c + ppi_c', 'PAN4PP': 'h2o_c + pan4p_c --> pi_c + ptth_c', 'PFK_ppi': 'f6p_c + ppi_c <=> fdp_c + h_c + pi_c', 'FLNDPR2r': '2.0 flxr_c + h_c + nadh_c + 2.0 nadp_c <=> 2.0 flxso_c + nad_c + 2.0 nadph_c', 'GTHAMPOR': 'amp_c + gthox_c +…
raffin_c	Raffinose C18H32O16	glycans	Not improved; not reaching maximum theoretical yield	1	0.95918	{'SPS': 'f6p_c + udpg_c --> h_c + suc6p_c + udp_c', 'AGMIS': '1Dgali_c + sucr_c --> inost_c + raffin_c', 'SPP': 'h2o_c + suc6p_c --> pi_c + sucr_c', 'GALIGH': '1Dgali_c + h2o_c <=> gal_c + inost_c'}	0.96296	{'RU5PS': 'fald_c + ru5p__D_c --> ah6p__D_c', 'PFK_ppi': 'f6p_c + ppi_c <=> fdp_c + h_c + pi_c', '2DHPFALDL': '2dhp_c <=> 3mob_c + fald_c', 'SPS': 'f6p_c + udpg_c --> h_c + suc6p_c + udp_c', 'AGMIS': '1Dgali_c + sucr_c --> inost_c + raffin_c', 'AH6PI': 'ah6p__D_c --> f6p_c', 'SPP': 'h2o_c + suc6p_c --> pi_c + sucr_c', 'GALIGH': '1Dgali_c + h2o_c <=> gal_c + inost_c'}
retinal_c	All-trans-Retinal	aldehydes	Improved	0.75472	0.65278	{'GCATENEC': 'gcarote_c --> caro_c', 'PDS1_1': 'nadp_c + phyto_c --> h_c + nadph_c + phytfl_c', 'ZCAROTDH2': 'h_c + nadph_c + neuspn_c + o2_c --> 2.0 h2o_c + lycop_c + nadp_c', 'ZCAROTDH1': 'h_c + nadph_c + o2_c + zcarote_c --> 2.0 h2o_c + nadp_c + neuspn_c', 'PHYTES2_1': 'prephytedp_c --> phyto_c + ppi_c', 'PDS2_1': 'nadp_c + phytfl_c --> h_c + nadph_c + zcarote_c', 'BCDO': 'caro_c + o2_c --> 2.…	0.70106	{'GCATENEC': 'gcarote_c --> caro_c', 'ZCAROTDH2': 'h_c + nadph_c + neuspn_c + o2_c --> 2.0 h2o_c + lycop_c + nadp_c', 'ZCAROTDH1': 'h_c + nadph_c + o2_c + zcarote_c --> 2.0 h2o_c + nadp_c + neuspn_c', 'MHGS': 'aacoa_c + accoa_c + h2o_c --> coa_c + hmgcoa_c', 'RU5PS': 'fald_c + ru5p__D_c --> ah6p__D_c', 'PFK_ppi': 'f6p_c + ppi_c <=> fdp_c + h_c + pi_c', 'PHYTES2': 'prephytedp_c --> phytoe_c + ppi_…
retn_c	Retinoate	organic acids	Improved	0.76923	0.66244	{'GCATENEC': 'gcarote_c --> caro_c', 'ZCAROTDH2': 'h_c + nadph_c + neuspn_c + o2_c --> 2.0 h2o_c + lycop_c + nadp_c', 'ZCAROTDH1': 'h_c + nadph_c + o2_c + zcarote_c --> 2.0 h2o_c + nadp_c + neuspn_c', 'PHYTES2': 'prephytedp_c --> phytoe_c + ppi_c', 'PHYTFDH2': 'nadp_c + phytof_c --> h_c + nadph_c + zcarote_c', 'BCDO': 'caro_c + o2_c --> 2.0 retinal_c', 'LYCOPC': 'lycop_c --> gcarote_c', 'FRTT': '…	0.71093	{'GCATENEC': 'gcarote_c --> caro_c', 'ZCAROTDH2': 'h_c + nadph_c + neuspn_c + o2_c --> 2.0 h2o_c + lycop_c + nadp_c', 'ZCAROTDH1': 'h_c + nadph_c + o2_c + zcarote_c --> 2.0 h2o_c + nadp_c + neuspn_c', 'MHGS': 'aacoa_c + accoa_c + h2o_c --> coa_c + hmgcoa_c', 'RU5PS': 'fald_c + ru5p__D_c --> ah6p__D_c', 'PFK_ppi': 'f6p_c + ppi_c <=> fdp_c + h_c + pi_c', 'PHYTES2': 'prephytedp_c --> phytoe_c + ppi_…
saccrp__L_c	L Saccharopine C11H19N2O6	amino acids	Not improved; not reaching maximum theoretical yield	0.95652	0.94329	{'SACCD2': 'h2o_c + nad_c + saccrp__L_c <=> akg_c + h_c + lys__L_c + nadh_c'}	0.94991	{'OOR2r': 'akg_c + coa_c + fdxo_42_c <=> co2_c + fdxr_42_c + h_c + succoa_c', 'POR': 'coa_c + fdxo_42_c + pyr_c <=> accoa_c + co2_c + fdxr_42_c + h_c', 'SACCD2': 'h2o_c + nad_c + saccrp__L_c <=> akg_c + h_c + lys__L_c + nadh_c'}
sarcs_c	Sarcosine C3H7NO2	amino acids	Improved	1	0.70833	{'GNMT': 'amet_c + gly_c --> ahcys_c + h_c + sarcs_c'}	0.83871	{'GNMT': 'amet_c + gly_c --> ahcys_c + h_c + sarcs_c', 'AHCi': 'ahcys_c + h2o_c <=> adn_c + hcys__L_c', 'RU5PS': 'fald_c + ru5p__D_c --> ah6p__D_c', 'PFK_ppi': 'f6p_c + ppi_c <=> fdp_c + h_c + pi_c', '2DHPFALDL': '2dhp_c <=> 3mob_c + fald_c', 'AH6PI': 'ah6p__D_c --> f6p_c'}
sbt__D_c	D-Sorbitol	alcohols	Not improved; reaching maximum theoretical yield	0.92308	0.92157	{'RE1342C': 'nad_c + sbt__D_c <-- glc__D_c + h_c + nadh_c'}	0.92308	{'FTHFDH': '10fthf_c + h2o_c + nadp_c --> co2_c + h_c + nadph_c + thf_c', 'RE1342C': 'nad_c + sbt__D_c <-- glc__D_c + h_c + nadh_c'}
sphgn_c	Sphinganine C18H40NO2	alcohols	Not improved; reaching maximum theoretical yield	0.69231	0.69231	{'SERPT': 'h_c + pmtcoa_c + ser__L_c --> 3dsphgn_c + co2_c + coa_c', '3DSPHR': '3dsphgn_c + h_c + nadph_c --> nadp_c + sphgn_c'}	0.69231	{'SERPT': 'h_c + pmtcoa_c + ser__L_c --> 3dsphgn_c + co2_c + coa_c', '3DSPHR': '3dsphgn_c + h_c + nadph_c --> nadp_c + sphgn_c'}
sphs1p_c	Sphingosine 1-phosphate	esters	Not improved; reaching maximum theoretical yield	0.70588	0.70588	{'SGOR': 'fad_c + sphgn_c <=> fadh2_c + sphings_c', 'SPHK21c': 'atp_c + sphings_c --> adp_c + h_c + sphs1p_c', 'SERPT': 'h_c + pmtcoa_c + ser__L_c --> 3dsphgn_c + co2_c + coa_c', '3DSPHR': '3dsphgn_c + h_c + nadph_c --> nadp_c + sphgn_c'}	0.70588	{'SGOR': 'fad_c + sphgn_c <=> fadh2_c + sphings_c', 'SPHK21c': 'atp_c + sphings_c --> adp_c + h_c + sphs1p_c', 'SERPT': 'h_c + pmtcoa_c + ser__L_c --> 3dsphgn_c + co2_c + coa_c', '3DSPHR': '3dsphgn_c + h_c + nadph_c --> nadp_c + sphgn_c'}
sql_c	Squalene	terpenes	Improved	0.70588	0.64649	{'SQLS': '2.0 frdp_c + h_c + nadph_c --> nadp_c + 2.0 ppi_c + sql_c'}	0.69462	{'SQLS': '2.0 frdp_c + h_c + nadph_c --> nadp_c + 2.0 ppi_c + sql_c', 'MHGS': 'aacoa_c + accoa_c + h2o_c --> coa_c + hmgcoa_c', 'RU5PS': 'fald_c + ru5p__D_c --> ah6p__D_c', 'PFK_ppi': 'f6p_c + ppi_c <=> fdp_c + h_c + pi_c', '2DHPFALDL': '2dhp_c <=> 3mob_c + fald_c', 'MEVK1_1': 'atp_c + mev__R_c --> 5pmev_c + adp_c', 'AH6PI': 'ah6p__D_c --> f6p_c', 'FLNDPR2r': '2.0 flxr_c + h_c + nadh_c + 2.0 nadp…
srtn_c	Serotonin	amines	Improved	0.90909	0.73276	{'5HLTDL': '5htrp_c + h_c --> co2_c + srtn_c', 'r0403': 'o2_c + thbpt_c + trp__L_c --> 5htrp_c + dhbpt_c + h2o_c', 'r0398': 'dhbpt_c + h_c + nadph_c <=> nadp_c + thbpt_c'}	0.76296	{'ANS2': 'chor_c + nh4_c --> anth_c + h2o_c + h_c + pyr_c', '5HLTDL': '5htrp_c + h_c --> co2_c + srtn_c', 'PFK_ppi': 'f6p_c + ppi_c <=> fdp_c + h_c + pi_c', 'PPDK': 'atp_c + pi_c + pyr_c --> amp_c + h_c + pep_c + ppi_c', 'DHPR2': '5mthf_c + dhbpt_c --> h_c + mlthf_c + thbpt_c', 'r0403': 'o2_c + thbpt_c + trp__L_c --> 5htrp_c + dhbpt_c + h2o_c', 'AGTi': 'ala__L_c + glx_c <=> gly_c + pyr_c'}
strdnc_c	Stearidonic acid C18:4, n-3	fatty acids and lipids	Not improved; not reaching maximum theoretical yield	0.75	0.66353	{'FCYTOB5OXR_c': '2.0 ficytb5_c + nadh_c <=> 2.0 focytb5_c + h_c + nad_c', 'LPCAT_DHA_OLE_sn2_c': '1agpc226_c + odecoa_c --> coa_c + pc226n31819Z_c', 'PLA2PC_DHA_STA_c': 'h2o_c + pc226n3184n3_c --> 1agpc226_c + h_c + strdnc_c', 'PCD6DS_DHA_STA_sn2_c': '2.0 ficytb5_c + 2.0 nadh_c + o2_c + pc226n3183n3_c --> 2.0 focytb5_c + 2.0 h2o_c + 2.0 nad_c + pc226n3184n3_c', 'PCD12DS_DHA_LNA_sn2_c': '2.0 ficy…	0.66667	{'FCYTOB5OXR_c': '2.0 ficytb5_c + nadh_c <=> 2.0 focytb5_c + h_c + nad_c', 'PCD6DS_PALM_STA_sn2_c': '2.0 ficytb5_c + 2.0 nadh_c + o2_c + pc160183n3_c --> 2.0 focytb5_c + 2.0 h2o_c + 2.0 nad_c + pc160184n3_c', 'LPCAT_PALM_OLE_sn2_c': '1agpc160_c + odecoa_c --> coa_c + pc1601819Z_c', 'PCW3DS_PALM_ALNA_sn2_c': '2.0 ficytb5_c + 2.0 nadh_c + o2_c + pc160182n6_c --> 2.0 focytb5_c + 2.0 h2o_c + 2.0 nad_…
stys_c	Stachyose	glycans	Not improved; not reaching maximum theoretical yield	1	0.96907	{'SPS': 'f6p_c + udpg_c --> h_c + suc6p_c + udp_c', 'STACHGALACT': 'h2o_c + stys_c <=> gal_c + raffin_c', 'AGMIS': '1Dgali_c + sucr_c --> inost_c + raffin_c', 'SPP': 'h2o_c + suc6p_c --> pi_c + sucr_c', 'GALIGH': '1Dgali_c + h2o_c <=> gal_c + inost_c'}	0.97196	{'RU5PS': 'fald_c + ru5p__D_c --> ah6p__D_c', 'PFK_ppi': 'f6p_c + ppi_c <=> fdp_c + h_c + pi_c', '2DHPFALDL': '2dhp_c <=> 3mob_c + fald_c', 'SPS': 'f6p_c + udpg_c --> h_c + suc6p_c + udp_c', 'STACHGALACT': 'h2o_c + stys_c <=> gal_c + raffin_c', 'AGMIS': '1Dgali_c + sucr_c --> inost_c + raffin_c', 'AH6PI': 'ah6p__D_c --> f6p_c', 'SPP': 'h2o_c + suc6p_c --> pi_c + sucr_c', 'GALIGH': '1Dgali_c + h2o…
taur_c	Taurine C2H7NO3S	organosulfurs	Improved	0.66667	0.35606	{'CYSO': 'cys__L_c + o2_c --> 3sala_c + 2.0 h_c', 'HYPTROX': '2.0 h_c + 2.0 hyptaur_c + o2_c --> 2.0 taur_c', '3SALACBOXL_cho': '3sala_c + 2.0 h_c --> co2_c + hyptaur_c'}	0.5977	{'PSLS': 'h_c + pep_c + so3_c --> slp__L_c', 'LCYSTCBOXL': 'Lcyst_c + h_c --> co2_c + taur_c', 'LCYSTAT': 'Lcyst_c + akg_c <=> 3spyr_c + glu__L_c', 'SADT': 'atp_c + h_c + so4_c --> aps_c + ppi_c', 'RU5PS': 'fald_c + ru5p__D_c --> ah6p__D_c', 'PFK_ppi': 'f6p_c + ppi_c <=> fdp_c + h_c + pi_c', 'SLDy': 'nadp_c + sl__L_c <=> 3spyr_c + h_c + nadph_c', '2DHPFALDL': '2dhp_c <=> 3mob_c + fald_c', 'AH6PI'…
thbpt_c	Tetrahydrobiopterin	organonitrogens	Improved	1.2	0.79065	{'SPR': '6pthp_c + 2.0 h_c + 2.0 nadph_c --> 2.0 nadp_c + thbpt_c', 'PTHPS_1': 'ahdt_c <=> 6pthp_c + h_c + pppi_c'}	0.86188	{'ADK2_1': 'amp_c + h_c + pppi_c <=> adp_c + ppi_c', 'PRBT': 'h_c + nh3_c + prpp_c --> ppi_c + pram_c', 'SPR': '6pthp_c + 2.0 h_c + 2.0 nadph_c --> 2.0 nadp_c + thbpt_c', 'RU5PS': 'fald_c + ru5p__D_c --> ah6p__D_c', 'PFK_ppi': 'f6p_c + ppi_c <=> fdp_c + h_c + pi_c', 'GLUDy_1': 'glu__L_c + h2o_c + nadp_c <=> akg_c + 2.0 h_c + nadph_c + nh3_c', '2DHPFALDL': '2dhp_c <=> 3mob_c + fald_c', 'PTHPS': 'a…
thm_c	Thiamin	vitamins	Improved	0.85714	0.34923	{'THMP': 'h2o_c + thmmp_c --> pi_c + thm_c'}	0.76892	{'SHL_c': 'h2s_c + h_c + ser__L_c --> cys__L_c + h2o_c', 'PRBT': 'h_c + nh3_c + prpp_c --> ppi_c + pram_c', 'M45TB': 'cys__L_c + g3p_c + gly_c + pyr_c --> 4mhetz_c + ala__L_c + co2_c + h2o_c + pi_c', 'AHMMPS': 'air_c + 2.0 h_c --> 4ahmmp_c + gcald_c + pi_c', 'NH3c': 'h_c + nh3_c <-- nh4_c', 'SADT': 'atp_c + h_c + so4_c --> aps_c + ppi_c', 'RU5PS': 'fald_c + ru5p__D_c --> ah6p__D_c', 'PFK_ppi': 'f…
thmtp_c	Thiamin triphosphate C12H16N4O10P3S	vitamins	Improved	0.85714	0.34411	{'TMDPPK': 'atp_c + thmpp_c --> adp_c + thmtp_c'}	0.73342	{'PRBT': 'h_c + nh3_c + prpp_c --> ppi_c + pram_c', 'M45TB': 'cys__L_c + g3p_c + gly_c + pyr_c --> 4mhetz_c + ala__L_c + co2_c + h2o_c + pi_c', 'AHMMPS': 'air_c + 2.0 h_c --> 4ahmmp_c + gcald_c + pi_c', 'CYS': 'h2s_c + ser__L_c --> cys__L_c + h2o_c', 'SADT': 'atp_c + h_c + so4_c --> aps_c + ppi_c', 'TMDPPK': 'atp_c + thmpp_c --> adp_c + thmtp_c', 'PFK_ppi': 'f6p_c + ppi_c <=> fdp_c + h_c + pi_c',…
trypta_c	Tryptamine cytosol	aromatics	Improved	0.86956	0.75556	{'LTDCL': 'h_c + trp__L_c --> co2_c + trypta_c'}	0.78746	{'LTDCL': 'h_c + trp__L_c --> co2_c + trypta_c', 'ANS2': 'chor_c + nh4_c --> anth_c + h2o_c + h_c + pyr_c', 'PFK_ppi': 'f6p_c + ppi_c <=> fdp_c + h_c + pi_c', 'PPDK': 'atp_c + pi_c + pyr_c --> amp_c + h_c + pep_c + ppi_c', 'AGTi': 'ala__L_c + glx_c <=> gly_c + pyr_c'}
urcan_c	Urocanate	organic acids	Improved	1.2	0.86371	{'HISDr': 'his__L_c --> nh4_c + urcan_c'}	0.88136	{'RU5PS': 'fald_c + ru5p__D_c --> ah6p__D_c', 'PFK_ppi': 'f6p_c + ppi_c <=> fdp_c + h_c + pi_c', '2DHPFALDL': '2dhp_c <=> 3mob_c + fald_c', 'HISDr': 'his__L_c --> nh4_c + urcan_c', 'AH6PI': 'ah6p__D_c --> f6p_c'}
13dpg_c	3-Phospho-D-glyceroyl phosphate	organic acids	Improved	1.2	1.025	{}	1.05882	{'OOR2r': 'akg_c + coa_c + fdxo_42_c <=> co2_c + fdxr_42_c + h_c + succoa_c', 'FRDO6r': 'fdxr_42_c + h_c + nad_c <=> fdxo_42_c + nadh_c'}
2dhp_c	2-Dehydropantoate	organic acids	Improved	0.92308	0.88889	{}	0.92308	{'FRDO6r': 'fdxr_42_c + h_c + nad_c <=> fdxo_42_c + nadh_c', 'POR': 'coa_c + fdxo_42_c + pyr_c <=> accoa_c + co2_c + fdxr_42_c + h_c'}
2ippm_c	2-Isopropylmaleate	organic acids	Not improved; reaching maximum theoretical yield	0.93333	0.93333	{}	0.93333	{}
2obut_c	2-Oxobutanoate	organic acids	Improved	1	0.90821	{}	1	{'CITCIa': 'citm_c <=> citac_c + h2o_c', 'CITCIb': 'citac_c + h2o_c <=> r3mmal_c', 'HSDA': 'hom__L_c --> 2obut_c + nh4_c', 'ERTHMMOR': 'nad_c + r3mmal_c --> 2obut_c + co2_c + nadh_c', 'CITMS': 'accoa_c + h2o_c + pyr_c --> citm_c + coa_c + h_c'}
34hpp_c	3-(4-Hydroxyphenyl)pyruvate	organic acids	Improved	1	0.91337	{}	0.93104	{'OOR2r': 'akg_c + coa_c + fdxo_42_c <=> co2_c + fdxr_42_c + h_c + succoa_c', 'FRDO6r': 'fdxr_42_c + h_c + nad_c <=> fdxo_42_c + nadh_c'}
3dhq_c	3-Dehydroquinate	organic acids	Improved	1.07692	1.01056	{}	1.02439	{'OOR2r': 'akg_c + coa_c + fdxo_42_c <=> co2_c + fdxr_42_c + h_c + succoa_c', 'FRDO6r': 'fdxr_42_c + h_c + nad_c <=> fdxo_42_c + nadh_c'}
3dhsk_c	3-Dehydroshikimate	esters	Improved	1.07692	1.01056	{}	1.02439	{'OOR2r': 'akg_c + coa_c + fdxo_42_c <=> co2_c + fdxr_42_c + h_c + succoa_c', 'FRDO6r': 'fdxr_42_c + h_c + nad_c <=> fdxo_42_c + nadh_c'}
3hpp_c	3-Hydroxypropanoate	organic acids	Improved	1	0.61842	{}	1	{'ALAB': 'akg_c + ala_B_c <=> glu__L_c + msa_c'}
3mob_c	3-Methyl-2-oxobutanoate	organic acids	Improved	0.90909	0.88235	{}	0.90909	{'OOR2r': 'akg_c + coa_c + fdxo_42_c <=> co2_c + fdxr_42_c + h_c + succoa_c', 'FRDO6r': 'fdxr_42_c + h_c + nad_c <=> fdxo_42_c + nadh_c'}
4abut_c	4-Aminobutanoate	organic acids	Improved	0.88889	0.83502	{}	0.88889	{'OOR2r': 'akg_c + coa_c + fdxo_42_c <=> co2_c + fdxr_42_c + h_c + succoa_c', 'HYDFDi': 'fdxr_42_c + 2.0 h_c <=> fdxo_42_c + h2_c'}
4crsol_c	P-Cresol	aromatics	Improved	0.82353	0.44853	{}	0.45886	{'SPTc': 'pyr_c + ser__L_c <=> ala__L_c + hpyr_c', 'CYS': 'h2s_c + ser__L_c --> cys__L_c + h2o_c', 'TSULDHpp3': '2.0 h_p + q8h2_c + tsul_p --> h2s_p + 2.0 h_c + q8_c + so3_p', 'PFK_ppi': 'f6p_c + ppi_c <=> fdp_c + h_c + pi_c', 'HMR_6515': 'mercppyr_c + so3_c --> pyr_c + tsul_c'}
4mop_c	4-Methyl-2-oxopentanoate	organic acids	Improved	0.85714	0.83258	{}	0.85714	{'OOR2r': 'akg_c + coa_c + fdxo_42_c <=> co2_c + fdxr_42_c + h_c + succoa_c', 'FRDO6r': 'fdxr_42_c + h_c + nad_c <=> fdxo_42_c + nadh_c'}
5aop_c	5-Amino-4-oxopentanoate	organic acids	Improved	1	0.90643	{}	0.96899	{'OOR2r': 'akg_c + coa_c + fdxo_42_c <=> co2_c + fdxr_42_c + h_c + succoa_c', 'POR': 'coa_c + fdxo_42_c + pyr_c <=> accoa_c + co2_c + fdxr_42_c + h_c', 'ALAS': 'gly_c + h_c + succoa_c --> 5aop_c + co2_c + coa_c', 'AGTi': 'ala__L_c + glx_c <=> gly_c + pyr_c'}
N1aspmd_c	N1-Acetylspermidine	amines	Improved	0.78261	0.39294	{}	0.7772	{'OOR2r': 'akg_c + coa_c + fdxo_42_c <=> co2_c + fdxr_42_c + h_c + succoa_c', 'CSPMDDH': 'aspsa_c + h_c + nadph_c + ptrc_c --> cspmd_c + h2o_c + nadp_c', 'POR': 'coa_c + fdxo_42_c + pyr_c <=> accoa_c + co2_c + fdxr_42_c + h_c', 'ORNTAC': 'acorn_c + glu__L_c <=> acglu_c + orn_c', 'CSPMDDC': 'cspmd_c + h_c --> co2_c + spmd_c'}
acac_c	Acetoacetate	organic acids	Improved	1	0.98413	{}	1	{'OOR2r': 'akg_c + coa_c + fdxo_42_c <=> co2_c + fdxr_42_c + h_c + succoa_c', 'FRDO6r': 'fdxr_42_c + h_c + nad_c <=> fdxo_42_c + nadh_c'}
acanth_c	N-Acetylanthranilate	organic acids	Improved	1	0.90778	{}	0.93104	{'OOR2r': 'akg_c + coa_c + fdxo_42_c <=> co2_c + fdxr_42_c + h_c + succoa_c', 'ANS2': 'chor_c + nh4_c --> anth_c + h2o_c + h_c + pyr_c', 'FRDO6r': 'fdxr_42_c + h_c + nad_c <=> fdxo_42_c + nadh_c'}
acg5sa_c	N-Acetyl-L-glutamate 5-semialdehyde	esters	Improved	1	0.93939	{}	0.9887	{'OOR2r': 'akg_c + coa_c + fdxo_42_c <=> co2_c + fdxr_42_c + h_c + succoa_c', 'FRDO6r': 'fdxr_42_c + h_c + nad_c <=> fdxo_42_c + nadh_c'}
acon_T_c	Trans-Aconitate	organic acids	Improved	1.33333	1.25252	{}	1.33333	{'OOR2r': 'akg_c + coa_c + fdxo_42_c <=> co2_c + fdxr_42_c + h_c + succoa_c', 'POR': 'coa_c + fdxo_42_c + pyr_c <=> accoa_c + co2_c + fdxr_42_c + h_c'}
adn_c	Adenosine	nucleic acids	Improved	1.33333	0.95046	{}	0.99894	{'PRBT': 'h_c + nh3_c + prpp_c --> ppi_c + pram_c', 'PFK_ppi': 'f6p_c + ppi_c <=> fdp_c + h_c + pi_c', 'GLUDy_1': 'glu__L_c + h2o_c + nadp_c <=> akg_c + 2.0 h_c + nadph_c + nh3_c'}
agm_c	Agmatine	amines	Improved	0.90909	0.76052	{}	0.82474	{'RU5PS': 'fald_c + ru5p__D_c --> ah6p__D_c', 'PFK_ppi': 'f6p_c + ppi_c <=> fdp_c + h_c + pi_c', '2DHPFALDL': '2dhp_c <=> 3mob_c + fald_c', 'ORNTAC': 'acorn_c + glu__L_c <=> acglu_c + orn_c', 'AH6PI': 'ah6p__D_c --> f6p_c', 'SPT_syn': 'glx_c + ser__L_c <=> gly_c + hpyr_c'}
akg_c	2-Oxoglutarate	organic acids	Improved	1.25	1.11801	{}	1.22549	{'OOR2r': 'akg_c + coa_c + fdxo_42_c <=> co2_c + fdxr_42_c + h_c + succoa_c', 'FRDO6r': 'fdxr_42_c + h_c + nad_c <=> fdxo_42_c + nadh_c'}
alac__S_c	(S)-2-Acetolactate	organic acids	Improved	1	0.92882	{}	1	{'OOR2r': 'akg_c + coa_c + fdxo_42_c <=> co2_c + fdxr_42_c + h_c + succoa_c', 'FRDO6r': 'fdxr_42_c + h_c + nad_c <=> fdxo_42_c + nadh_c'}
anth_c	Anthranilate	organic acids	Improved	1	0.85612	{}	0.90137	{'ANS2': 'chor_c + nh4_c --> anth_c + h2o_c + h_c + pyr_c', 'PFK_ppi': 'f6p_c + ppi_c <=> fdp_c + h_c + pi_c', 'PPDK': 'atp_c + pi_c + pyr_c --> amp_c + h_c + pep_c + ppi_c'}
aps_c	Adenosine 5'-phosphosulfate	organosulfurs	Improved	1.33333	0.88596	{}	0.95764	{'PRBT': 'h_c + nh3_c + prpp_c --> ppi_c + pram_c', 'SADT': 'atp_c + h_c + so4_c --> aps_c + ppi_c', 'RU5PS': 'fald_c + ru5p__D_c --> ah6p__D_c', 'PFK_ppi': 'f6p_c + ppi_c <=> fdp_c + h_c + pi_c', '2DHPFALDL': '2dhp_c <=> 3mob_c + fald_c', 'AH6PI': 'ah6p__D_c --> f6p_c', 'ALAD_L2': '2.0 h_c + nadh_c + nh3_c + pyr_c <-- ala__L_c + h2o_c + nad_c'}
arg__L_c	L-Arginine	amino acids	Improved	1.09091	0.91262	{}	0.98969	{'GLYTA': 'glu__L_c + glx_c <=> akg_c + gly_c', 'RU5PS': 'fald_c + ru5p__D_c --> ah6p__D_c', 'PFK_ppi': 'f6p_c + ppi_c <=> fdp_c + h_c + pi_c', '2DHPFALDL': '2dhp_c <=> 3mob_c + fald_c', 'ORNTAC': 'acorn_c + glu__L_c <=> acglu_c + orn_c', 'AH6PI': 'ah6p__D_c --> f6p_c'}
asn__L_c	L-Asparagine	amino acids	Improved	1.33333	1.13939	{}	1.23077	{'GOR1': 'glx_c + 2.0 h_c + nadh_c + nh3_c <-- gly_c + h2o_c + nad_c', 'RU5PS': 'fald_c + ru5p__D_c --> ah6p__D_c', 'ASNS3': 'asp__L_c + atp_c + nh3_c --> adp_c + asn__L_c + pi_c', '2DHPFALDL': '2dhp_c <=> 3mob_c + fald_c', 'GDH1': 'glu__L_c + h2o_c + nad_c <=> akg_c + 2.0 h_c + nadh_c + nh3_c', 'AH6PI': 'ah6p__D_c --> f6p_c'}
athr__L_c	L-Allo-threonine	amino acids	Improved	1	0.93151	{}	1	{'OOR2r': 'akg_c + coa_c + fdxo_42_c <=> co2_c + fdxr_42_c + h_c + succoa_c', 'HYDFDi': 'fdxr_42_c + 2.0 h_c <=> fdxo_42_c + h2_c', 'AGTi': 'ala__L_c + glx_c <=> gly_c + pyr_c'}
citr__L_c	L-Citrulline	amino acids	Improved	1.09091	0.98947	{}	1.03093	{'OOR2r': 'akg_c + coa_c + fdxo_42_c <=> co2_c + fdxr_42_c + h_c + succoa_c', 'FRDO6r': 'fdxr_42_c + h_c + nad_c <=> fdxo_42_c + nadh_c', 'ORNTAC': 'acorn_c + glu__L_c <=> acglu_c + orn_c'}
cys__L_c	L-Cysteine	amino acids	Improved	0.66667	0.53409	{}	0.64634	{'SULR_syn': '6.0 fdxrd_c + 8.0 h_c + so3_c --> 6.0 fdxo_2_2_c + 3.0 h2o_c + h2s_c', 'SHL_c': 'h2s_c + h_c + ser__L_c --> cys__L_c + h2o_c', 'SADT': 'atp_c + h_c + so4_c --> aps_c + ppi_c', 'RU5PS': 'fald_c + ru5p__D_c --> ah6p__D_c', 'PFK_ppi': 'f6p_c + ppi_c <=> fdp_c + h_c + pi_c', '2DHPFALDL': '2dhp_c <=> 3mob_c + fald_c', 'AH6PI': 'ah6p__D_c --> f6p_c', 'FLNDPR2r': '2.0 flxr_c + h_c + nadh_c…
cyst__L_c	L-Cystathionine	amino acids	Improved	0.82353	0.69851	{}	0.78147	{'SHL_c': 'h2s_c + h_c + ser__L_c --> cys__L_c + h2o_c', 'SADT': 'atp_c + h_c + so4_c --> aps_c + ppi_c', 'RU5PS': 'fald_c + ru5p__D_c --> ah6p__D_c', 'PFK_ppi': 'f6p_c + ppi_c <=> fdp_c + h_c + pi_c', '2DHPFALDL': '2dhp_c <=> 3mob_c + fald_c', 'AH6PI': 'ah6p__D_c --> f6p_c', 'FLNDPR2r': '2.0 flxr_c + h_c + nadh_c + 2.0 nadp_c <=> 2.0 flxso_c + nad_c + 2.0 nadph_c', 'GTHAMPOR': 'amp_c + gthox_c +…
dad_5_c	5'-Deoxyadenosine	nucleic acids	Improved	1.25	0.48504	{}	0.85386	{'HYDA': '2.0 fdxrd_c <=> 2.0 fdxox_c + h2_c + 2.0 h_c', 'PRBT': 'h_c + nh3_c + prpp_c --> ppi_c + pram_c', 'HPYRDC': 'h_c + hpyr_c --> co2_c + gcald_c', 'PFK_ppi': 'f6p_c + ppi_c <=> fdp_c + h_c + pi_c', 'PMPS': 'air_c + amet_c --> 4ahmmp_c + co_c + dad_5_c + for_c + met__L_c', 'GLUDy_1': 'glu__L_c + h2o_c + nadp_c <=> akg_c + 2.0 h_c + nadph_c + nh3_c', 'AHMMPS_1': 'air_c + h2o_c <-- 4ahmmp_c +…
dca_c	Decanoate (n-C10:0)	fatty acids and lipids	Not improved; reaching maximum theoretical yield	0.71428	0.71428	{}	0.71428	{}
dcyt_c	Deoxycytidine	nucleic acids	Improved	1.125	0.9256	{}	1.02632	{'GLYTA': 'glu__L_c + glx_c <=> akg_c + gly_c', 'CYTK12n': 'dcmp_n + dctp_n <=> 2.0 dcdp_n', 'RU5PS': 'fald_c + ru5p__D_c --> ah6p__D_c', 'PFK_ppi': 'f6p_c + ppi_c <=> fdp_c + h_c + pi_c', 'DCK2n': 'dcyt_n + utp_n <=> dcmp_n + h_n + udp_n', 'CYTK14n': 'dcmp_n + utp_n <=> dcdp_n + udp_n', 'CTPS1': 'atp_c + nh4_c + utp_c --> adp_c + ctp_c + 2.0 h_c + pi_c', '2DHPFALDL': '2dhp_c <=> 3mob_c + fald_c'…
dhpmp_c	Dihydroneopterin monophosphate	organonitrogens	Improved	1.38462	0.85801	{}	0.91228	{'PRBT': 'h_c + nh3_c + prpp_c --> ppi_c + pram_c', 'NH3c': 'h_c + nh3_c <-- nh4_c', 'RU5PS': 'fald_c + ru5p__D_c --> ah6p__D_c', 'PFK_ppi': 'f6p_c + ppi_c <=> fdp_c + h_c + pi_c', '2DHPFALDL': '2dhp_c <=> 3mob_c + fald_c', 'AH6PI': 'ah6p__D_c --> f6p_c'}
dhpt_c	Dihydropteroate	organonitrogens	Improved	1.21739	0.80489	{}	0.90547	{'OOR2r': 'akg_c + coa_c + fdxo_42_c <=> co2_c + fdxr_42_c + h_c + succoa_c', 'PTHPS3': 'ahdt_c + h2o_c --> 2ahhmp_c + gcald_c + pppi_c', 'DHPS': '2ahhmp_c + 4abz_c --> dhpt_c + h2o_c', 'ADK2_1': 'amp_c + h_c + pppi_c <=> adp_c + ppi_c', 'PRBT': 'h_c + nh3_c + prpp_c --> ppi_c + pram_c', 'NH3c': 'h_c + nh3_c <-- nh4_c', 'PABB': 'chor_c + nh4_c --> 4adcho_c + h2o_c', 'PFK_ppi': 'f6p_c + ppi_c <=> …
din_c	Deoxyinosine	nucleic acids	Improved	1.25	0.91174	{}	0.98019	{'PRBT': 'h_c + nh3_c + prpp_c --> ppi_c + pram_c', 'RE1530C': 'dgtp_c + duri_c <=> dgdp_c + dump_c + h_c', 'PFK_ppi': 'f6p_c + ppi_c <=> fdp_c + h_c + pi_c', 'GLUDy_1': 'glu__L_c + h2o_c + nadp_c <=> akg_c + 2.0 h_c + nadph_c + nh3_c', 'URIDK2r': 'atp_c + dump_c <=> adp_c + dudp_c'}
duri_c	Deoxyuridine	nucleic acids	Improved	1.125	0.95056	{}	1.05405	{'RE1530C': 'dgtp_c + duri_c <=> dgdp_c + dump_c + h_c', 'RU5PS': 'fald_c + ru5p__D_c --> ah6p__D_c', 'DHORD_NAD': 'dhor__S_c + nad_c --> nadh_c + orot_c', 'PFK_ppi': 'f6p_c + ppi_c <=> fdp_c + h_c + pi_c', '2DHPFALDL': '2dhp_c <=> 3mob_c + fald_c', 'AH6PI': 'ah6p__D_c --> f6p_c', 'URIDK2r': 'atp_c + dump_c <=> adp_c + dudp_c', 'SPT_syn': 'glx_c + ser__L_c <=> gly_c + hpyr_c'}
enter_c	Enterochelin	esters	Improved	1.11111	0.90426	{}	0.93694	{'GLYTA': 'glu__L_c + glx_c <=> akg_c + gly_c', 'PFK_ppi': 'f6p_c + ppi_c <=> fdp_c + h_c + pi_c'}
etha_c	Ethanolamine	amines	Improved	0.8	0.41228	{}	0.77519	{'OOR2r': 'akg_c + coa_c + fdxo_42_c <=> co2_c + fdxr_42_c + h_c + succoa_c', 'SERDC': 'h_c + ser__L_c --> co2_c + etha_c', 'FRDO6r': 'fdxr_42_c + h_c + nad_c <=> fdxo_42_c + nadh_c', 'AGTi': 'ala__L_c + glx_c <=> gly_c + pyr_c'}
frdp_c	Farnesyl diphosphate	terpenes	Improved	0.71428	0.65278	{}	0.69737	{'MHGS': 'aacoa_c + accoa_c + h2o_c --> coa_c + hmgcoa_c', 'RU5PS': 'fald_c + ru5p__D_c --> ah6p__D_c', 'PFK_ppi': 'f6p_c + ppi_c <=> fdp_c + h_c + pi_c', '2DHPFALDL': '2dhp_c <=> 3mob_c + fald_c', 'MEVK1_1': 'atp_c + mev__R_c --> 5pmev_c + adp_c', 'AH6PI': 'ah6p__D_c --> f6p_c', 'FLNDPR2r': '2.0 flxr_c + h_c + nadh_c + 2.0 nadp_c <=> 2.0 flxso_c + nad_c + 2.0 nadph_c', 'HMGCOAR': 'coa_c + mev__R…
gg4abut_c	Gamma-glutamyl-gamma aminobutyric acid	organic acids	Improved	1	0.85714	{}	0.90909	{'OOR2r': 'akg_c + coa_c + fdxo_42_c <=> co2_c + fdxr_42_c + h_c + succoa_c', 'POR': 'coa_c + fdxo_42_c + pyr_c <=> accoa_c + co2_c + fdxr_42_c + h_c', 'ORNTAC': 'acorn_c + glu__L_c <=> acglu_c + orn_c'}
ggptrc_c	Gamma-glutamyl-putrescine	amines	Improved	0.9	0.83036	{}	0.87209	{'OOR2r': 'akg_c + coa_c + fdxo_42_c <=> co2_c + fdxr_42_c + h_c + succoa_c', 'FRDO6r': 'fdxr_42_c + h_c + nad_c <=> fdxo_42_c + nadh_c', 'ORNTAC': 'acorn_c + glu__L_c <=> acglu_c + orn_c'}
ghb_c	Gamma-hydroxybutyrate	fatty acids and lipids	Improved	0.88889	0.83502	{}	0.88889	{'SSCOARy': 'h_c + nadph_c + succoa_c <=> coa_c + nadp_c + sucsal_c'}
gln__L_c	L-Glutamine	amino acids	Improved	1.11111	1.00324	{}	1.05485	{'OOR2r': 'akg_c + coa_c + fdxo_42_c <=> co2_c + fdxr_42_c + h_c + succoa_c', 'POR': 'coa_c + fdxo_42_c + pyr_c <=> accoa_c + co2_c + fdxr_42_c + h_c'}
glu__L_c	L-Glutamate	amino acids	Improved	1.11111	1.04377	{}	1.11111	{'OOR2r': 'akg_c + coa_c + fdxo_42_c <=> co2_c + fdxr_42_c + h_c + succoa_c', 'HYDFDi': 'fdxr_42_c + 2.0 h_c <=> fdxo_42_c + h2_c'}
glx_c	Glyoxylate	organic acids	Improved	2	1.25253	{}	1.77778	{'OOR2r': 'akg_c + coa_c + fdxo_42_c <=> co2_c + fdxr_42_c + h_c + succoa_c', 'RU5PS': 'fald_c + ru5p__D_c --> ah6p__D_c', 'FRDO6r': 'fdxr_42_c + h_c + nad_c <=> fdxo_42_c + nadh_c', '2DHPFALDL': '2dhp_c <=> 3mob_c + fald_c', 'AH6PI': 'ah6p__D_c --> f6p_c', 'SPT_syn': 'glx_c + ser__L_c <=> gly_c + hpyr_c'}
gly_c	Glycine	amino acids	Improved	1.33333	0.99099	{}	1.28	{'OOR2r': 'akg_c + coa_c + fdxo_42_c <=> co2_c + fdxr_42_c + h_c + succoa_c', 'FRDO5r': 'fdxr_42_c + h_c + nadp_c <=> fdxo_42_c + nadph_c', 'RU5PS': 'fald_c + ru5p__D_c --> ah6p__D_c', '2DHPFALDL': '2dhp_c <=> 3mob_c + fald_c', 'AH6PI': 'ah6p__D_c --> f6p_c', 'AGTi': 'ala__L_c + glx_c <=> gly_c + pyr_c'}
glyc__R_c	(R)-Glycerate	organic acids	Improved	1.2	1.06035	{}	1.16279	{'OOR2r': 'akg_c + coa_c + fdxo_42_c <=> co2_c + fdxr_42_c + h_c + succoa_c', 'FRDO6r': 'fdxr_42_c + h_c + nad_c <=> fdxo_42_c + nadh_c'}
gsn_c	Guanosine	nucleic acids	Improved	1.42857	0.96807	{}	1.01961	{'PRBT': 'h_c + nh3_c + prpp_c --> ppi_c + pram_c', 'RU5PS': 'fald_c + ru5p__D_c --> ah6p__D_c', 'PFK_ppi': 'f6p_c + ppi_c <=> fdp_c + h_c + pi_c', 'GLUDy_1': 'glu__L_c + h2o_c + nadp_c <=> akg_c + 2.0 h_c + nadph_c + nh3_c', '2DHPFALDL': '2dhp_c <=> 3mob_c + fald_c', 'AH6PI': 'ah6p__D_c --> f6p_c'}
hcys__L_c	L-Homocysteine	amino acids	Improved	0.66667	0.51791	{}	0.62458	{'SADT': 'atp_c + h_c + so4_c --> aps_c + ppi_c', 'RU5PS': 'fald_c + ru5p__D_c --> ah6p__D_c', 'PFK_ppi': 'f6p_c + ppi_c <=> fdp_c + h_c + pi_c', '2DHPFALDL': '2dhp_c <=> 3mob_c + fald_c', 'SHSL2r': 'h2s_c + suchms_c --> h_c + hcys__L_c + succ_c', 'AH6PI': 'ah6p__D_c --> f6p_c', 'FLNDPR2r': '2.0 flxr_c + h_c + nadh_c + 2.0 nadp_c <=> 2.0 flxso_c + nad_c + 2.0 nadph_c', 'GTHAMPOR': 'amp_c + gthox_…
his__L_c	L-Histidine	amino acids	Improved	1.2	0.86371	{}	0.88136	{'RU5PS': 'fald_c + ru5p__D_c --> ah6p__D_c', 'PFK_ppi': 'f6p_c + ppi_c <=> fdp_c + h_c + pi_c', '2DHPFALDL': '2dhp_c <=> 3mob_c + fald_c', 'AH6PI': 'ah6p__D_c --> f6p_c'}
histd_c	L-Histidinol	alcohols	Improved	1	0.76526	{}	0.78788	{'RU5PS': 'fald_c + ru5p__D_c --> ah6p__D_c', 'PFK_ppi': 'f6p_c + ppi_c <=> fdp_c + h_c + pi_c', '2DHPFALDL': '2dhp_c <=> 3mob_c + fald_c', 'AH6PI': 'ah6p__D_c --> f6p_c'}
hpyr_c	Hydroxypyruvate	organic acids	Improved	1.5	1.12844	{}	1.38889	{'OOR2r': 'akg_c + coa_c + fdxo_42_c <=> co2_c + fdxr_42_c + h_c + succoa_c', 'FRDO6r': 'fdxr_42_c + h_c + nad_c <=> fdxo_42_c + nadh_c'}
hxa_c	Hexanoate	fatty acids and lipids	Not improved; reaching maximum theoretical yield	0.75	0.75	{}	0.75	{}
idon__L_c	L-Idonate	organic acids	Improved	1.09091	1.01215	{}	1.06667	{'RU5PS': 'fald_c + ru5p__D_c --> ah6p__D_c', 'FRDO6r': 'fdxr_42_c + h_c + nad_c <=> fdxo_42_c + nadh_c', '2DHPFALDL': '2dhp_c <=> 3mob_c + fald_c', 'POR': 'coa_c + fdxo_42_c + pyr_c <=> accoa_c + co2_c + fdxr_42_c + h_c', 'GLCD': 'glc__D_c + nadp_c --> glcn_c + nadph_c', 'AH6PI': 'ah6p__D_c --> f6p_c'}
ile__L_c	L-Isoleucine	amino acids	Improved	0.8	0.78261	{}	0.8	{'HSDA': 'hom__L_c --> 2obut_c + nh4_c'}
indole_c	Indole	aromatics	Improved	0.88889	0.75138	{}	0.78277	{'SPTc': 'pyr_c + ser__L_c <=> ala__L_c + hpyr_c', 'ANS2': 'chor_c + nh4_c --> anth_c + h2o_c + h_c + pyr_c', 'RU5PS': 'fald_c + ru5p__D_c --> ah6p__D_c', 'PFK_ppi': 'f6p_c + ppi_c <=> fdp_c + h_c + pi_c', '2DHPFALDL': '2dhp_c <=> 3mob_c + fald_c', 'AH6PI': 'ah6p__D_c --> f6p_c', 'PPDK': 'atp_c + pi_c + pyr_c --> amp_c + h_c + pep_c + ppi_c'}
ins_c	Inosine	nucleic acids	Improved	1.33333	0.97409	{}	1.02442	{'PRBT': 'h_c + nh3_c + prpp_c --> ppi_c + pram_c', 'NH3c': 'h_c + nh3_c <-- nh4_c', 'RU5PS': 'fald_c + ru5p__D_c --> ah6p__D_c', 'PFK_ppi': 'f6p_c + ppi_c <=> fdp_c + h_c + pi_c', '2DHPFALDL': '2dhp_c <=> 3mob_c + fald_c', 'AH6PI': 'ah6p__D_c --> f6p_c'}
ipdp_c	Isopentenyl diphosphate	organic acids	Improved	0.71429	0.65278	{}	0.68306	{'MHGS': 'aacoa_c + accoa_c + h2o_c --> coa_c + hmgcoa_c', 'PFK_ppi': 'f6p_c + ppi_c <=> fdp_c + h_c + pi_c', 'MEVK1_1': 'atp_c + mev__R_c --> 5pmev_c + adp_c', 'HMGCOAR': 'coa_c + mev__R_c + 2.0 nadp_c <=> 2.0 h_c + hmgcoa_c + 2.0 nadph_c', 'PMEVK': '5pmev_c + atp_c --> 5dpmev_c + adp_c', 'DPMVD': '5dpmev_c + atp_c --> adp_c + co2_c + ipdp_c + pi_c'}
leu__L_c	L-Leucine	amino acids	Not improved; reaching maximum theoretical yield	0.8	0.8	{}	0.8	{}
met__L_c	L-Methionine	amino acids	Improved	0.66667	0.5421	{}	0.63686	{'SADT': 'atp_c + h_c + so4_c --> aps_c + ppi_c', 'PFK_ppi': 'f6p_c + ppi_c <=> fdp_c + h_c + pi_c', 'SHSL2': 'h2s_c + suchms_c --> hcys__L_c + succ_c', 'FLNDPR2r': '2.0 flxr_c + h_c + nadh_c + 2.0 nadp_c <=> 2.0 flxso_c + nad_c + 2.0 nadph_c', 'GTHAMPOR': 'amp_c + gthox_c + h_c + so3_c <=> aps_c + 2.0 gthrd_c', 'SPT_syn': 'glx_c + ser__L_c <=> gly_c + hpyr_c'}
msa_c	Malonate semialdehyde	organic acids	Improved	1.2	0.68116	{}	1.14894	{'OOR2r': 'akg_c + coa_c + fdxo_42_c <=> co2_c + fdxr_42_c + h_c + succoa_c', 'FRDO6r': 'fdxr_42_c + h_c + nad_c <=> fdxo_42_c + nadh_c', 'ALAB': 'akg_c + ala_B_c <=> glu__L_c + msa_c'}
ncam_c	Nicotinamide	amines	Improved	1.09091	0.79661	{}	0.8595	{'RU5PS': 'fald_c + ru5p__D_c --> ah6p__D_c', 'PFK_ppi': 'f6p_c + ppi_c <=> fdp_c + h_c + pi_c', 'HDR3': 'fdxr_42_c + 4.0 h_c + 4.0 lplarg_c + mql8_c + 2.0 nadph_c <=> 4.0 dhlplarg_c + fdxo_42_c + mqn8_c + 2.0 nadp_c', 'FRDO6r': 'fdxr_42_c + h_c + nad_c <=> fdxo_42_c + nadh_c', '2DHPFALDL': '2dhp_c <=> 3mob_c + fald_c', 'AH6PI': 'ah6p__D_c --> f6p_c', 'LPD5': 'dhlplarg_c + nad_c --> h_c + lplarg_…
nmn_c	NMN C11H14N2O8P	nucleic acids	Improved	1.04762	0.86023	{}	0.90363	{'RU5PS': 'fald_c + ru5p__D_c --> ah6p__D_c', 'PFK_ppi': 'f6p_c + ppi_c <=> fdp_c + h_c + pi_c', 'HDR3': 'fdxr_42_c + 4.0 h_c + 4.0 lplarg_c + mql8_c + 2.0 nadph_c <=> 4.0 dhlplarg_c + fdxo_42_c + mqn8_c + 2.0 nadp_c', 'FRDO6r': 'fdxr_42_c + h_c + nad_c <=> fdxo_42_c + nadh_c', '2DHPFALDL': '2dhp_c <=> 3mob_c + fald_c', 'AH6PI': 'ah6p__D_c --> f6p_c', 'LPD5': 'dhlplarg_c + nad_c --> h_c + lplarg_…
oaa_c	Oxaloacetate	organic acids	Improved	1.6	1.41379	{}	1.53191	{'OOR2r': 'akg_c + coa_c + fdxo_42_c <=> co2_c + fdxr_42_c + h_c + succoa_c', 'FRDO6r': 'fdxr_42_c + h_c + nad_c <=> fdxo_42_c + nadh_c'}
orn_c	Ornithine	amino acids	Improved	0.90909	0.85399	{}	0.89606	{'OOR2r': 'akg_c + coa_c + fdxo_42_c <=> co2_c + fdxr_42_c + h_c + succoa_c', 'POR': 'coa_c + fdxo_42_c + pyr_c <=> accoa_c + co2_c + fdxr_42_c + h_c', 'ORNTAC': 'acorn_c + glu__L_c <=> acglu_c + orn_c'}
orot5p_c	Orotidine 5'-phosphate	amines	Improved	1.33333	1.14078	{}	1.1954	{'RU5PS': 'fald_c + ru5p__D_c --> ah6p__D_c', 'DHORD_NAD': 'dhor__S_c + nad_c --> nadh_c + orot_c', 'PFK_ppi': 'f6p_c + ppi_c <=> fdp_c + h_c + pi_c', '2DHPFALDL': '2dhp_c <=> 3mob_c + fald_c', 'AH6PI': 'ah6p__D_c --> f6p_c'}
pant__R_c	(R)-Pantoate	organic acids	Improved	0.85714	0.8421	{}	0.85714	{'FRDO6r': 'fdxr_42_c + h_c + nad_c <=> fdxo_42_c + nadh_c', 'POR': 'coa_c + fdxo_42_c + pyr_c <=> accoa_c + co2_c + fdxr_42_c + h_c'}
pap_c	Adenosine 3',5'-bisphosphate	nucleic acids	Improved	1.33333	0.7502	{}	0.97409	{'PRBT': 'h_c + nh3_c + prpp_c --> ppi_c + pram_c', 'PFK_ppi': 'f6p_c + ppi_c <=> fdp_c + h_c + pi_c', 'GLUDy_1': 'glu__L_c + h2o_c + nadp_c <=> akg_c + 2.0 h_c + nadph_c + nh3_c', 'GTHAMPOR': 'amp_c + gthox_c + h_c + so3_c <=> aps_c + 2.0 gthrd_c'}
paps_c	3'-Phosphoadenylyl sulfate	organosulfurs	Improved	1.33333	0.86636	{}	0.93694	{'PRBT': 'h_c + nh3_c + prpp_c --> ppi_c + pram_c', 'SADT': 'atp_c + h_c + so4_c --> aps_c + ppi_c', 'RU5PS': 'fald_c + ru5p__D_c --> ah6p__D_c', 'PFK_ppi': 'f6p_c + ppi_c <=> fdp_c + h_c + pi_c', 'GLUDy_1': 'glu__L_c + h2o_c + nadp_c <=> akg_c + 2.0 h_c + nadph_c + nh3_c', '2DHPFALDL': '2dhp_c <=> 3mob_c + fald_c', 'AH6PI': 'ah6p__D_c --> f6p_c'}
pdx5p_c	Pyridoxine 5'-phosphate	vitamins	Improved	0.94118	0.84004	{}	0.88889	{'OOR2r': 'akg_c + coa_c + fdxo_42_c <=> co2_c + fdxr_42_c + h_c + succoa_c', 'GLYTA': 'glu__L_c + glx_c <=> akg_c + gly_c', 'HPYRDC': 'h_c + hpyr_c --> co2_c + gcald_c', 'FRDO6r': 'fdxr_42_c + h_c + nad_c <=> fdxo_42_c + nadh_c'}
ppbng_c	Porphobilinogen	organic acids	Improved	1	0.90643	{}	0.96899	{'OOR2r': 'akg_c + coa_c + fdxo_42_c <=> co2_c + fdxr_42_c + h_c + succoa_c', 'POR': 'coa_c + fdxo_42_c + pyr_c <=> accoa_c + co2_c + fdxr_42_c + h_c', 'ALAS': 'gly_c + h_c + succoa_c --> 5aop_c + co2_c + coa_c', 'AGTi': 'ala__L_c + glx_c <=> gly_c + pyr_c'}
pro__L_c	L-Proline	amino acids	Improved	0.90909	0.88319	{}	0.89606	{'OOR2r': 'akg_c + coa_c + fdxo_42_c <=> co2_c + fdxr_42_c + h_c + succoa_c', 'HYDFDi': 'fdxr_42_c + 2.0 h_c <=> fdxo_42_c + h2_c'}
ptrc_c	Putrescine	amines	Improved	0.72727	0.6832	{}	0.71685	{'OOR2r': 'akg_c + coa_c + fdxo_42_c <=> co2_c + fdxr_42_c + h_c + succoa_c', 'POR': 'coa_c + fdxo_42_c + pyr_c <=> accoa_c + co2_c + fdxr_42_c + h_c', 'ORNTAC': 'acorn_c + glu__L_c <=> acglu_c + orn_c'}
pyam5p_c	Pyridoxamine 5'-phosphate	vitamins	Improved	0.94118	0.84004	{}	0.88889	{'OOR2r': 'akg_c + coa_c + fdxo_42_c <=> co2_c + fdxr_42_c + h_c + succoa_c', 'GLYTA': 'glu__L_c + glx_c <=> akg_c + gly_c', 'HPYRDC': 'h_c + hpyr_c --> co2_c + gcald_c', 'FRDO6r': 'fdxr_42_c + h_c + nad_c <=> fdxo_42_c + nadh_c'}
pydx5p_c	Pyridoxal 5'-phosphate	vitamins	Improved	1	0.85772	{}	0.93151	{'OOR2r': 'akg_c + coa_c + fdxo_42_c <=> co2_c + fdxr_42_c + h_c + succoa_c', 'GLYTA': 'glu__L_c + glx_c <=> akg_c + gly_c', 'HPYRDC': 'h_c + hpyr_c --> co2_c + gcald_c', 'FRDO6r': 'fdxr_42_c + h_c + nad_c <=> fdxo_42_c + nadh_c'}
pydx_c	Pyridoxal	vitamins	Improved	1	0.85772	{}	0.93151	{'OOR2r': 'akg_c + coa_c + fdxo_42_c <=> co2_c + fdxr_42_c + h_c + succoa_c', 'GLYTA': 'glu__L_c + glx_c <=> akg_c + gly_c', 'HPYRDC': 'h_c + hpyr_c --> co2_c + gcald_c', 'FRDO6r': 'fdxr_42_c + h_c + nad_c <=> fdxo_42_c + nadh_c'}
pydxn_c	Pyridoxine	vitamins	Improved	0.94118	0.84004	{}	0.88889	{'OOR2r': 'akg_c + coa_c + fdxo_42_c <=> co2_c + fdxr_42_c + h_c + succoa_c', 'GLYTA': 'glu__L_c + glx_c <=> akg_c + gly_c', 'HPYRDC': 'h_c + hpyr_c --> co2_c + gcald_c', 'FRDO6r': 'fdxr_42_c + h_c + nad_c <=> fdxo_42_c + nadh_c'}
ribflv_c	Riboflavin C17H20N4O6	vitamins	Improved	1.0625	0.81199	{}	0.85659	{'PRBT': 'h_c + nh3_c + prpp_c --> ppi_c + pram_c', 'NH3c': 'h_c + nh3_c <-- nh4_c', 'H2ASE_syn': 'h_c + nadph_c <=> h2_c + nadp_c', 'RU5PS': 'fald_c + ru5p__D_c --> ah6p__D_c', 'PFK_ppi': 'f6p_c + ppi_c <=> fdp_c + h_c + pi_c', '2DHPFALDL': '2dhp_c <=> 3mob_c + fald_c', 'AH6PI': 'ah6p__D_c --> f6p_c'}
ser__L_c	L-Serine	amino acids	Improved	1.2	1.07	{}	1.16279	{'OOR2r': 'akg_c + coa_c + fdxo_42_c <=> co2_c + fdxr_42_c + h_c + succoa_c', 'FRDO6r': 'fdxr_42_c + h_c + nad_c <=> fdxo_42_c + nadh_c', 'AGTi': 'ala__L_c + glx_c <=> gly_c + pyr_c'}
spmd_c	Spermidine	amines	Improved	0.73684	0.33249	{}	0.72258	{'CSPMDDH': 'aspsa_c + h_c + nadph_c + ptrc_c --> cspmd_c + h2o_c + nadp_c', 'GLYTA': 'glu__L_c + glx_c <=> akg_c + gly_c', 'RU5PS': 'fald_c + ru5p__D_c --> ah6p__D_c', '2DHPFALDL': '2dhp_c <=> 3mob_c + fald_c', 'ORNTAC': 'acorn_c + glu__L_c <=> acglu_c + orn_c', 'AH6PI': 'ah6p__D_c --> f6p_c', 'FLNDPR2r': '2.0 flxr_c + h_c + nadh_c + 2.0 nadp_c <=> 2.0 flxso_c + nad_c + 2.0 nadph_c', 'CSPMDDC': …
thmmp_c	Thiamin monophosphate	vitamins	Improved	0.85714	0.34923	{}	0.75686	{'SHL_c': 'h2s_c + h_c + ser__L_c --> cys__L_c + h2o_c', 'PRBT': 'h_c + nh3_c + prpp_c --> ppi_c + pram_c', 'M45TB': 'cys__L_c + g3p_c + gly_c + pyr_c --> 4mhetz_c + ala__L_c + co2_c + h2o_c + pi_c', 'AHMMPS': 'air_c + 2.0 h_c --> 4ahmmp_c + gcald_c + pi_c', 'NH3c': 'h_c + nh3_c <-- nh4_c', 'SADT': 'atp_c + h_c + so4_c --> aps_c + ppi_c', 'RU5PS': 'fald_c + ru5p__D_c --> ah6p__D_c', 'PFK_ppi': 'f…
thmpp_c	Thiamine diphosphate	vitamins	Improved	0.85714	0.34665	{}	0.74505	{'SHL_c': 'h2s_c + h_c + ser__L_c --> cys__L_c + h2o_c', 'PRBT': 'h_c + nh3_c + prpp_c --> ppi_c + pram_c', 'M45TB': 'cys__L_c + g3p_c + gly_c + pyr_c --> 4mhetz_c + ala__L_c + co2_c + h2o_c + pi_c', 'AHMMPS': 'air_c + 2.0 h_c --> 4ahmmp_c + gcald_c + pi_c', 'NH3c': 'h_c + nh3_c <-- nh4_c', 'SADT': 'atp_c + h_c + so4_c --> aps_c + ppi_c', 'PFK_ppi': 'f6p_c + ppi_c <=> fdp_c + h_c + pi_c', 'AMPAH'…
thymd_c	Thymidine C10H14N2O5	nucleic acids	Improved	1.05263	0.891	{}	0.97847	{'DHORD_NAD': 'dhor__S_c + nad_c --> nadh_c + orot_c', 'PFK_ppi': 'f6p_c + ppi_c <=> fdp_c + h_c + pi_c', 'URIDK2r': 'atp_c + dump_c <=> adp_c + dudp_c', 'SPT_syn': 'glx_c + ser__L_c <=> gly_c + hpyr_c'}
tre_c	Trehalose	glycans	Improved	1	0.94	{}	0.97917	{'MPL': 'malt_c + pi_c <=> g1p_B_c + glc__D_c', 'MTI': 'tre_c <=> malt_c'}
trp__L_c	L-Tryptophan	amino acids	Improved	0.95652	0.83111	{}	0.86621	{'ANS2': 'chor_c + nh4_c --> anth_c + h2o_c + h_c + pyr_c', 'PFK_ppi': 'f6p_c + ppi_c <=> fdp_c + h_c + pi_c', 'PPDK': 'atp_c + pi_c + pyr_c --> amp_c + h_c + pep_c + ppi_c', 'AGTi': 'ala__L_c + glx_c <=> gly_c + pyr_c'}
ttdca_c	Tetradecanoate (n-C14:0)	fatty acids and lipids	Not improved; reaching maximum theoretical yield	0.7	0.7	{}	0.7	{}
ump_c	UMP C9H11N2O9P	nucleic acids	Improved	1.2	1.0267	{}	1.07586	{'RU5PS': 'fald_c + ru5p__D_c --> ah6p__D_c', 'PFK_ppi': 'f6p_c + ppi_c <=> fdp_c + h_c + pi_c', '2DHPFALDL': '2dhp_c <=> 3mob_c + fald_c', 'AH6PI': 'ah6p__D_c --> f6p_c', 'DHORD6': 'dhor__S_c + nad_c --> h_c + nadh_c + orot_c'}
uri_c	Uridine	nucleic acids	Improved	1.2	1.0267	{}	1.10638	{'DUTUP': 'dutp_c + uri_c <=> dudp_c + h_c + ump_c', 'RU5PS': 'fald_c + ru5p__D_c --> ah6p__D_c', 'DHORD_NAD': 'dhor__S_c + nad_c --> nadh_c + orot_c', 'PFK_ppi': 'f6p_c + ppi_c <=> fdp_c + h_c + pi_c', '2DHPFALDL': '2dhp_c <=> 3mob_c + fald_c', 'AH6PI': 'ah6p__D_c --> f6p_c'}
xtsn_c	Xanthosine	nucleic acids	Improved	1.42857	1.01842	{}	1.06996	{'PRBT': 'h_c + nh3_c + prpp_c --> ppi_c + pram_c', 'PFK_ppi': 'f6p_c + ppi_c <=> fdp_c + h_c + pi_c', 'FRDO6r': 'fdxr_42_c + h_c + nad_c <=> fdxo_42_c + nadh_c', 'GLUDy_1': 'glu__L_c + h2o_c + nadp_c <=> akg_c + 2.0 h_c + nadph_c + nh3_c', 'POR': 'coa_c + fdxo_42_c + pyr_c <=> accoa_c + co2_c + fdxr_42_c + h_c'}
Lglyald_c	L Glyceraldehyde C3H6O3	aldehydes	Improved	1	0.92157	{'ALCD19_L': 'Lglyald_c + h_c + nadph_c <=> glyc_c + nadp_c'}	0.96078	{'ALCD19_L': 'Lglyald_c + h_c + nadph_c <=> glyc_c + nadp_c', 'FBA2': 'f1p_c <=> dhap_c + glyald_c', 'KHK': 'atp_c + fru_c --> adp_c + f1p_c + h_c'}
3hppnl_c	3-Hydroxypropanal	aldehydes	Improved	0.85714	0.81034	{'GLYCDH': 'glyc_c --> 3hppnl_c + h2o_c'}	0.84375	{'FBA2': 'f1p_c <=> dhap_c + glyald_c', 'KHK': 'atp_c + fru_c --> adp_c + f1p_c + h_c', 'GLYCDH': 'glyc_c --> 3hppnl_c + h2o_c', 'FNOR': '2.0 fdxrd_c + h_c + nadp_c <=> 2.0 fdxo_2_2_c + nadph_c', 'NAR_syn_2': 'fdxo_2_2_c + h2o_c + no2_c <=> fdxrd_c + 2.0 h_c + no3_c'}
13ppd_c	1,3-Propanediol	alcohols	Improved	0.75	0.72	{'GLYCDH': 'glyc_c --> 3hppnl_c + h2o_c'}	0.75	{'SHL_c': 'h2s_c + h_c + ser__L_c --> cys__L_c + h2o_c', 'FBA2': 'f1p_c <=> dhap_c + glyald_c', 'TSULDHpp3': '2.0 h_p + q8h2_c + tsul_p --> h2s_p + 2.0 h_c + q8_c + so3_p', 'KHK': 'atp_c + fru_c --> adp_c + f1p_c + h_c', 'HMR_6515': 'mercppyr_c + so3_c --> pyr_c + tsul_c', 'GLYCDH': 'glyc_c --> 3hppnl_c + h2o_c'}
Largn_c	L-Arogenate	amino acids	Not improved; not reaching maximum theoretical yield	1	0.95142	{'AROAT': 'glu__L_c + h_c + pphn_c <=> Largn_c + akg_c'}	0.95142	{'AROAT': 'glu__L_c + h_c + pphn_c <=> Largn_c + akg_c'}
4abz_c	4-Aminobenzoate	aromatics	Improved	1	0.85612	{}	0.90137	{'PABB': 'chor_c + nh4_c --> 4adcho_c + h2o_c', 'PFK_ppi': 'f6p_c + ppi_c <=> fdp_c + h_c + pi_c', 'PPDK': 'atp_c + pi_c + pyr_c --> amp_c + h_c + pep_c + ppi_c'}
thr__L_c	L-Threonine	amino acids	Improved	1	0.90821	{}	0.94737	{'GLYTA': 'glu__L_c + glx_c <=> akg_c + gly_c', 'STPT1': 'hom__L_c + pser__L_c --> phom_c + ser__L_c', 'RU5PS': 'fald_c + ru5p__D_c --> ah6p__D_c', '2DHPFALDL': '2dhp_c <=> 3mob_c + fald_c', 'AH6PI': 'ah6p__D_c --> f6p_c'}
quin_c	Quinate	organic acids	Not improved; not reaching maximum theoretical yield	1	0.96481	{'QUIDHy': 'nadp_c + quin_c <=> 3dhq_c + h_c + nadph_c'}	0.96481	{'QUIDHy': 'nadp_c + quin_c <=> 3dhq_c + h_c + nadph_c'}
23dhb_c	2,3-Dihydroxybenzoate	aromatics	Improved	1.07692	0.92969	{}	0.95621	{'RU5PS': 'fald_c + ru5p__D_c --> ah6p__D_c', 'PFK_ppi': 'f6p_c + ppi_c <=> fdp_c + h_c + pi_c', '2DHPFALDL': '2dhp_c <=> 3mob_c + fald_c', 'AH6PI': 'ah6p__D_c --> f6p_c', 'PPDK': 'atp_c + pi_c + pyr_c --> amp_c + h_c + pep_c + ppi_c'}
adpoh_c	2-Hydroxyadipic Acid	organic acids	Improved	1	0.91176	{'AACT': 'accoa_c + akg_c + h2o_c + 2.0 h_c <=> coa_c + hcit_c', 'HCITI': 'hcit_c <=> hicit_c', 'ADPOHc': '2oxoadp_c + h_c + nadh_c <=> adpoh_c + nad_c', 'HICITD': 'hicit_c + nad_c --> 2oxoadp_c + co2_c + 3.0 h_c + nadh_c'}	1	{'OOR2r': 'akg_c + coa_c + fdxo_42_c <=> co2_c + fdxr_42_c + h_c + succoa_c', 'AACT': 'accoa_c + akg_c + h2o_c + 2.0 h_c <=> coa_c + hcit_c', 'FRDO6r': 'fdxr_42_c + h_c + nad_c <=> fdxo_42_c + nadh_c', 'HCITI': 'hcit_c <=> hicit_c', 'ADPOHc': '2oxoadp_c + h_c + nadh_c <=> adpoh_c + nad_c', 'HICITD': 'hicit_c + nad_c --> 2oxoadp_c + co2_c + 3.0 h_c + nadh_c'}
chor_c	Chorismate	organic acids	Not improved; not reaching maximum theoretical yield	1.05263	0.99366	{}	0.99366	{}
L2aadp_c	L 2 Aminoadipate C6H10NO4	amino acids	Improved	1	0.95918	{'LAT': 'akg_c + lys__L_c <=> L2aadp6sa_c + glu__L_c', 'AASDH1_c': 'L2aadp6sa_c + h2o_c + nadp_c --> L2aadp_c + 2.0 h_c + nadph_c'}	1	{'OOR2r': 'akg_c + coa_c + fdxo_42_c <=> co2_c + fdxr_42_c + h_c + succoa_c', 'AACT': 'accoa_c + akg_c + h2o_c + 2.0 h_c <=> coa_c + hcit_c', 'HCITI': 'hcit_c <=> hicit_c', 'POR': 'coa_c + fdxo_42_c + pyr_c <=> accoa_c + co2_c + fdxr_42_c + h_c', 'AATA': '2oxoadp_c + glu__L_c <=> L2aadp_c + akg_c', 'HICITD': 'hicit_c + nad_c --> 2oxoadp_c + co2_c + 3.0 h_c + nadh_c'}
34dhcinm_c	3,4-Dihydroxy-trans-cinnamate	aromatics	Not improved; not reaching maximum theoretical yield	1	0.89429	{'34HPLFM': '34hpp_m + h_m + nadh_m --> 34hpl_m + nad_m', 'T4HCINNOX': '2.0 T4hcinnm_c + o2_c --> 2.0 34dhcinm_c', 'T4HCINNMFM': '34hpl_m --> T4hcinnm_m + h2o_m'}	0.89429	{'T4HCINNOX': '2.0 T4hcinnm_c + o2_c --> 2.0 34dhcinm_c', 'T4HCINNMFM': '34hpl_m --> T4hcinnm_m + h2o_m', 'HMR_6782': '34hpp_c + h_c + nadh_c --> 34hpl_c + nad_c'}
etoh_c	Ethanol	alcohols	Not improved; reaching maximum theoretical yield	0.66667	0.66667	{}	0.66667	{}
pea_c	Phenylethyl alcohol	alcohols	Not improved; not reaching maximum theoretical yield	0.8	0.76113	{'AALDH': 'h_c + nadh_c + pacald_c <=> nad_c + pea_c', 'PPYRDC': 'h_c + phpyr_c --> co2_c + pacald_c'}	0.76113	{'AALDH': 'h_c + nadh_c + pacald_c <=> nad_c + pea_c', 'PPYRDC': 'h_c + phpyr_c --> co2_c + pacald_c'}
pprdn_c	Piperideine	amines	Not improved; not reaching maximum theoretical yield	0.76923	0.74603	{'DAPAT': '15dap_c + akg_c --> glu__L_c + h2o_c + h_c + pprdn_c'}	0.75075	{'LAT': 'akg_c + lys__L_c <=> L2aadp6sa_c + glu__L_c', 'AACT': 'accoa_c + akg_c + h2o_c + 2.0 h_c <=> coa_c + hcit_c', 'PFK_ppi': 'f6p_c + ppi_c <=> fdp_c + h_c + pi_c', 'HCITI': 'hcit_c <=> hicit_c', 'AASAD2': 'L2aadp_c + atp_c + h_c + nadh_c --> L2aadp6sa_c + amp_c + nad_c + ppi_c', 'AATA': '2oxoadp_c + glu__L_c <=> L2aadp_c + akg_c', 'HICITD': 'hicit_c + nad_c --> 2oxoadp_c + co2_c + 3.0 h_c +…
male_c	Maleate	organic acids	Not improved; reaching maximum theoretical yield	1.33333	1.33333	{'MALEI': 'male_c <=> fum_c'}	1.33333	{'MALEI': 'male_c <=> fum_c'}
ccmuac_c	Cis,cis-Muconate	organic acids	Improved	1.09091	0.71831	{'SALCOD': '2.0 h_c + nadh_c + o2_c + salc_c --> catechol_c + co2_c + h2o_c + nad_c', 'CATDOX': 'catechol_c + o2_c --> ccmuac_c + 2.0 h_c', 'SALCS': 'chor_c --> pyr_c + salc_c'}	0.87805	{'4CMLCL_kt': '4cml_c + h_c --> 5odhf2a_c + co2_c', 'OOR2r': 'akg_c + coa_c + fdxo_42_c <=> co2_c + fdxr_42_c + h_c + succoa_c', 'MUCLI': 'mucl_c <=> 5odhf2a_c', 'MUCCY_kt': 'CCbuttc_c + h_c --> 4cml_c', 'MUCCYCI': 'ccmuac_c + h_c <=> mucl_c', 'FRDO6r': 'fdxr_42_c + h_c + nad_c <=> fdxo_42_c + nadh_c', 'PCADYOX': '34dhbz_c + o2_c --> CCbuttc_c + 2.0 h_c', 'DHSKDH': '3dhsk_c --> 34dhbz_c + h2o_c'}
gam1p_c	D-Glucosamine 1-phosphate	glycans	Not improved; not reaching maximum theoretical yield	1	0.92157	{}	0.92157	{}
15dap_c	1,5-Diaminopentane	amines	Improved	0.71429	0.69767	{}	0.70622	{'LAT': 'akg_c + lys__L_c <=> L2aadp6sa_c + glu__L_c', 'AACT': 'accoa_c + akg_c + h2o_c + 2.0 h_c <=> coa_c + hcit_c', 'PFK_ppi': 'f6p_c + ppi_c <=> fdp_c + h_c + pi_c', 'HCITI': 'hcit_c <=> hicit_c', 'AASAD2': 'L2aadp_c + atp_c + h_c + nadh_c --> L2aadp6sa_c + amp_c + nad_c + ppi_c', 'AATA': '2oxoadp_c + glu__L_c <=> L2aadp_c + akg_c', 'HICITD': 'hicit_c + nad_c --> 2oxoadp_c + co2_c + 3.0 h_c +…
dopa_c	Dopamine	aromatics	Not improved; not reaching maximum theoretical yield	0.88889	0.79493	{'3HLYTCL': '34dhphe_c + h_c --> co2_c + dopa_c', 'TYRDOPO': 'o2_c + 2.0 tyr__L_c --> 2.0 34dhphe_c'}	0.79493	{'3HLYTCL': '34dhphe_c + h_c --> co2_c + dopa_c', 'TYRDOPO': 'o2_c + 2.0 tyr__L_c --> 2.0 34dhphe_c'}
phe__L_c	L-Phenylalanine	amino acids	Not improved; not reaching maximum theoretical yield	0.9	0.85628	{}	0.85628	{}
fum_c	Fumarate	organic acids	Not improved; reaching maximum theoretical yield	1.33333	1.33333	{}	1.33333	{}
glyc3p_c	Glycerol 3-phosphate	organic acids	Not improved; not reaching maximum theoretical yield	0.85714	0.81034	{}	0.81034	{}
catechol_c	Catechol	aromatics	Improved	0.92308	0.71831	{'SALCOD': '2.0 h_c + nadh_c + o2_c + salc_c --> catechol_c + co2_c + h2o_c + nad_c', 'SALCS': 'chor_c --> pyr_c + salc_c'}	0.73057	{'SALCOD': '2.0 h_c + nadh_c + o2_c + salc_c --> catechol_c + co2_c + h2o_c + nad_c', 'SALCS': 'chor_c --> pyr_c + salc_c', 'PFK_ppi': 'f6p_c + ppi_c <=> fdp_c + h_c + pi_c', 'PPDK': 'atp_c + pi_c + pyr_c --> amp_c + h_c + pep_c + ppi_c', 'FLNDPR2r': '2.0 flxr_c + h_c + nadh_c + 2.0 nadp_c <=> 2.0 flxso_c + nad_c + 2.0 nadph_c'}
lys__L_c	L-Lysine	amino acids	Improved	0.85714	0.83721	{}	0.84746	{'LAT': 'akg_c + lys__L_c <=> L2aadp6sa_c + glu__L_c', 'AACT': 'accoa_c + akg_c + h2o_c + 2.0 h_c <=> coa_c + hcit_c', 'PFK_ppi': 'f6p_c + ppi_c <=> fdp_c + h_c + pi_c', 'HCITI': 'hcit_c <=> hicit_c', 'AASAD2': 'L2aadp_c + atp_c + h_c + nadh_c --> L2aadp6sa_c + amp_c + nad_c + ppi_c', 'AATA': '2oxoadp_c + glu__L_c <=> L2aadp_c + akg_c', 'HICITD': 'hicit_c + nad_c --> 2oxoadp_c + co2_c + 3.0 h_c +…
4hba_c	4-Hydroxy-benzyl alcohol	aromatics	Improved	0.875	0.25269	{'THZPSN_1': 'atp_c + cys__L_c + dxyl5p_c + tyr__L_c --> 4hba_c + 4mpetz_c + ala__L_c + amp_c + co2_c + h2o_c + ppi_c'}	0.78152	{'OOR2r': 'akg_c + coa_c + fdxo_42_c <=> co2_c + fdxr_42_c + h_c + succoa_c', 'T4HCINNMFM': '34hpl_m --> T4hcinnm_m + h2o_m', '4HBADH': '4hba_c + nad_c <=> 4hbald_c + h_c + nadh_c', 'RU5PS': 'fald_c + ru5p__D_c --> ah6p__D_c', 'PFK_ppi': 'f6p_c + ppi_c <=> fdp_c + h_c + pi_c', 'COCOAHA': 'coucoa_c + h2o_c --> 4hbald_c + accoa_c', '4CMCOAS': 'T4hcinnm_c + atp_c + coa_c --> amp_c + coucoa_c + ppi_c…
val__L_c	L-Valine	amino acids	Not improved; reaching maximum theoretical yield	0.83333	0.83333	{}	0.83333	{}
4hbz_c	4-Hydroxybenzoate	aromatics	Improved	1	0.88148	{}	0.90137	{'PFK_ppi': 'f6p_c + ppi_c <=> fdp_c + h_c + pi_c', 'PPDK': 'atp_c + pi_c + pyr_c --> amp_c + h_c + pep_c + ppi_c'}
rbt_c	Ribitol	alcohols	Not improved; not reaching maximum theoretical yield	0.90909	0.87687	{'r0796': 'h_c + nadh_c + rib__D_c <=> nad_c + rbt_c'}	0.87687	{'r0796': 'h_c + nadh_c + rib__D_c <=> nad_c + rbt_c'}
phlac_c	Phenyllactate	organic acids	Not improved; not reaching maximum theoretical yield	0.9	0.85628	{'PHLAC': 'nad_c + phlac_c <=> h_c + nadh_c + phpyr_c'}	0.85628	{'PHLAC': 'nad_c + phlac_c <=> h_c + nadh_c + phpyr_c'}
nrpphr_c	Norepinephrine	aromatics	Not improved; not reaching maximum theoretical yield	0.94118	0.76113	{'3HLYTCL': '34dhphe_c + h_c --> co2_c + dopa_c', 'GTHDH': 'dhdascb_c + 2.0 gthrd_c --> ascb__L_c + gthox_c', 'TYRDOPO': 'o2_c + 2.0 tyr__L_c --> 2.0 34dhphe_c', 'DOPABMO_1': 'ascb__L_c + dopa_c + h_c + o2_c --> dhdascb_c + h2o_c + nrpphr_c'}	0.76113	{'3HLYTCL': '34dhphe_c + h_c --> co2_c + dopa_c', 'GTHDH': 'dhdascb_c + 2.0 gthrd_c --> ascb__L_c + gthox_c', 'HMR_6729': '2.0 h_c + o2_c + tyr__L_c --> 34dhphe_c + h2o_c', 'DOPABMO_1': 'ascb__L_c + dopa_c + h_c + o2_c --> dhdascb_c + h2o_c + nrpphr_c'}
pad_c	2 Phenylacetamide C8H9NO	amines	Not improved; not reaching maximum theoretical yield	0.88889	0.76113	{'PHEOR': 'o2_c + phe__L_c --> co2_c + h2o_c + pad_c'}	0.76113	{'AOP': 'phe__L_c --> pad_c'}
pphn_c	Prephenate	organic acids	Not improved; not reaching maximum theoretical yield	1.05263	0.99366	{}	0.99366	{}
btoh_c	Butanol	alcohols	Not improved; reaching maximum theoretical yield	0.66667	0.66667	{'BTCOARx': 'btcoa_c + h_c + nadh_c --> btal_c + coa_c + nad_c', 'ALCD4': 'btoh_c + nad_c <=> btal_c + h_c + nadh_c'}	0.66667	{'BTCOARx': 'btcoa_c + h_c + nadh_c --> btal_c + coa_c + nad_c', 'ALCD4': 'btoh_c + nad_c <=> btal_c + h_c + nadh_c'}
4adcho_c	4-amino-4-deoxychorismate	organic acids	Improved	1.05263	0.96907	{}	0.99366	{'PABB': 'chor_c + nh4_c --> 4adcho_c + h2o_c'}
tyr__L_c	L-Tyrosine	amino acids	Not improved; not reaching maximum theoretical yield	0.94737	0.89429	{}	0.89429	{}
lald__L_c	L-Lactaldehyde	aldehydes	Improved	0.85714	0.81034	{}	0.84375	{'FBA2': 'f1p_c <=> dhap_c + glyald_c', '13PPDH2_1': 'h_c + lald__L_c + nadph_c <=> 13ppd_c + nadp_c', 'KHK': 'atp_c + fru_c --> adp_c + f1p_c + h_c', 'GLYCDH': 'glyc_c --> 3hppnl_c + h2o_c', 'FNOR': '2.0 fdxrd_c + h_c + nadp_c <=> 2.0 fdxo_2_2_c + nadph_c', 'NAR_syn_2': 'fdxo_2_2_c + h2o_c + no2_c <=> fdxrd_c + 2.0 h_c + no3_c'}
4hoxpac_c	4 Hydroxyphenylacetic acid C8H8O3	organic acids	Improved	0.94118	0.8262	{'4HALDD_1': '4hoxpacd_c + h2o_c + nad_c --> 4hoxpac_c + 2.0 h_c + nadh_c', 'C4HP': '34hpp_c + h_c --> 4hoxpacd_c + co2_c'}	0.86228	{'OOR2r': 'akg_c + coa_c + fdxo_42_c <=> co2_c + fdxr_42_c + h_c + succoa_c', 'IOR3b': '34hpp_c + coa_c + fdxo_42_c --> co2_c + fdxr_42_c + h_c + hphaccoa_c', '4PHACTE_1': 'h2o_c + hphaccoa_c --> 4hoxpac_c + coa_c'}
pacald_c	Phenylacetaldehyde	aldehydes	Not improved; not reaching maximum theoretical yield	0.84211	0.79493	{'PPYRDC': 'h_c + phpyr_c --> co2_c + pacald_c'}	0.79493	{'PPYRDC': 'h_c + phpyr_c --> co2_c + pacald_c'}
fc1p_c	L-Fuculose 1-phosphate	glycans	Improved	0.92308	0.86238	{}	0.89524	{'FBA2': 'f1p_c <=> dhap_c + glyald_c', '13PPDH2_1': 'h_c + lald__L_c + nadph_c <=> 13ppd_c + nadp_c', 'KHK': 'atp_c + fru_c --> adp_c + f1p_c + h_c', 'GLYCDH': 'glyc_c --> 3hppnl_c + h2o_c'}
ppap_c	Propanoyl phosphate	organic acids	Improved	0.85714	0.81967	{}	0.85714	{'PPDD': '12ppd__S_c --> h2o_c + ppal_c', 'CITCIa': 'citm_c <=> citac_c + h2o_c', 'FBA2': 'f1p_c <=> dhap_c + glyald_c', 'CITCIb': 'citac_c + h2o_c <=> r3mmal_c', '13PPDH2_1': 'h_c + lald__L_c + nadph_c <=> 13ppd_c + nadp_c', 'KHK': 'atp_c + fru_c --> adp_c + f1p_c + h_c', 'ERTHMMOR': 'nad_c + r3mmal_c --> 2obut_c + co2_c + nadh_c', 'CITMS': 'accoa_c + h2o_c + pyr_c --> citm_c + coa_c + h_c', 'GL…
salc_c	Salicylate	aromatics	Improved	1	0.88148	{'SALCS': 'chor_c --> pyr_c + salc_c'}	0.90137	{'SALCS': 'chor_c --> pyr_c + salc_c', 'PFK_ppi': 'f6p_c + ppi_c <=> fdp_c + h_c + pi_c', 'PPDK': 'atp_c + pi_c + pyr_c --> amp_c + h_c + pep_c + ppi_c'}
5aptn_c	5-Aminopentanoate	organic acids	Improved	0.83333	0.69767	{'DAPO': '15dap_c + o2_c --> 5aptn_c + h_c + nh4_c'}	0.80128	{'LAT': 'akg_c + lys__L_c <=> L2aadp6sa_c + glu__L_c', 'AACT': 'accoa_c + akg_c + h2o_c + 2.0 h_c <=> coa_c + hcit_c', 'PPRDNDH': '2.0 h2o_c + nad_c + pprdn_c --> 5aptn_c + h_c + nadh_c', 'PFK_ppi': 'f6p_c + ppi_c <=> fdp_c + h_c + pi_c', 'HCITI': 'hcit_c <=> hicit_c', 'AASAD2': 'L2aadp_c + atp_c + h_c + nadh_c --> L2aadp6sa_c + amp_c + nad_c + ppi_c', 'AATA': '2oxoadp_c + glu__L_c <=> L2aadp_c +…
galt1p_c	Galactitol 1-phosphate	glycans	Not improved; not reaching maximum theoretical yield	0.92308	0.89524	{'GAL6PI': 'dgal6p_c <=> tag6p__D_c', 'A6PAG': 'atp_c + gal_c --> adp_c + dgal6p_c + h_c'}	0.89524	{'GAL6PI': 'dgal6p_c <=> tag6p__D_c', 'A6PAG': 'atp_c + gal_c --> adp_c + dgal6p_c + h_c'}
12ppd__S_c	(S)-Propane-1,2-diol	alcohols	Improved	0.75	0.72	{}	0.75	{'SHL_c': 'h2s_c + h_c + ser__L_c --> cys__L_c + h2o_c', 'FBA2': 'f1p_c <=> dhap_c + glyald_c', 'TSULDHpp3': '2.0 h_p + q8h2_c + tsul_p --> h2s_p + 2.0 h_c + q8_c + so3_p', '13PPDH2_1': 'h_c + lald__L_c + nadph_c <=> 13ppd_c + nadp_c', 'KHK': 'atp_c + fru_c --> adp_c + f1p_c + h_c', 'HMR_6515': 'mercppyr_c + so3_c --> pyr_c + tsul_c', 'GLYCDH': 'glyc_c --> 3hppnl_c + h2o_c'}
T4hcinnm_c	Trans 4 Hydroxycinnamate C9H7O3	aromatics	Not improved; not reaching maximum theoretical yield	0.94737	0.89429	{'T4HCINNMFM': '34hpl_m --> T4hcinnm_m + h2o_m', 'HMR_6782': '34hpp_c + h_c + nadh_c --> 34hpl_c + nad_c'}	0.89429	{'T4HCINNMFM': '34hpl_m --> T4hcinnm_m + h2o_m', 'HMR_6782': '34hpp_c + h_c + nadh_c --> 34hpl_c + nad_c'}
man_c	D-Mannose	aldehydes	Improved	1	0.95918	{}	1	{'MANE': 'man_c <=> glc__D_c'}
lac__L_c	L-Lactate	organic acids	Improved	1	0.92157	{}	1	{'MALLAC': 'h_c + mal__L_c --> co2_c + lac__L_c'}
dopaqn_c	L-dopaquinone	ketones	Improved	1.05882	0.89429	{'HMR_6874': 'o2_c + tyr__L_c --> dopaqn_c + h2o_c'}	0.93104	{'OOR2r': 'akg_c + coa_c + fdxo_42_c <=> co2_c + fdxr_42_c + h_c + succoa_c', 'FRDO5r': 'fdxr_42_c + h_c + nadp_c <=> fdxo_42_c + nadph_c', 'HMR_6729': '2.0 h_c + o2_c + tyr__L_c --> 34dhphe_c + h2o_c', 'HMR_6876': '2c23dh56dhoxin_c + dopaqn_c <=> 34dhphe_c + L_dpchrm_c', 'RE3198C': 'L_dpchrm_c + h_c + nadh_c <=> 2c23dh56dhoxin_c + nad_c'}
quln_c	Quinolinate	organic acids	Improved	1.27273	1.16667	{}	1.2	{'OOR2r': 'akg_c + coa_c + fdxo_42_c <=> co2_c + fdxr_42_c + h_c + succoa_c', 'HDR3': 'fdxr_42_c + 4.0 h_c + 4.0 lplarg_c + mql8_c + 2.0 nadph_c <=> 4.0 dhlplarg_c + fdxo_42_c + mqn8_c + 2.0 nadp_c', 'FRDO6r': 'fdxr_42_c + h_c + nad_c <=> fdxo_42_c + nadh_c', 'LPD5': 'dhlplarg_c + nad_c --> h_c + lplarg_c + nadh_c'}
dhdascb_c	Dehydroascorbate	organic acids	Improved	1.33333	0.96154	{'GALDH_c': 'gal__L_c + nad_c --> gal14lac_c + h_c + nadh_c', 'GLACDH_m': '2.0 ficytc_m + gal14lac_m --> ascb__L_m + 2.0 focytc_m + 3.0 h_m', 'CYOOm': '4.0 focytc_m + 6.0 h_m + o2_m --> 4.0 ficytc_m + 2.0 h2o_m + 6.0 h_c', 'ASCBOX_1': 'ascb__L_c + 3.0 h_c + 2.0 o2s_c --> dhdascb_c + 2.0 h2o2_c', 'GAL1PP_c': 'gal1p_c + h2o_c --> gal__L_c + pi_c'}	1.02857	{'GALDH_c': 'gal__L_c + nad_c --> gal14lac_c + h_c + nadh_c', 'FRDO5r': 'fdxr_42_c + h_c + nadp_c <=> fdxo_42_c + nadph_c', 'GLACDH_m': '2.0 ficytc_m + gal14lac_m --> ascb__L_m + 2.0 focytc_m + 3.0 h_m', 'CYOOm': '4.0 focytc_m + 6.0 h_m + o2_m --> 4.0 ficytc_m + 2.0 h2o_m + 6.0 h_c', 'RU5PS': 'fald_c + ru5p__D_c --> ah6p__D_c', '2DHPFALDL': '2dhp_c <=> 3mob_c + fald_c', 'POR': 'coa_c + fdxo_42_c …
mal__L_c	L-Malate	organic acids	Not improved; reaching maximum theoretical yield	1.33333	1.33333	{}	1.33333	{}
asp__L_c	L-Aspartate	amino acids	Not improved; reaching maximum theoretical yield	1.33333	1.33333	{}	1.33333	{}
phpyr_c	Phenylpyruvate	organic acids	Not improved; not reaching maximum theoretical yield	0.94737	0.89429	{}	0.89429	{}
12ppd__R_c	(R)-Propane-1,2-diol	alcohols	Improved	0.75	0.72	{}	0.75	{'SHL_c': 'h2s_c + h_c + ser__L_c --> cys__L_c + h2o_c', 'FBA2': 'f1p_c <=> dhap_c + glyald_c', 'TSULDHpp3': '2.0 h_p + q8h2_c + tsul_p --> h2s_p + 2.0 h_c + q8_c + so3_p', '13PPDH2_1': 'h_c + lald__L_c + nadph_c <=> 13ppd_c + nadp_c', 'KHK': 'atp_c + fru_c --> adp_c + f1p_c + h_c', 'ALCD22_L': 'lald__L_c + nad_c --> h_c + mthgxl_c + nadh_c', 'HMR_6515': 'mercppyr_c + so3_c --> pyr_c + tsul_c', '…
dgal6p_c	D-Galactose 6-phosphate	glycans	Not improved; not reaching maximum theoretical yield	1	0.95918	{'A6PAG': 'atp_c + gal_c --> adp_c + dgal6p_c + h_c'}	0.95918	{'A6PAG': 'atp_c + gal_c --> adp_c + dgal6p_c + h_c'}
34dhphe_c	3,4-Dihydroxy-L-phenylalanine	aromatics	Not improved; not reaching maximum theoretical yield	1	0.89429	{'TYRDOPO': 'o2_c + 2.0 tyr__L_c --> 2.0 34dhphe_c'}	0.89429	{'HMR_6729': '2.0 h_c + o2_c + tyr__L_c --> 34dhphe_c + h2o_c'}
succ_c	Succinate	organic acids	Not improved; reaching maximum theoretical yield	1.14286	1.14286	{}	1.14286	{}
xylt_c	Xylitol C5H12O5	alcohols	Not improved; not reaching maximum theoretical yield	0.90909	0.87687	{'XYLTD_D': 'nad_c + xylt_c <=> h_c + nadh_c + xylu__D_c', 'AL4D': 'arabl__D_c + nad_c --> h_c + nadh_c + xylu__D_c', 'ALDR': 'arab__D_c + h_c + nadph_c --> arabl__D_c + nadp_c'}	0.87687	{'XYLTD_D': 'nad_c + xylt_c <=> h_c + nadh_c + xylu__D_c', 'AL4D': 'arabl__D_c + nad_c --> h_c + nadh_c + xylu__D_c', 'ALDR': 'arab__D_c + h_c + nadph_c --> arabl__D_c + nadp_c'}
gal__L_c	L-Galactose	glycans	Not improved; not reaching maximum theoretical yield	1	0.95918	{'GAL1PP_c': 'gal1p_c + h2o_c --> gal__L_c + pi_c'}	0.95918	{'GAL1PP_c': 'gal1p_c + h2o_c --> gal__L_c + pi_c'}
hmcr_c	Homocitrulline	amino acids	Improved	1	0.9454	{'HMCRNc': 'cbp_c + lys__L_c <=> h_c + hmcr_c + pi_c'}	0.95628	{'LAT': 'akg_c + lys__L_c <=> L2aadp6sa_c + glu__L_c', 'AACT': 'accoa_c + akg_c + h2o_c + 2.0 h_c <=> coa_c + hcit_c', 'PFK_ppi': 'f6p_c + ppi_c <=> fdp_c + h_c + pi_c', 'HCITI': 'hcit_c <=> hicit_c', 'AASAD2': 'L2aadp_c + atp_c + h_c + nadh_c --> L2aadp6sa_c + amp_c + nad_c + ppi_c', 'AATA': '2oxoadp_c + glu__L_c <=> L2aadp_c + akg_c', 'HMCRNc': 'cbp_c + lys__L_c <=> h_c + hmcr_c + pi_c', 'HICIT…
selcys_c	Selenocysteine	amino acids	Improved	1	0.68116	{'ACSERL_c': 'acser_c + seln_c --> ac_c + selcys_c'}	0.72222	{'ACSERL_c': 'acser_c + seln_c --> ac_c + selcys_c', 'FNOR': '2.0 fdxrd_c + h_c + nadp_c <=> 2.0 fdxo_2_2_c + nadph_c', 'NAR_syn_2': 'fdxo_2_2_c + h2o_c + no2_c <=> fdxrd_c + 2.0 h_c + no3_c'}
glcr_c	D-Glucarate	organic acids	Improved	1.33333	1.05485	{'GLCURDH': 'glcur_c + h2o_c + nad_c <=> glcr_c + 2.0 h_c + nadh_c', 'UDPGNP': 'h2o_c + udpglcur_c --> glcur_c + h_c + udp_c'}	1.14286	{'GLCURDH': 'glcur_c + h2o_c + nad_c <=> glcr_c + 2.0 h_c + nadh_c', 'RU5PS': 'fald_c + ru5p__D_c --> ah6p__D_c', 'PFK_ppi': 'f6p_c + ppi_c <=> fdp_c + h_c + pi_c', 'FRDO6r': 'fdxr_42_c + h_c + nad_c <=> fdxo_42_c + nadh_c', '2DHPFALDL': '2dhp_c <=> 3mob_c + fald_c', 'POR': 'coa_c + fdxo_42_c + pyr_c <=> accoa_c + co2_c + fdxr_42_c + h_c', 'UDPGNP': 'h2o_c + udpglcur_c --> glcur_c + h_c + udp_c',…
mnl_c	D-Mannitol	alcohols	Improved	0.92308	0.89524	{'MNLDHr': 'mnl_c + nad_c <=> h_c + man_c + nadh_c'}	0.92308	{'FDH': 'for_c + nad_c --> co2_c + nadh_c', 'MNLDHr': 'mnl_c + nad_c <=> h_c + man_c + nadh_c', 'MANE': 'man_c <=> glc__D_c'}
ppa_c	Propionate (n-C3:0)	fatty acids and lipids	Not improved; reaching maximum theoretical yield	0.85714	0.85714	{}	0.85714	{}
ala__L_c	L-Alanine	amino acids	Not improved; reaching maximum theoretical yield	1	1	{}	1	{}
pta_c	Pentanoate	fatty acids and lipids	Not improved; reaching maximum theoretical yield	0.76923	0.76923	{'FACOAE50': 'h2o_c + ptcoa_c --> coa_c + h_c + pta_c', 'VCOAD': 'fad_c + ptcoa_c <-- fadh2_c + pt2coa_c', 'VECOAH': '3hptcoa_c <=> h2o_c + pt2coa_c', 'HVCD': '3optcoa_c + h_c + nadh_c <=> 3hptcoa_c + nad_c', 'VCACT': 'accoa_c + ppcoa_c <=> 3optcoa_c + coa_c'}	0.76923	{'FACOAE50': 'h2o_c + ptcoa_c --> coa_c + h_c + pta_c', 'VCOAD': 'fad_c + ptcoa_c <-- fadh2_c + pt2coa_c', 'VECOAH': '3hptcoa_c <=> h2o_c + pt2coa_c', 'HVCD': '3optcoa_c + h_c + nadh_c <=> 3hptcoa_c + nad_c', 'VCACT': 'accoa_c + ppcoa_c <=> 3optcoa_c + coa_c'}
glutar_c	Glutarate	organic acids	Improved	1	0.79932	{'DAPO': '15dap_c + o2_c --> 5aptn_c + h_c + nh4_c', 'OXPTNDH': 'h2o_c + nad_c + oxptn_c <=> glutar_c + 2.0 h_c + nadh_c', 'APTNAT': '5aptn_c + akg_c <=> glu__L_c + oxptn_c'}	0.91837	{'OOR2r': 'akg_c + coa_c + fdxo_42_c <=> co2_c + fdxr_42_c + h_c + succoa_c', 'OXPTNDH_1': 'nad_c + oxptn_c --> glutar_c + nadh_c', 'PPRDNDH': '2.0 h2o_c + nad_c + pprdn_c --> 5aptn_c + h_c + nadh_c', 'FRDO6r': 'fdxr_42_c + h_c + nad_c <=> fdxo_42_c + nadh_c', 'APTNAT': '5aptn_c + akg_c <=> glu__L_c + oxptn_c', 'DAPAT': '15dap_c + akg_c --> glu__L_c + h2o_c + h_c + pprdn_c'}
ala_B_c	Beta-Alanine	amino acids	Not improved; reaching maximum theoretical yield	1	1	{}	1	{}
ppoh_c	1-Propanol	alcohols	Not improved; reaching maximum theoretical yield	0.66667	0.66667	{'ALCD3ir': 'h_c + nadh_c + ppal_c <=> nad_c + ppoh_c', 'MMSAD2': 'coa_c + nad_c + ppal_c <=> h_c + nadh_c + ppcoa_c'}	0.66667	{'ALCD3ir': 'h_c + nadh_c + ppal_c <=> nad_c + ppoh_c', 'MMSAD2': 'coa_c + nad_c + ppal_c <=> h_c + nadh_c + ppcoa_c'}
skm_c	Shikimate	organic acids	Not improved; not reaching maximum theoretical yield	1	0.96481	{}	0.96481	{}
tym_c	Tyramine	amines	Not improved; not reaching maximum theoretical yield	0.84211	0.79493	{'TYRCBOX': 'h_c + tyr__L_c --> co2_c + tym_c'}	0.79493	{'TYRCBOX': 'h_c + tyr__L_c --> co2_c + tym_c'}
1btol_c	1-Butanol	alcohols	Not improved; reaching maximum theoretical yield	0.66667	0.66667	{'BTS': 'btal_c + h_c + nadh_c --> 1btol_c + nad_c', 'BTCOARx': 'btcoa_c + h_c + nadh_c --> btal_c + coa_c + nad_c'}	0.66667	{'BTS': 'btal_c + h_c + nadh_c --> 1btol_c + nad_c', 'BTCOARx': 'btcoa_c + h_c + nadh_c --> btal_c + coa_c + nad_c'}
peamn_c	Phenethylamine	amines	Not improved; not reaching maximum theoretical yield	0.8	0.76113	{'PHYCBOXL': 'h_c + phe__L_c --> co2_c + peamn_c'}	0.76113	{'PHYCBOXL': 'h_c + phe__L_c --> co2_c + peamn_c', 'FLNDPR2r': '2.0 flxr_c + h_c + nadh_c + 2.0 nadp_c <=> 2.0 flxso_c + nad_c + 2.0 nadph_c'}
but_c	Butyrate	fatty acids and lipids	Not improved; reaching maximum theoretical yield	0.8	0.8	{'BUTCT2': 'acac_c + btcoa_c --> aacoa_c + but_c'}	0.8	{'BUTCT2': 'acac_c + btcoa_c --> aacoa_c + but_c'}
ac_c	Acetate	organic acids	Not improved; reaching maximum theoretical yield	1	1	{}	1	{}

## Sheet: Table S6
Table S6: Suboptimal and optimal pathways for 300 products in E. coli using D-glucose as the substrate(first)
product id	product name	yield in iML1515(C-mol/C-mol)	suboptimal and optimal yield(C-mol/C-mol)	number of heterologous reactions	heterologous reactions
cyst__L_c	L-Cystathionine	0.69851	0.71678	1	{'CYS': 'h2s_c + ser__L_c --> cys__L_c + h2o_c'}
cyst__L_c	L-Cystathionine	0.69851	0.73602	2	{'GTHAMPOR': 'amp_c + gthox_c + h_c + so3_c <=> aps_c + 2.0 gthrd_c', 'CYST_II': 'h2s_c + pser__L_c --> cys__L_c + pi_c'}
cyst__L_c	L-Cystathionine	0.69851	0.75632	3	{'CYST_II': 'h2s_c + pser__L_c --> cys__L_c + pi_c', 'PFK_ppi': 'f6p_c + ppi_c <=> fdp_c + h_c + pi_c', 'APSR2': 'aps_c + grxrd_c --> amp_c + grxox_c + 2.0 h_c + so3_c'}
cyst__L_c	L-Cystathionine	0.69851	0.77778	4	{'GTHAMPOR': 'amp_c + gthox_c + h_c + so3_c <=> aps_c + 2.0 gthrd_c', 'SHL_c': 'h2s_c + h_c + ser__L_c --> cys__L_c + h2o_c', 'SADT': 'atp_c + h_c + so4_c --> aps_c + ppi_c', 'PFK_ppi': 'f6p_c + ppi_c <=> fdp_c + h_c + pi_c'}
ergoth_c	Ergothioneine	0	0.2684	4	{'EGTC': 'fadh2_c + gluhercyso_c --> fad_c + glu__L_c + hercyso_c', 'EGTD': '3.0 amet_c + his__L_c --> 3.0 ahcys_c + 3.0 h_c + hercyn_c', 'EGTB': 'glucys_c + hercyn_c + o2_c --> gluhercyso_c', 'EGTE': 'hercyso_c --> ergoth_c + nh4_c + pyr_c'}
ergoth_c	Ergothioneine	0	0.50659	5	{'AHCi': 'ahcys_c + h2o_c <=> adn_c + hcys__L_c', 'EGTC': 'fadh2_c + gluhercyso_c --> fad_c + glu__L_c + hercyso_c', 'EGTD': '3.0 amet_c + his__L_c --> 3.0 ahcys_c + 3.0 h_c + hercyn_c', 'EGTB': 'glucys_c + hercyn_c + o2_c --> gluhercyso_c', 'EGTE': 'hercyso_c --> ergoth_c + nh4_c + pyr_c'}
ergoth_c	Ergothioneine	0	0.52313	6	{'ADSHm': 'ahcys_m + h2o_m <=> adn_m + hcys__L_m', 'EGTC': 'fadh2_c + gluhercyso_c --> fad_c + glu__L_c + hercyso_c', 'EGTD': '3.0 amet_c + his__L_c --> 3.0 ahcys_c + 3.0 h_c + hercyn_c', 'PFK_ppi': 'f6p_c + ppi_c <=> fdp_c + h_c + pi_c', 'EGTB': 'glucys_c + hercyn_c + o2_c --> gluhercyso_c', 'EGTE': 'hercyso_c --> ergoth_c + nh4_c + pyr_c'}
ergoth_c	Ergothioneine	0	0.53069	7	{'AHCi': 'ahcys_c + h2o_c <=> adn_c + hcys__L_c', 'EGTC': 'fadh2_c + gluhercyso_c --> fad_c + glu__L_c + hercyso_c', 'EGTD': '3.0 amet_c + his__L_c --> 3.0 ahcys_c + 3.0 h_c + hercyn_c', 'CYS': 'h2s_c + ser__L_c --> cys__L_c + h2o_c', 'PFK_ppi': 'f6p_c + ppi_c <=> fdp_c + h_c + pi_c', 'EGTB': 'glucys_c + hercyn_c + o2_c --> gluhercyso_c', 'EGTE': 'hercyso_c --> ergoth_c + nh4_c + pyr_c'}
ergoth_c	Ergothioneine	0	0.53846	8	{'ADSHm': 'ahcys_m + h2o_m <=> adn_m + hcys__L_m', 'CYST_II': 'h2s_c + pser__L_c --> cys__L_c + pi_c', 'EGTC': 'fadh2_c + gluhercyso_c --> fad_c + glu__L_c + hercyso_c', 'EGTD': '3.0 amet_c + his__L_c --> 3.0 ahcys_c + 3.0 h_c + hercyn_c', 'SADT': 'atp_c + h_c + so4_c --> aps_c + ppi_c', 'PFK_ppi': 'f6p_c + ppi_c <=> fdp_c + h_c + pi_c', 'EGTB': 'glucys_c + hercyn_c + o2_c --> gluhercyso_c', 'EGT…
ergoth_c	Ergothioneine	0	0.54647	9	{'AHCi': 'ahcys_c + h2o_c <=> adn_c + hcys__L_c', 'SADTn': 'atp_n + h_n + so4_n --> aps_n + ppi_n', 'SHL_c': 'h2s_c + h_c + ser__L_c --> cys__L_c + h2o_c', 'EGTC': 'fadh2_c + gluhercyso_c --> fad_c + glu__L_c + hercyso_c', 'EGTD': '3.0 amet_c + his__L_c --> 3.0 ahcys_c + 3.0 h_c + hercyn_c', 'PFK_ppi': 'f6p_c + ppi_c <=> fdp_c + h_c + pi_c', 'EGTB': 'glucys_c + hercyn_c + o2_c --> gluhercyso_c', …
ergoth_c	Ergothioneine	0	0.55124	12	{'AHCi': 'ahcys_c + h2o_c <=> adn_c + hcys__L_c', 'AH6PI': 'ah6p__D_c --> f6p_c', 'RU5PS': 'fald_c + ru5p__D_c --> ah6p__D_c', 'SADTn': 'atp_n + h_n + so4_n --> aps_n + ppi_n', 'EGTC': 'fadh2_c + gluhercyso_c --> fad_c + glu__L_c + hercyso_c', 'EGTD': '3.0 amet_c + his__L_c --> 3.0 ahcys_c + 3.0 h_c + hercyn_c', 'CYS': 'h2s_c + ser__L_c --> cys__L_c + h2o_c', 'PFK_ppi': 'f6p_c + ppi_c <=> fdp_c +…
msa_c	Malonate semialdehyde	0.68116	1	1	{'3A2OA': 'akg_c + ala_B_c <=> glu__L_c + msa_c'}
msa_c	Malonate semialdehyde	0.68116	1.02545	2	{'4HTHRS': 'h2o_c + phthr_c --> 4hthr_c + pi_c', 'ALAB': 'akg_c + ala_B_c <=> glu__L_c + msa_c'}
msa_c	Malonate semialdehyde	0.68116	1.14894	3	{'APATr': 'ala_B_c + pyr_c <=> ala__L_c + msa_c', 'OOR2r': 'akg_c + coa_c + fdxo_42_c <=> co2_c + fdxr_42_c + h_c + succoa_c', 'FRDO6r': 'fdxr_42_c + h_c + nad_c <=> fdxo_42_c + nadh_c'}
pcreat_c	Phosphocreatine	0	0.39831	3	{'CK': 'atp_m + creat_m <=> adp_m + pcreat_m', 'GLYAMDTRc': 'arg__L_c + gly_c <=> gudac_c + orn_c', 'GACMTRc': 'amet_c + gudac_c <=> ahcys_c + creat_c + h_c'}
pcreat_c	Phosphocreatine	0	0.83556	4	{'AHCi': 'ahcys_c + h2o_c <=> adn_c + hcys__L_c', 'GLYAMDTRc': 'arg__L_c + gly_c <=> gudac_c + orn_c', 'CKc_cho': 'atp_c + creat_c <=> adp_c + h_c + pcreat_c', 'GACMTRc': 'amet_c + gudac_c <=> ahcys_c + creat_c + h_c'}
pcreat_c	Phosphocreatine	0	0.87111	5	{'AHCi': 'ahcys_c + h2o_c <=> adn_c + hcys__L_c', 'GLYAMDTRc': 'arg__L_c + gly_c <=> gudac_c + orn_c', 'GACMTRc': 'amet_c + gudac_c <=> ahcys_c + creat_c + h_c', 'PFK_ppi': 'f6p_c + ppi_c <=> fdp_c + h_c + pi_c', 'CK_cho': 'atp_m + creat_m <=> adp_m + h_m + pcreat_m'}
pcreat_c	Phosphocreatine	0	0.88889	8	{'AH6PI': 'ah6p__D_c --> f6p_c', 'RU5PS': 'fald_c + ru5p__D_c --> ah6p__D_c', 'CK': 'atp_m + creat_m <=> adp_m + pcreat_m', 'GLYAMDTRc': 'arg__L_c + gly_c <=> gudac_c + orn_c', 'ADSHm': 'ahcys_m + h2o_m <=> adn_m + hcys__L_m', 'GACMTRc': 'amet_c + gudac_c <=> ahcys_c + creat_c + h_c', 'PFK_ppi': 'f6p_c + ppi_c <=> fdp_c + h_c + pi_c', '2DHPFALDL': '2dhp_c <=> 3mob_c + fald_c'}
sarcs_c	Sarcosine C3H7NO2	0	0.33255	1	{'GNMT': 'amet_c + gly_c --> ahcys_c + h_c + sarcs_c'}
sarcs_c	Sarcosine C3H7NO2	0	0.79661	2	{'AHCi': 'ahcys_c + h2o_c <=> adn_c + hcys__L_c', 'GNMT': 'amet_c + gly_c --> ahcys_c + h_c + sarcs_c'}
sarcs_c	Sarcosine C3H7NO2	0	0.83051	3	{'AHCi': 'ahcys_c + h2o_c <=> adn_c + hcys__L_c', 'GNMT': 'amet_c + gly_c --> ahcys_c + h_c + sarcs_c', 'PFK_ppi': 'f6p_c + ppi_c <=> fdp_c + h_c + pi_c'}
sarcs_c	Sarcosine C3H7NO2	0	0.83871	6	{'AHCi': 'ahcys_c + h2o_c <=> adn_c + hcys__L_c', 'AH6PI': 'ah6p__D_c --> f6p_c', 'RU5PS': 'fald_c + ru5p__D_c --> ah6p__D_c', 'GNMT': 'amet_c + gly_c --> ahcys_c + h_c + sarcs_c', 'PFK_ppi': 'f6p_c + ppi_c <=> fdp_c + h_c + pi_c', '2DHPFALDL': '2dhp_c <=> 3mob_c + fald_c'}
12ppd__R_c	(R)-Propane-1,2-diol	0.72	0.72222	3	{'TSULDHpp3': '2.0 h_p + q8h2_c + tsul_p --> h2s_p + 2.0 h_c + q8_c + so3_p', 'HMR_6515': 'mercppyr_c + so3_c --> pyr_c + tsul_c', 'CYS': 'h2s_c + ser__L_c --> cys__L_c + h2o_c'}
12ppd__R_c	(R)-Propane-1,2-diol	0.72	0.73437	5	{'FBA2': 'f1p_c <=> dhap_c + glyald_c', 'KHK': 'atp_c + fru_c --> adp_c + f1p_c + h_c', 'ALCD22_L': 'lald__L_c + nad_c --> h_c + mthgxl_c + nadh_c', 'GLYCDH': 'glyc_c --> 3hppnl_c + h2o_c', '13PPDH2_1': 'h_c + lald__L_c + nadph_c <=> 13ppd_c + nadp_c'}
12ppd__R_c	(R)-Propane-1,2-diol	0.72	0.74	6	{'FBA2': 'f1p_c <=> dhap_c + glyald_c', 'KHK': 'atp_c + fru_c --> adp_c + f1p_c + h_c', 'HMR_3855': 'h_c + lald__L_c + nadph_c --> 12ppd__R_c + nadp_c', 'GLYCDH': 'glyc_c --> 3hppnl_c + h2o_c', 'H2ASE_syn': 'h_c + nadph_c <=> h2_c + nadp_c', '13PPDH2_1': 'h_c + lald__L_c + nadph_c <=> 13ppd_c + nadp_c'}
12ppd__R_c	(R)-Propane-1,2-diol	0.72	0.75	8	{'FBA2': 'f1p_c <=> dhap_c + glyald_c', 'TSULDHpp3': '2.0 h_p + q8h2_c + tsul_p --> h2s_p + 2.0 h_c + q8_c + so3_p', 'KHK': 'atp_c + fru_c --> adp_c + f1p_c + h_c', 'HMR_3855': 'h_c + lald__L_c + nadph_c --> 12ppd__R_c + nadp_c', 'HMR_6515': 'mercppyr_c + so3_c --> pyr_c + tsul_c', 'GLYCDH': 'glyc_c --> 3hppnl_c + h2o_c', 'CYS': 'h2s_c + ser__L_c --> cys__L_c + h2o_c', '13PPDH2_1': 'h_c + lald__L…
12ppd__S_c	(S)-Propane-1,2-diol	0.72	0.73438	4	{'FBA2': 'f1p_c <=> dhap_c + glyald_c', 'KHK': 'atp_c + fru_c --> adp_c + f1p_c + h_c', 'GLYCDH': 'glyc_c --> 3hppnl_c + h2o_c', '13PPDH2_1': 'h_c + lald__L_c + nadph_c <=> 13ppd_c + nadp_c'}
12ppd__S_c	(S)-Propane-1,2-diol	0.72	0.74	5	{'FBA2': 'f1p_c <=> dhap_c + glyald_c', 'HADPCOADH': '3hadpcoa_c <-- h2_c + oxadpcoa_c', 'KHK': 'atp_c + fru_c --> adp_c + f1p_c + h_c', 'GLYCDH': 'glyc_c --> 3hppnl_c + h2o_c', '13PPDH2_1': 'h_c + lald__L_c + nadph_c <=> 13ppd_c + nadp_c'}
12ppd__S_c	(S)-Propane-1,2-diol	0.72	0.75	7	{'FBA2': 'f1p_c <=> dhap_c + glyald_c', 'TSULDHpp3': '2.0 h_p + q8h2_c + tsul_p --> h2s_p + 2.0 h_c + q8_c + so3_p', 'KHK': 'atp_c + fru_c --> adp_c + f1p_c + h_c', 'HMR_6515': 'mercppyr_c + so3_c --> pyr_c + tsul_c', 'GLYCDH': 'glyc_c --> 3hppnl_c + h2o_c', 'CYS': 'h2s_c + ser__L_c --> cys__L_c + h2o_c', '13PPDH2_1': 'h_c + lald__L_c + nadph_c <=> 13ppd_c + nadp_c'}
13dampp_c	1 3 Diaminopropane C3H12N2	0	0.18229	1	{'SPMDOX': 'h2o_c + o2_c + spmd_c --> 13dampp_c + 4abutn_c + h2o2_c'}
13dampp_c	1 3 Diaminopropane C3H12N2	0	0.18813	2	{'SPMDOX': 'h2o_c + o2_c + spmd_c --> 13dampp_c + 4abutn_c + h2o2_c', 'SHSL2r': 'h2s_c + suchms_c --> h_c + hcys__L_c + succ_c'}
13dampp_c	1 3 Diaminopropane C3H12N2	0	0.5	3	{'CSPMDDC': 'cspmd_c + h_c --> co2_c + spmd_c', 'CSPMDDH': 'aspsa_c + h_c + nadph_c + ptrc_c --> cspmd_c + h2o_c + nadp_c', 'SPMDOX': 'h2o_c + o2_c + spmd_c --> 13dampp_c + 4abutn_c + h2o2_c'}
13dampp_c	1 3 Diaminopropane C3H12N2	0	0.55102	4	{'CSPMDDC': 'cspmd_c + h_c --> co2_c + spmd_c', 'CSPMDDH': 'aspsa_c + h_c + nadph_c + ptrc_c --> cspmd_c + h2o_c + nadp_c', 'SPMDOX': 'h2o_c + o2_c + spmd_c --> 13dampp_c + 4abutn_c + h2o2_c', 'PKETF': 'f6p_c + pi_c --> actp_c + e4p_c + h2o_c'}
13dampp_c	1 3 Diaminopropane C3H12N2	0	0.57447	5	{'ORNTAC': 'acorn_c + glu__L_c <=> acglu_c + orn_c', 'CSPMDDC': 'cspmd_c + h_c --> co2_c + spmd_c', 'CSPMDDH': 'aspsa_c + h_c + nadph_c + ptrc_c --> cspmd_c + h2o_c + nadp_c', 'SPMDOX': 'h2o_c + o2_c + spmd_c --> 13dampp_c + 4abutn_c + h2o2_c', 'PKETX': 'pi_c + xu5p__D_c --> actp_c + g3p_c + h2o_c'}
13dampp_c	1 3 Diaminopropane C3H12N2	0	0.6	6	{'ORNTAC': 'acorn_c + glu__L_c <=> acglu_c + orn_c', 'CSPMDDC': 'cspmd_c + h_c --> co2_c + spmd_c', 'CSPMDDH': 'aspsa_c + h_c + nadph_c + ptrc_c --> cspmd_c + h2o_c + nadp_c', 'SPMDOX': 'h2o_c + o2_c + spmd_c --> 13dampp_c + 4abutn_c + h2o2_c', 'SSCOARy': 'h_c + nadph_c + succoa_c <=> coa_c + nadp_c + sucsal_c', 'PKETF': 'f6p_c + pi_c --> actp_c + e4p_c + h2o_c'}
13dampp_c	1 3 Diaminopropane C3H12N2	0	0.61842	7	{'ORNTAC': 'acorn_c + glu__L_c <=> acglu_c + orn_c', 'CSPMDDC': 'cspmd_c + h_c --> co2_c + spmd_c', 'CSPMDDH': 'aspsa_c + h_c + nadph_c + ptrc_c --> cspmd_c + h2o_c + nadp_c', 'OOR2r': 'akg_c + coa_c + fdxo_42_c <=> co2_c + fdxr_42_c + h_c + succoa_c', 'SPMDOX': 'h2o_c + o2_c + spmd_c --> 13dampp_c + 4abutn_c + h2o2_c', 'FRDO6r': 'fdxr_42_c + h_c + nad_c <=> fdxo_42_c + nadh_c', 'SSCOARy': 'h_c +…
13dampp_c	1 3 Diaminopropane C3H12N2	0	0.64384	8	{'CSPMDDC': 'cspmd_c + h_c --> co2_c + spmd_c', 'CSPMDDH': 'aspsa_c + h_c + nadph_c + ptrc_c --> cspmd_c + h2o_c + nadp_c', 'OOR2r': 'akg_c + coa_c + fdxo_42_c <=> co2_c + fdxr_42_c + h_c + succoa_c', 'RE0691C': '4abutn_c <=> CE1944_c + h2o_c', 'RE1898C': 'CE5586_c <=> 13dampp_c + CE1944_c', 'FRDO6r': 'fdxr_42_c + h_c + nad_c <=> fdxo_42_c + nadh_c', 'SSCOARy': 'h_c + nadph_c + succoa_c <=> coa_c…
13dampp_c	1 3 Diaminopropane C3H12N2	0	0.68116	9	{'ORNTAC': 'acorn_c + glu__L_c <=> acglu_c + orn_c', 'CSPMDDC': 'cspmd_c + h_c --> co2_c + spmd_c', 'CSPMDDH': 'aspsa_c + h_c + nadph_c + ptrc_c --> cspmd_c + h2o_c + nadp_c', 'OOR2r': 'akg_c + coa_c + fdxo_42_c <=> co2_c + fdxr_42_c + h_c + succoa_c', 'RE0691C': '4abutn_c <=> CE1944_c + h2o_c', 'RE1898C': 'CE5586_c <=> 13dampp_c + CE1944_c', 'SSCOARy': 'h_c + nadph_c + succoa_c <=> coa_c + nadp_…
13dpg_c	3-Phospho-D-glyceroyl phosphate	1	1.01075	1	{'4HTHRS': 'h2o_c + phthr_c --> 4hthr_c + pi_c'}
13dpg_c	3-Phospho-D-glyceroyl phosphate	1	1.05263	2	{'OOR2r': 'akg_c + coa_c + fdxo_42_c <=> co2_c + fdxr_42_c + h_c + succoa_c', 'NADFADOR': 'fadh2_c + fdxr_42_c + 2.0 nad_c <=> fad_c + fdxo_42_c + 2.0 nadh_c'}
13ppd_c	1,3-Propanediol	0	0.72	1	{'GLYCDH': 'glyc_c --> 3hppnl_c + h2o_c'}
13ppd_c	1,3-Propanediol	0	0.73438	3	{'FBA2': 'f1p_c <=> dhap_c + glyald_c', 'KHK': 'atp_c + fru_c --> adp_c + f1p_c + h_c', 'GLYCDH': 'glyc_c --> 3hppnl_c + h2o_c'}
13ppd_c	1,3-Propanediol	0	0.74	4	{'FBA2': 'f1p_c <=> dhap_c + glyald_c', 'NAD_H2': 'h_c + nadh_c <=> h2_c + nad_c', 'KHK': 'atp_c + fru_c --> adp_c + f1p_c + h_c', 'GLYCDH': 'glyc_c --> 3hppnl_c + h2o_c'}
13ppd_c	1,3-Propanediol	0	0.75	6	{'FBA2': 'f1p_c <=> dhap_c + glyald_c', 'TSULDHpp3': '2.0 h_p + q8h2_c + tsul_p --> h2s_p + 2.0 h_c + q8_c + so3_p', 'KHK': 'atp_c + fru_c --> adp_c + f1p_c + h_c', 'SHL_c': 'h2s_c + h_c + ser__L_c --> cys__L_c + h2o_c', 'HMR_6515': 'mercppyr_c + so3_c --> pyr_c + tsul_c', 'GLYCDH': 'glyc_c --> 3hppnl_c + h2o_c'}
15dap_c	1,5-Diaminopentane	0.69767	0.69892	3	{'OOR2r': 'akg_c + coa_c + fdxo_42_c <=> co2_c + fdxr_42_c + h_c + succoa_c', 'AGTim': 'ala__L_m + glx_m <=> gly_m + pyr_m', 'HYDFDi': 'fdxr_42_c + 2.0 h_c <=> fdxo_42_c + h2_c'}
15dap_c	1,5-Diaminopentane	0.69767	0.70175	4	{'AH6PI': 'ah6p__D_c --> f6p_c', 'RU5PS': 'fald_c + ru5p__D_c --> ah6p__D_c', 'SGAT': 'glx_m + ser__L_m <=> gly_m + hpyr_m', '2DHPFALDL': '2dhp_c <=> 3mob_c + fald_c'}
1btol_c	1-Butanol	0	0.66667	2	{'BTCOARx': 'btcoa_c + h_c + nadh_c --> btal_c + coa_c + nad_c', 'BTS': 'btal_c + h_c + nadh_c --> 1btol_c + nad_c'}
23dhb_c	2,3-Dihydroxybenzoate	0.92969	0.95619	2	{'PPDK': 'atp_c + pi_c + pyr_c --> amp_c + h_c + pep_c + ppi_c', 'PFK_ppi': 'f6p_c + ppi_c <=> fdp_c + h_c + pi_c'}
25dop_c	2,5-dioxopentanoate	0	0.83333	1	{'DOPDH': '25dop_c + h2o_c + nadp_c <=> akg_c + 2.0 h_c + nadph_c'}
25dop_c	2,5-dioxopentanoate	0	1	2	{'DOPDH': '25dop_c + h2o_c + nadp_c <=> akg_c + 2.0 h_c + nadph_c', 'PKETX': 'pi_c + xu5p__D_c --> actp_c + g3p_c + h2o_c'}
25dop_c	2,5-dioxopentanoate	0	1.11111	3	{'OOR2r': 'akg_c + coa_c + fdxo_42_c <=> co2_c + fdxr_42_c + h_c + succoa_c', 'DOPDH': '25dop_c + h2o_c + nadp_c <=> akg_c + 2.0 h_c + nadph_c', 'POR': 'coa_c + fdxo_42_c + pyr_c <=> accoa_c + co2_c + fdxr_42_c + h_c'}
2dhglcn_c	2-Dehydro-D-gluconate	0	1	1	{'GADktpp': 'fad_c + glcn_p <=> 2dhglcn_p + fadh2_c'}
2dhglcn_c	2-Dehydro-D-gluconate	0	1.01307	2	{'GAD2ktpp': 'glcn_p + q8_c --> 2dhglcn_p + q8h2_c', '4HTHRS_1': 'h2o_c + phthr_c --> 4hthr_c + h_c + pi_c'}
2dhglcn_c	2-Dehydro-D-gluconate	0	1.06897	3	{'OOR2r': 'akg_c + coa_c + fdxo_42_c <=> co2_c + fdxr_42_c + h_c + succoa_c', 'FRDO6r': 'fdxr_42_c + h_c + nad_c <=> fdxo_42_c + nadh_c', 'GADktpp': 'fad_c + glcn_p <=> 2dhglcn_p + fadh2_c'}
2dhglcn_c	2-Dehydro-D-gluconate	0	1.10714	4	{'OOR2r': 'akg_c + coa_c + fdxo_42_c <=> co2_c + fdxr_42_c + h_c + succoa_c', 'FRDO6r': 'fdxr_42_c + h_c + nad_c <=> fdxo_42_c + nadh_c', 'ACOAD4': 'dcacoa_c + nad_c --> dc2coa_c + h_c + nadh_c', 'GADktpp': 'fad_c + glcn_p <=> 2dhglcn_p + fadh2_c'}
2dhglcn_c	2-Dehydro-D-gluconate	0	1.13725	5	{'OOR2r': 'akg_c + coa_c + fdxo_42_c <=> co2_c + fdxr_42_c + h_c + succoa_c', 'GADktpp': 'fad_c + glcn_p <=> 2dhglcn_p + fadh2_c', 'NADFADOR': 'fadh2_c + fdxr_42_c + 2.0 nad_c <=> fad_c + fdxo_42_c + 2.0 nadh_c', 'GLCD': 'glc__D_c + nadp_c --> glcn_c + nadph_c', 'FRDO5r': 'fdxr_42_c + h_c + nadp_c <=> fdxo_42_c + nadph_c'}
2dhglcn_c	2-Dehydro-D-gluconate	0	1.14286	8	{'AH6PI': 'ah6p__D_c --> f6p_c', 'RU5PS': 'fald_c + ru5p__D_c --> ah6p__D_c', 'ACOAD4': 'dcacoa_c + nad_c --> dc2coa_c + h_c + nadh_c', 'GADktpp': 'fad_c + glcn_p <=> 2dhglcn_p + fadh2_c', 'POR': 'coa_c + fdxo_42_c + pyr_c <=> accoa_c + co2_c + fdxr_42_c + h_c', '2DHPFALDL': '2dhp_c <=> 3mob_c + fald_c', 'GLCD': 'glc__D_c + nadp_c --> glcn_c + nadph_c', 'FRDO5r': 'fdxr_42_c + h_c + nadp_c <=> fdx…
2dhp_c	2-Dehydropantoate	0.88889	0.92308	2	{'ACLSb': '2ahethmpp_c + pyr_c --> alac__S_c + thmpp_c', 'PDC': '2ahethmpp_c <=> acald_c + thmpp_c'}
2ippm_c	2-Isopropylmaleate	0.77778	0.875	1	{'PKETF': 'f6p_c + pi_c --> actp_c + e4p_c + h2o_c'}
2ippm_c	2-Isopropylmaleate	0.77778	0.93333	2	{'OOR2r': 'akg_c + coa_c + fdxo_42_c <=> co2_c + fdxr_42_c + h_c + succoa_c', 'HYDFDi': 'fdxr_42_c + 2.0 h_c <=> fdxo_42_c + h2_c'}
2mbtoh_c	2 methyl 1 butanol C5H12O	0	0.65217	2	{'3MOPDC': '3mop_c + h_c --> 2mbald_c + co2_c', 'ALCD22xim': '2mbald_m + h_m + nadh_m --> 2mbtoh_m + nad_m'}
2mbtoh_c	2 methyl 1 butanol C5H12O	0	0.66667	3	{'ALCD22xi': '2mbald_c + h_c + nadh_c --> 2mbtoh_c + nad_c', '3MOPDC': '3mop_c + h_c --> 2mbald_c + co2_c', 'HSDA': 'hom__L_c --> 2obut_c + nh4_c'}
2mm__R_c	(R)-2-Methylmalate	0	0.83333	1	{'MMS': 'accoa_c + h2o_c + pyr_c --> 2mm__R_c + coa_c + h_c'}
2mm__R_c	(R)-2-Methylmalate	0	1	2	{'MMS': 'accoa_c + h2o_c + pyr_c --> 2mm__R_c + coa_c + h_c', 'PKETF': 'f6p_c + pi_c --> actp_c + e4p_c + h2o_c'}
2mm__R_c	(R)-2-Methylmalate	0	1.11111	3	{'OOR2r': 'akg_c + coa_c + fdxo_42_c <=> co2_c + fdxr_42_c + h_c + succoa_c', 'MMS': 'accoa_c + h2o_c + pyr_c --> 2mm__R_c + coa_c + h_c', 'HYDFDi': 'fdxr_42_c + 2.0 h_c <=> fdxo_42_c + h2_c'}
2obut_c	2-Oxobutanoate	0.90821	0.96	1	{'HSDA': 'hom__L_c --> 2obut_c + nh4_c'}
2obut_c	2-Oxobutanoate	0.90821	0.96296	3	{'GLYTA_1': 'glu__L_m + glx_m <=> akg_m + gly_m', 'FDH': 'for_c + nad_c --> co2_c + nadh_c', 'HSDA': 'hom__L_c --> 2obut_c + nh4_c'}
2obut_c	2-Oxobutanoate	0.90821	0.98039	4	{'MASMU': 'glu__L_c --> t3mlasp_c', 'MOADC': '2m3os_c + h_c --> 2obut_c + co2_c', 'BMAAT': 'akg_c + t3mlasp_c --> 2m3os_c + glu__L_c', 'HSDA': 'hom__L_c --> 2obut_c + nh4_c'}
2obut_c	2-Oxobutanoate	0.90821	1	5	{'CITCIa': 'citm_c <=> citac_c + h2o_c', 'CITCIb': 'citac_c + h2o_c <=> r3mmal_c', 'CITMS': 'accoa_c + h2o_c + pyr_c --> citm_c + coa_c + h_c', 'HSDA': 'hom__L_c --> 2obut_c + nh4_c', 'ERTHMMOR': 'nad_c + r3mmal_c --> 2obut_c + co2_c + nadh_c'}
2oxoadp_c	2 Oxoadipate C6H6O5	0	1	3	{'AATA': '2oxoadp_c + glu__L_c <=> L2aadp_c + akg_c', 'AASAD3': 'L2aadp6sa_c + h2o_c + nad_c --> L2aadp_c + 2.0 h_c + nadh_c', 'LAT': 'akg_c + lys__L_c <=> L2aadp6sa_c + glu__L_c'}
2oxoadp_c	2 Oxoadipate C6H6O5	0	1.00645	4	{'4HTHRS': 'h2o_c + phthr_c --> 4hthr_c + pi_c', 'r0450': 'L2aadp_m + akg_m <=> 2oxoadp_m + glu__L_m', 'AASDH1_c': 'L2aadp6sa_c + h2o_c + nadp_c --> L2aadp_c + 2.0 h_c + nadph_c', 'LAT': 'akg_c + lys__L_c <=> L2aadp6sa_c + glu__L_c'}
2oxoadp_c	2 Oxoadipate C6H6O5	0	1.06931	5	{'OOR2r': 'akg_c + coa_c + fdxo_42_c <=> co2_c + fdxr_42_c + h_c + succoa_c', 'HCITI': 'hcit_c <=> hicit_c', 'HICITD': 'hicit_c + nad_c --> 2oxoadp_c + co2_c + 3.0 h_c + nadh_c', 'AACT': 'accoa_c + akg_c + h2o_c + 2.0 h_c <=> coa_c + hcit_c', 'FRDO5r': 'fdxr_42_c + h_c + nadp_c <=> fdxo_42_c + nadph_c'}
2ppoh_c	2-Propanol	0	0.5	2	{'ADCim': 'acac_m + h_m --> acetone_m + co2_m', 'ALCD20y': '2ppoh_c + nadp_c <=> acetone_c + h_c + nadph_c'}
2ppoh_c	2-Propanol	0	0.66667	3	{'ADCim': 'acac_m + h_m --> acetone_m + co2_m', 'ALCD20y': '2ppoh_c + nadp_c <=> acetone_c + h_c + nadph_c', 'PKETF': 'f6p_c + pi_c --> actp_c + e4p_c + h2o_c'}
34dhbald_c	3,4-dihydroxybenzaldehyde	0	0.79333	5	{'CACOAHA': 'caffcoa_c + h2o_c --> 34dhbald_c + accoa_c', 'CAFFCOA': '34dhcinm_c + atp_c + coa_c --> amp_c + caffcoa_c + ppi_c', '34HPLFM': '34hpp_m + h_m + nadh_m --> 34hpl_m + nad_m', 'T4HCINNMFM': '34hpl_m --> T4hcinnm_m + h2o_m', 'T4HCINNOX': '2.0 T4hcinnm_c + o2_c --> 2.0 34dhcinm_c'}
34dhbald_c	3,4-dihydroxybenzaldehyde	0	0.81507	6	{'CACOAHA': 'caffcoa_c + h2o_c --> 34dhbald_c + accoa_c', 'CAFFCOA': '34dhcinm_c + atp_c + coa_c --> amp_c + caffcoa_c + ppi_c', '34HPLFM': '34hpp_m + h_m + nadh_m --> 34hpl_m + nad_m', 'T4HCINNMFM': '34hpl_m --> T4hcinnm_m + h2o_m', 'T4HCINNOX': '2.0 T4hcinnm_c + o2_c --> 2.0 34dhcinm_c', 'PFK_ppi': 'f6p_c + ppi_c <=> fdp_c + h_c + pi_c'}
34dhbald_c	3,4-dihydroxybenzaldehyde	0	0.81718	9	{'CACOAHA': 'caffcoa_c + h2o_c --> 34dhbald_c + accoa_c', 'CAFFCOA': '34dhcinm_c + atp_c + coa_c --> amp_c + caffcoa_c + ppi_c', 'FRDO6r': 'fdxr_42_c + h_c + nad_c <=> fdxo_42_c + nadh_c', '34HPLFM': '34hpp_m + h_m + nadh_m --> 34hpl_m + nad_m', 'T4HCINNMFM': '34hpl_m --> T4hcinnm_m + h2o_m', 'PPDK': 'atp_c + pi_c + pyr_c --> amp_c + h_c + pep_c + ppi_c', 'POR': 'coa_c + fdxo_42_c + pyr_c <=> acc…
34dhbald_c	3,4-dihydroxybenzaldehyde	0	0.81823	12	{'AH6PI': 'ah6p__D_c --> f6p_c', 'CACOAHA': 'caffcoa_c + h2o_c --> 34dhbald_c + accoa_c', 'CAFFCOA': '34dhcinm_c + atp_c + coa_c --> amp_c + caffcoa_c + ppi_c', 'RU5PS': 'fald_c + ru5p__D_c --> ah6p__D_c', 'PPDKgr': 'atp_x + pi_x + pyr_x --> amp_x + h_x + pep_x + ppi_x', '34HPLFM': '34hpp_m + h_m + nadh_m --> 34hpl_m + nad_m', 'T4HCINNMFM': '34hpl_m --> T4hcinnm_m + h2o_m', 'POR': 'coa_c + fdxo_4…
34dhbz_c	3,4-Dihydroxybenzoate	0	1	1	{'DHSKDH': '3dhsk_c --> 34dhbz_c + h2o_c'}
34dhbz_c	3,4-Dihydroxybenzoate	0	1.00458	2	{'DHSKDH': '3dhsk_c --> 34dhbz_c + h2o_c', '4HTHRS_1': 'h2o_c + phthr_c --> 4hthr_c + h_c + pi_c'}
34dhbz_c	3,4-Dihydroxybenzoate	0	1.02439	3	{'OOR2r': 'akg_c + coa_c + fdxo_42_c <=> co2_c + fdxr_42_c + h_c + succoa_c', 'FRDO6r': 'fdxr_42_c + h_c + nad_c <=> fdxo_42_c + nadh_c', 'DHSKDH': '3dhsk_c --> 34dhbz_c + h2o_c'}
34dhcinm_c	3,4-Dihydroxy-trans-cinnamate	0	0.89429	3	{'34HPLFM': '34hpp_m + h_m + nadh_m --> 34hpl_m + nad_m', 'T4HCINNMFM': '34hpl_m --> T4hcinnm_m + h2o_m', 'T4HCINNOX': '2.0 T4hcinnm_c + o2_c --> 2.0 34dhcinm_c'}
34dhphe_c	3,4-Dihydroxy-L-phenylalanine	0	0.89429	1	{'TYRDOPO': 'o2_c + 2.0 tyr__L_c --> 2.0 34dhphe_c'}
34hpp_c	3-(4-Hydroxyphenyl)pyruvate	0.9	0.90578	1	{'4HTHRS_1': 'h2o_c + phthr_c --> 4hthr_c + h_c + pi_c'}
34hpp_c	3-(4-Hydroxyphenyl)pyruvate	0.9	0.93103	2	{'OOR2r': 'akg_c + coa_c + fdxo_42_c <=> co2_c + fdxr_42_c + h_c + succoa_c', 'FRDO6r': 'fdxr_42_c + h_c + nad_c <=> fdxo_42_c + nadh_c'}
3aap_c	3-acetamidopropanal	0	0.29247	1	{'RE1537C': 'N1aspmd_c + h2o_c + o2_c --> 3aap_c + h2o2_c + ptrc_c'}
3aap_c	3-acetamidopropanal	0	0.30148	2	{'RE1537C': 'N1aspmd_c + h2o_c + o2_c --> 3aap_c + h2o2_c + ptrc_c', 'PFK_ppi': 'f6p_c + ppi_c <=> fdp_c + h_c + pi_c'}
3aap_c	3-acetamidopropanal	0	0.83333	3	{'CSPMDDC': 'cspmd_c + h_c --> co2_c + spmd_c', 'CSPMDDH': 'aspsa_c + h_c + nadph_c + ptrc_c --> cspmd_c + h2o_c + nadp_c', 'RE1537C': 'N1aspmd_c + h2o_c + o2_c --> 3aap_c + h2o2_c + ptrc_c'}
3aib_c	L-3-Amino-isobutanoate	0	0.70019	3	{'BUP': '3uib_c + h2o_c + 2.0 h_c --> 3aib_c + co2_c + nh4_c', 'DHPM2': '56dthm_c + h2o_c --> 3uib_c + h_c', 'r0330': 'h_c + nadh_c + thym_c --> 56dthm_c + nad_c'}
3aib_c	L-3-Amino-isobutanoate	0	0.73294	4	{'DURAD2': '56dthm_c + nadp_c <=> h_c + nadph_c + thym_c', 'BUP': '3uib_c + h2o_c + 2.0 h_c --> 3aib_c + co2_c + nh4_c', 'DHPM2': '56dthm_c + h2o_c --> 3uib_c + h_c', 'DUTUP': 'dutp_c + uri_c <=> dudp_c + h_c + ump_c'}
3aib_c	L-3-Amino-isobutanoate	0	0.76413	5	{'DURAD2': '56dthm_c + nadp_c <=> h_c + nadph_c + thym_c', 'BUP': '3uib_c + h2o_c + 2.0 h_c --> 3aib_c + co2_c + nh4_c', 'DHPM2': '56dthm_c + h2o_c --> 3uib_c + h_c', 'PFK_ppi': 'f6p_c + ppi_c <=> fdp_c + h_c + pi_c', 'DUTUP': 'dutp_c + uri_c <=> dudp_c + h_c + ump_c'}
3aib_c	L-3-Amino-isobutanoate	0	0.79192	6	{'DURAD2': '56dthm_c + nadp_c <=> h_c + nadph_c + thym_c', 'BUP': '3uib_c + h2o_c + 2.0 h_c --> 3aib_c + co2_c + nh4_c', 'DHPM2': '56dthm_c + h2o_c --> 3uib_c + h_c', 'DHORD_NAD': 'dhor__S_c + nad_c <=> nadh_c + orot_c', 'PFK_ppi': 'f6p_c + ppi_c <=> fdp_c + h_c + pi_c', 'DUTUP': 'dutp_c + uri_c <=> dudp_c + h_c + ump_c'}
3aib_c	L-3-Amino-isobutanoate	0	0.8	7	{'ACOADH2': '2.0 ibcoa_c + o2_c --> 2.0 2mp2coa_c + 2.0 h2o_c', 'HIBDkt': '3hmp_c + nad_c --> h_c + mmtsa_c + nadh_c', 'OOR2r': 'akg_c + coa_c + fdxo_42_c <=> co2_c + fdxr_42_c + h_c + succoa_c', 'HIBHr': 'h2o_c + hibcoa_c --> 3hmp_c + coa_c + 2.0 h_c', '3AIBT2': 'ala__L_c + mmtsa_c <=> 3aib_c + pyr_c', 'VOR2b': '3mob_c + coa_c + fdxo_42_c --> co2_c + fdxr_42_c + h_c + ibcoa_c', 'ECOAH2c': '2mp2c…
3aib_c	L-3-Amino-isobutanoate	0	0.81633	10	{'3HBCOAHL': '3hibutcoa_c + h2o_c --> 3hmp_c + coa_c + h_c', 'ACOADH2': '2.0 ibcoa_c + o2_c --> 2.0 2mp2coa_c + 2.0 h2o_c', 'OOR2r': 'akg_c + coa_c + fdxo_42_c <=> co2_c + fdxr_42_c + h_c + succoa_c', 'BUP': '3uib_c + h2o_c + 2.0 h_c --> 3aib_c + co2_c + nh4_c', 'ECOAH12': '2mp2coa_c + h2o_c --> 3hibutcoa_c', 'VOR2b': '3mob_c + coa_c + fdxo_42_c --> co2_c + fdxr_42_c + h_c + ibcoa_c', '3AIBTm': '…
3aib_c	L-3-Amino-isobutanoate	0	0.82051	11	{'ACOADH2': '2.0 ibcoa_c + o2_c --> 2.0 2mp2coa_c + 2.0 h2o_c', 'OOR2r': 'akg_c + coa_c + fdxo_42_c <=> co2_c + fdxr_42_c + h_c + succoa_c', 'DURAD2': '56dthm_c + nadp_c <=> h_c + nadph_c + thym_c', 'HIBHr': 'h2o_c + hibcoa_c --> 3hmp_c + coa_c + 2.0 h_c', 'BUP': '3uib_c + h2o_c + 2.0 h_c --> 3aib_c + co2_c + nh4_c', 'VOR2b': '3mob_c + coa_c + fdxo_42_c --> co2_c + fdxr_42_c + h_c + ibcoa_c', '3A…
3aib_c	L-3-Amino-isobutanoate	0	0.83333	12	{'3HBCOAHL': '3hibutcoa_c + h2o_c --> 3hmp_c + coa_c + h_c', 'ACOADH2': '2.0 ibcoa_c + o2_c --> 2.0 2mp2coa_c + 2.0 h2o_c', 'IBTMr': 'btcoa_c <=> ibcoa_c', 'r0331': 'h_m + nadh_m + thym_m --> 56dthm_m + nad_m', 'BUP': '3uib_c + h2o_c + 2.0 h_c --> 3aib_c + co2_c + nh4_c', 'ECOAH12': '2mp2coa_c + h2o_c --> 3hibutcoa_c', '3AIBTm': '2mop_m + glu__L_m <=> 3aib_m + akg_m', 'DHPM2': '56dthm_c + h2o_c -…
3dhq_c	3-Dehydroquinate	1	1.0219	2	{'OOR2r': 'akg_c + coa_c + fdxo_42_c <=> co2_c + fdxr_42_c + h_c + succoa_c', 'NADFADOR': 'fadh2_c + fdxr_42_c + 2.0 nad_c <=> fad_c + fdxo_42_c + 2.0 nadh_c'}
3dhsk_c	3-Dehydroshikimate	1	1.00458	1	{'4HTHRS_1': 'h2o_c + phthr_c --> 4hthr_c + h_c + pi_c'}
3dhsk_c	3-Dehydroshikimate	1	1.02439	2	{'OOR2r': 'akg_c + coa_c + fdxo_42_c <=> co2_c + fdxr_42_c + h_c + succoa_c', 'FRDO6r': 'fdxr_42_c + h_c + nad_c <=> fdxo_42_c + nadh_c'}
3dsphgn_c	3 Dehydrosphinganine C18H38NO2	0	0.66667	1	{'SERPT': 'h_c + pmtcoa_c + ser__L_c --> 3dsphgn_c + co2_c + coa_c'}
3dsphgn_c	3 Dehydrosphinganine C18H38NO2	0	0.70588	2	{'SERPT': 'h_c + pmtcoa_c + ser__L_c --> 3dsphgn_c + co2_c + coa_c', 'PKETX': 'pi_c + xu5p__D_c --> actp_c + g3p_c + h2o_c'}
3hmp_c	3-Hydroxy-2-methylpropanoate	0	0.66667	4	{'3HBCOAHL': '3hibutcoa_c + h2o_c --> 3hmp_c + coa_c + h_c', 'ACOADH2': '2.0 ibcoa_c + o2_c --> 2.0 2mp2coa_c + 2.0 h2o_c', 'IBTMr': 'btcoa_c <=> ibcoa_c', 'ECOAH12': '2mp2coa_c + h2o_c --> 3hibutcoa_c'}
3hmp_c	3-Hydroxy-2-methylpropanoate	0	0.8	5	{'3HBCOAHL': '3hibutcoa_c + h2o_c --> 3hmp_c + coa_c + h_c', 'ACOADH2': '2.0 ibcoa_c + o2_c --> 2.0 2mp2coa_c + 2.0 h2o_c', 'IBTMr': 'btcoa_c <=> ibcoa_c', 'ECOAH12': '2mp2coa_c + h2o_c --> 3hibutcoa_c', 'PKETX': 'pi_c + xu5p__D_c --> actp_c + g3p_c + h2o_c'}
3hppnl_c	3-Hydroxypropanal	0	0.81034	1	{'GLYCDH': 'glyc_c --> 3hppnl_c + h2o_c'}
3hppnl_c	3-Hydroxypropanal	0	0.83929	3	{'FBA2': 'f1p_c <=> dhap_c + glyald_c', 'KHK': 'atp_c + fru_c --> adp_c + f1p_c + h_c', 'GLYCDH': 'glyc_c --> 3hppnl_c + h2o_c'}
3hpp_c	3-Hydroxypropanoate	0.61842	1	1	{'ALAB': 'akg_c + ala_B_c <=> glu__L_c + msa_c'}
3mbald_c	3 Methylbutanal C5H10O	0	0.55556	1	{'4MOPDC': '4mop_c + h_c --> 3mbald_c + co2_c'}
3mbald_c	3 Methylbutanal C5H10O	0	0.625	2	{'4MOPDC': '4mop_c + h_c --> 3mbald_c + co2_c', 'PKETX': 'pi_c + xu5p__D_c --> actp_c + g3p_c + h2o_c'}
3mbald_c	3 Methylbutanal C5H10O	0	0.71429	3	{'OOR2r': 'akg_c + coa_c + fdxo_42_c <=> co2_c + fdxr_42_c + h_c + succoa_c', 'FRDO6r': 'fdxr_42_c + h_c + nad_c <=> fdxo_42_c + nadh_c', '4MOPDC': '4mop_c + h_c --> 3mbald_c + co2_c'}
3mob_c	3-Methyl-2-oxobutanoate	0.83333	0.85714	1	{'4HTHRS': 'h2o_c + phthr_c --> 4hthr_c + pi_c'}
3mob_c	3-Methyl-2-oxobutanoate	0.83333	0.90909	2	{'OOR2r': 'akg_c + coa_c + fdxo_42_c <=> co2_c + fdxr_42_c + h_c + succoa_c', 'FRDO6r': 'fdxr_42_c + h_c + nad_c <=> fdxo_42_c + nadh_c'}
3mox4hoxm_c	3-Methoxy-4-hydroxymandelate	0	0.5118	7	{'34DHXMANDACOX': '34dhmald_c + h2o_c + nad_c --> 34dhoxmand_c + 2.0 h_c + nadh_c', '41R2A1H12BOOX': 'h2o_c + nrpphr_c + o2_c --> 34dhmald_c + h2o2_c + nh4_c', 'HMR_6729': '2.0 h_c + o2_c + tyr__L_c --> 34dhphe_c + h2o_c', '3HLYTCL': '34dhphe_c + h_c --> co2_c + dopa_c', 'DHAOX_c': 'dhdascb_c + 2.0 gthrd_c --> ascb__L_c + gthox_c + h_c', 'DOPABMO_1': 'ascb__L_c + dopa_c + h_c + o2_c --> dhdascb_c…
3mox4hoxm_c	3-Methoxy-4-hydroxymandelate	0	0.72994	8	{'AHCi': 'ahcys_c + h2o_c <=> adn_c + hcys__L_c', 'MAOLNOR': 'h2o_c + normete__L_c + o2_c --> 3m4hpga_c + h2o2_c + nh4_c', 'TYRDOPO': 'o2_c + 2.0 tyr__L_c --> 2.0 34dhphe_c', '3HLYTCL': '34dhphe_c + h_c --> co2_c + dopa_c', '3MOX4HOXPGALDOX_NADP': '3m4hpga_c + h2o_c + nadp_c --> 3mox4hoxm_c + 2.0 h_c + nadph_c', 'SALMCOM': 'amet_c + nrpphr_c --> ahcys_c + h_c + normete__L_c', 'DHAOX_c': 'dhdascb_…
3mox4hoxm_c	3-Methoxy-4-hydroxymandelate	0	0.74537	9	{'AHCi': 'ahcys_c + h2o_c <=> adn_c + hcys__L_c', '34DHXMANDACOX_NADP': '34dhmald_c + h2o_c + nadp_c --> 34dhoxmand_c + 2.0 h_c + nadph_c', 'TYRDOPO': 'o2_c + 2.0 tyr__L_c --> 2.0 34dhphe_c', '41R2A1H12BOOX_1': 'h2o_c + h_p + nrpphr_c + o2_c --> 34dhmald_c + h2o2_c + h_c + nh4_c', '3HLYTCL': '34dhphe_c + h_c --> co2_c + dopa_c', 'PFK_ppi': 'f6p_c + ppi_c <=> fdp_c + h_c + pi_c', 'DASCBR_1': 'dhda…
3moxtyr_c	3-Methoxytyramine	0	0.5118	3	{'DOPAMT': 'amet_c + dopa_c --> 3moxtyr_c + ahcys_c + h_c', 'HMR_6729': '2.0 h_c + o2_c + tyr__L_c --> 34dhphe_c + h2o_c', '3HLYTCL': '34dhphe_c + h_c --> co2_c + dopa_c'}
3moxtyr_c	3-Methoxytyramine	0	0.72994	4	{'AHCi': 'ahcys_c + h2o_c <=> adn_c + hcys__L_c', 'DOPAMT': 'amet_c + dopa_c --> 3moxtyr_c + ahcys_c + h_c', 'HMR_6729': '2.0 h_c + o2_c + tyr__L_c --> 34dhphe_c + h2o_c', '3HLYTCL': '34dhphe_c + h_c --> co2_c + dopa_c'}
3moxtyr_c	3-Methoxytyramine	0	0.74537	5	{'AHCi': 'ahcys_c + h2o_c <=> adn_c + hcys__L_c', 'DOPAMT': 'amet_c + dopa_c --> 3moxtyr_c + ahcys_c + h_c', 'HMR_6729': '2.0 h_c + o2_c + tyr__L_c --> 34dhphe_c + h2o_c', '3HLYTCL': '34dhphe_c + h_c --> co2_c + dopa_c', 'PFK_ppi': 'f6p_c + ppi_c <=> fdp_c + h_c + pi_c'}
3oxoadp_c	3-Oxoadipate	0	0.85714	5	{'MUCCY_kt': 'CCbuttc_c + h_c --> 4cml_c', 'PCADYOX': '34dhbz_c + o2_c --> CCbuttc_c + 2.0 h_c', 'DHSKDH': '3dhsk_c --> 34dhbz_c + h2o_c', 'OXOAEL': '5odhf2a_c + h2o_c --> 3oxoadp_c + h_c', 'CMLDC': '4cml_c --> 5odhf2a_c + co2_c + h_c'}
3oxoadp_c	3-Oxoadipate	0	0.87805	7	{'MUCCY_kt': 'CCbuttc_c + h_c --> 4cml_c', 'PCADYOX': '34dhbz_c + o2_c --> CCbuttc_c + 2.0 h_c', 'OOR2r': 'akg_c + coa_c + fdxo_42_c <=> co2_c + fdxr_42_c + h_c + succoa_c', 'DHSKDH': '3dhsk_c --> 34dhbz_c + h2o_c', 'OXOAEL': '5odhf2a_c + h2o_c --> 3oxoadp_c + h_c', 'CMLDC': '4cml_c --> 5odhf2a_c + co2_c + h_c', 'FRDO5r': 'fdxr_42_c + h_c + nadp_c <=> fdxo_42_c + nadph_c'}
3pop_c	3-Phosphonopyruvate	0	0.75	3	{'HTHRPDH': 'nad_c + phthr_c --> 2a3pp_c + h_c + nadh_c', 'NALN6': '2a3pp_c + nal2a6o_c --> 3pop_c + n6all26d_c', 'NALN6_1': 'glu__L_c + nal2a6o_c <=> akg_c + n6all26d_c'}
3pop_c	3-Phosphonopyruvate	0	0.78552	4	{'4HTHRS': 'h2o_c + phthr_c --> 4hthr_c + pi_c', 'HTHRPDH': 'nad_c + phthr_c --> 2a3pp_c + h_c + nadh_c', 'NALN6': '2a3pp_c + nal2a6o_c --> 3pop_c + n6all26d_c', 'ADAPAT': 'glu__L_c + nal2a6o_c <=> akg_c + n6all26d_c'}
3pop_c	3-Phosphonopyruvate	0	0.98182	5	{'OOR2r': 'akg_c + coa_c + fdxo_42_c <=> co2_c + fdxr_42_c + h_c + succoa_c', 'HTHRPDH': 'nad_c + phthr_c --> 2a3pp_c + h_c + nadh_c', 'FRDO6r': 'fdxr_42_c + h_c + nad_c <=> fdxo_42_c + nadh_c', 'NALN6': '2a3pp_c + nal2a6o_c --> 3pop_c + n6all26d_c', 'NALN6_1': 'glu__L_c + nal2a6o_c <=> akg_c + n6all26d_c'}
3pop_c	3-Phosphonopyruvate	0	1	7	{'OOR2r': 'akg_c + coa_c + fdxo_42_c <=> co2_c + fdxr_42_c + h_c + succoa_c', 'HTHRPDH': 'nad_c + phthr_c --> 2a3pp_c + h_c + nadh_c', 'NALN6': '2a3pp_c + nal2a6o_c --> 3pop_c + n6all26d_c', 'GLYTA': 'glu__L_c + glx_c <=> akg_c + gly_c', 'HPYRDCm': 'h_m + hpyr_m --> co2_m + gcald_m', 'NALN6_1': 'glu__L_c + nal2a6o_c <=> akg_c + n6all26d_c', 'FRDO5r': 'fdxr_42_c + h_c + nadp_c <=> fdxo_42_c + nadp…
3uib_c	3-Ureidoisobutyrate	0	0.87523	2	{'DURAD2': '56dthm_c + nadp_c <=> h_c + nadph_c + thym_c', 'DHPM2': '56dthm_c + h2o_c --> 3uib_c + h_c'}
3uib_c	3-Ureidoisobutyrate	0	0.91618	3	{'DURAD2': '56dthm_c + nadp_c <=> h_c + nadph_c + thym_c', 'DHPM2': '56dthm_c + h2o_c --> 3uib_c + h_c', 'DUTUP': 'dutp_c + uri_c <=> dudp_c + h_c + ump_c'}
3uib_c	3-Ureidoisobutyrate	0	0.95517	4	{'DURAD2': '56dthm_c + nadp_c <=> h_c + nadph_c + thym_c', 'DHPM2': '56dthm_c + h2o_c --> 3uib_c + h_c', 'PFK_ppi': 'f6p_c + ppi_c <=> fdp_c + h_c + pi_c', 'DUTUP': 'dutp_c + uri_c <=> dudp_c + h_c + ump_c'}
3uib_c	3-Ureidoisobutyrate	0	0.9899	5	{'r0331': 'h_m + nadh_m + thym_m --> 56dthm_m + nad_m', 'DHPM2': '56dthm_c + h2o_c --> 3uib_c + h_c', 'PFK_ppi': 'f6p_c + ppi_c <=> fdp_c + h_c + pi_c', 'DUTUP': 'dutp_c + uri_c <=> dudp_c + h_c + ump_c', 'DHORD6': 'dhor__S_c + nad_c --> h_c + nadh_c + orot_c'}
4abut_c	4-Aminobutanoate	0.66667	0.8	1	{'PKETF': 'f6p_c + pi_c --> actp_c + e4p_c + h2o_c'}
4abut_c	4-Aminobutanoate	0.66667	0.88889	2	{'OOR2r': 'akg_c + coa_c + fdxo_42_c <=> co2_c + fdxr_42_c + h_c + succoa_c', 'FRDO6r': 'fdxr_42_c + h_c + nad_c <=> fdxo_42_c + nadh_c'}
4abz_c	4-Aminobenzoate	0.85612	0.88148	1	{'PABB': 'chor_c + nh4_c --> 4adcho_c + h2o_c'}
4abz_c	4-Aminobenzoate	0.85612	0.90137	3	{'PABB': 'chor_c + nh4_c --> 4adcho_c + h2o_c', 'PPDK': 'atp_c + pi_c + pyr_c --> amp_c + h_c + pep_c + ppi_c', 'PFK_ppi': 'f6p_c + ppi_c <=> fdp_c + h_c + pi_c'}
4adcho_c	4-amino-4-deoxychorismate	0.96907	0.99366	1	{'PABB': 'chor_c + nh4_c --> 4adcho_c + h2o_c'}
4crsol_c	P-Cresol	0.44853	0.45599	1	{'PFK_ppi': 'f6p_c + ppi_c <=> fdp_c + h_c + pi_c'}
4crsol_c	P-Cresol	0.44853	0.45886	5	{'TSULDHpp3': '2.0 h_p + q8h2_c + tsul_p --> h2s_p + 2.0 h_c + q8_c + so3_p', 'SPTix': 'pyr_x + ser__L_x <=> ala__L_x + hpyr_x', 'SHL_c': 'h2s_c + h_c + ser__L_c --> cys__L_c + h2o_c', 'HMR_6515': 'mercppyr_c + so3_c --> pyr_c + tsul_c', 'PFK_ppi': 'f6p_c + ppi_c <=> fdp_c + h_c + pi_c'}
4fumacac_c	4 Fumarylacetoacetate C8H6O6	0	0.8	3	{'HGNTOR': 'hgentis_c + o2_c --> 4mlacac_c + h_c', '34HPPOR': '34hpp_c + o2_c --> co2_c + hgentis_c', 'MACACI': '4mlacac_c --> 4fumacac_c'}
4fumacac_c	4 Fumarylacetoacetate C8H6O6	0	0.80514	4	{'HGNTOR': 'hgentis_c + o2_c --> 4mlacac_c + h_c', '34HPPOR': '34hpp_c + o2_c --> co2_c + hgentis_c', 'MACACI': '4mlacac_c --> 4fumacac_c', '4HTHRS_1': 'h2o_c + phthr_c --> 4hthr_c + h_c + pi_c'}
4fumacac_c	4 Fumarylacetoacetate C8H6O6	0	0.82759	5	{'HGNTOR': 'hgentis_c + o2_c --> 4mlacac_c + h_c', 'OOR2r': 'akg_c + coa_c + fdxo_42_c <=> co2_c + fdxr_42_c + h_c + succoa_c', 'FRDO6r': 'fdxr_42_c + h_c + nad_c <=> fdxo_42_c + nadh_c', '34HPPOR': '34hpp_c + o2_c --> co2_c + hgentis_c', 'MACACI': '4mlacac_c --> 4fumacac_c'}
4hba_c	4-Hydroxy-benzyl alcohol	0	2e-05	1	{'THZPSN': 'atp_c + cys__L_c + dxyl5p_c + tyr__L_c --> 4hba_c + 4mpetz_c + ala__L_c + amp_c + co2_c + h2o_c + h_c + ppi_c'}
4hba_c	4-Hydroxy-benzyl alcohol	0	0.4349	2	{'PCMEH2pp': '4crsol_p + h2o_p + 2.0 ppco_p --> 4hba_p + 2.0 h_p + 2.0 ppcr_p', 'SULRpp': '8.0 h_p + 6.0 ppcr_p + so3_p --> 3.0 h2o_p + h2s_p + 6.0 ppco_p'}
4hba_c	4-Hydroxy-benzyl alcohol	0	0.44853	3	{'CYOO2pp': '2.0 focytC_c + 4.0 h_c + 0.5 o2_c --> 2.0 ficytC_c + h2o_c + 2.0 h_p', 'PCMEH2pp': '4crsol_p + h2o_p + 2.0 ppco_p --> 4hba_p + 2.0 h_p + 2.0 ppcr_p', 'PPCCYTC1pp': 'focytC_c + h_p + ppco_p <=> ficytC_c + h_c + ppcr_p'}
4hba_c	4-Hydroxy-benzyl alcohol	0	0.45599	4	{'CYOO2pp': '2.0 focytC_c + 4.0 h_c + 0.5 o2_c --> 2.0 ficytC_c + h2o_c + 2.0 h_p', 'PCMEH2pp': '4crsol_p + h2o_p + 2.0 ppco_p --> 4hba_p + 2.0 h_p + 2.0 ppcr_p', 'PPCCYTC1pp': 'focytC_c + h_p + ppco_p <=> ficytC_c + h_c + ppcr_p', 'PFK_ppi': 'f6p_c + ppi_c <=> fdp_c + h_c + pi_c'}
4hba_c	4-Hydroxy-benzyl alcohol	0	0.75796	5	{'4CMCOAS': 'T4hcinnm_c + atp_c + coa_c --> amp_c + coucoa_c + ppi_c', 'COCOAHA': 'coucoa_c + h2o_c --> 4hbald_c + accoa_c', '34HPLFM': '34hpp_m + h_m + nadh_m --> 34hpl_m + nad_m', 'T4HCINNMFM': '34hpl_m --> T4hcinnm_m + h2o_m', '4HBADH': '4hba_c + nad_c <=> 4hbald_c + h_c + nadh_c'}
4hba_c	4-Hydroxy-benzyl alcohol	0	0.77778	6	{'4CMCOAS': 'T4hcinnm_c + atp_c + coa_c --> amp_c + coucoa_c + ppi_c', 'COCOAHA': 'coucoa_c + h2o_c --> 4hbald_c + accoa_c', '34HPLFM': '34hpp_m + h_m + nadh_m --> 34hpl_m + nad_m', 'T4HCINNMFM': '34hpl_m --> T4hcinnm_m + h2o_m', 'PFK_ppi': 'f6p_c + ppi_c <=> fdp_c + h_c + pi_c', '4HBADH': '4hba_c + nad_c <=> 4hbald_c + h_c + nadh_c'}
4hba_c	4-Hydroxy-benzyl alcohol	0	0.77862	9	{'4CMCOAS': 'T4hcinnm_c + atp_c + coa_c --> amp_c + coucoa_c + ppi_c', 'COCOAHA': 'coucoa_c + h2o_c --> 4hbald_c + accoa_c', '34HPLFM': '34hpp_m + h_m + nadh_m --> 34hpl_m + nad_m', 'T4HCINNMFM': '34hpl_m --> T4hcinnm_m + h2o_m', 'PPDK': 'atp_c + pi_c + pyr_c --> amp_c + h_c + pep_c + ppi_c', 'POR': 'coa_c + fdxo_42_c + pyr_c <=> accoa_c + co2_c + fdxr_42_c + h_c', 'PFK_ppi': 'f6p_c + ppi_c <=> f…
4hba_c	4-Hydroxy-benzyl alcohol	0	0.78105	9	{'4CMCOAS': 'T4hcinnm_c + atp_c + coa_c --> amp_c + coucoa_c + ppi_c', 'COCOAHA': 'coucoa_c + h2o_c --> 4hbald_c + accoa_c', 'FRDO6r': 'fdxr_42_c + h_c + nad_c <=> fdxo_42_c + nadh_c', '34HPLFM': '34hpp_m + h_m + nadh_m --> 34hpl_m + nad_m', 'T4HCINNMFM': '34hpl_m --> T4hcinnm_m + h2o_m', 'PPDK': 'atp_c + pi_c + pyr_c --> amp_c + h_c + pep_c + ppi_c', 'POR': 'coa_c + fdxo_42_c + pyr_c <=> accoa_c…
4hba_c	4-Hydroxy-benzyl alcohol	0	0.78152	12	{'AH6PI': 'ah6p__D_c --> f6p_c', '4CMCOAS': 'T4hcinnm_c + atp_c + coa_c --> amp_c + coucoa_c + ppi_c', 'COCOAHA': 'coucoa_c + h2o_c --> 4hbald_c + accoa_c', 'RU5PS': 'fald_c + ru5p__D_c --> ah6p__D_c', 'FRDO6r': 'fdxr_42_c + h_c + nad_c <=> fdxo_42_c + nadh_c', '34HPLFM': '34hpp_m + h_m + nadh_m --> 34hpl_m + nad_m', 'T4HCINNMFM': '34hpl_m --> T4hcinnm_m + h2o_m', 'PPDK': 'atp_c + pi_c + pyr_c --…
4hbz_c	4-Hydroxybenzoate	0.88148	0.90137	2	{'PPDKgr': 'atp_x + pi_x + pyr_x --> amp_x + h_x + pep_x + ppi_x', 'PFK_ppi': 'f6p_c + ppi_c <=> fdp_c + h_c + pi_c'}
4hoxpac_c	4 Hydroxyphenylacetic acid C8H8O3	0	0.86228	3	{'OOR2r': 'akg_c + coa_c + fdxo_42_c <=> co2_c + fdxr_42_c + h_c + succoa_c', '4PHACTE_1': 'h2o_c + hphaccoa_c --> 4hoxpac_c + coa_c', 'IOR3b': '34hpp_c + coa_c + fdxo_42_c --> co2_c + fdxr_42_c + h_c + hphaccoa_c'}
4mlacac_c	4 Maleylacetoacetate C8H6O6	0	0.8	2	{'HGNTOR': 'hgentis_c + o2_c --> 4mlacac_c + h_c', '34HPPOR': '34hpp_c + o2_c --> co2_c + hgentis_c'}
4mlacac_c	4 Maleylacetoacetate C8H6O6	0	0.80514	3	{'4HTHRS': 'h2o_c + phthr_c --> 4hthr_c + pi_c', 'HGNTOR': 'hgentis_c + o2_c --> 4mlacac_c + h_c', '34HPPOR': '34hpp_c + o2_c --> co2_c + hgentis_c'}
4mlacac_c	4 Maleylacetoacetate C8H6O6	0	0.82759	4	{'HGNTOR': 'hgentis_c + o2_c --> 4mlacac_c + h_c', 'OOR2r': 'akg_c + coa_c + fdxo_42_c <=> co2_c + fdxr_42_c + h_c + succoa_c', 'FRDO6r': 'fdxr_42_c + h_c + nad_c <=> fdxo_42_c + nadh_c', '34HPPOR': '34hpp_c + o2_c --> co2_c + hgentis_c'}
4mop_c	4-Methyl-2-oxopentanoate	0.66667	0.75	1	{'PKETF': 'f6p_c + pi_c --> actp_c + e4p_c + h2o_c'}
4mop_c	4-Methyl-2-oxopentanoate	0.66667	0.85714	2	{'OOR2r': 'akg_c + coa_c + fdxo_42_c <=> co2_c + fdxr_42_c + h_c + succoa_c', 'FRDO6r': 'fdxr_42_c + h_c + nad_c <=> fdxo_42_c + nadh_c'}
4pyrdx_c	4-Pyridoxate	0	0.8	1	{'PYDXDH': 'h2o_c + o2_c + pydx_c --> 4pyrdx_c + h2o2_c'}
4pyrdx_c	4-Pyridoxate	0	0.92308	2	{'PYDXDH': 'h2o_c + o2_c + pydx_c --> 4pyrdx_c + h2o2_c', 'PDBL_3': 'dhap_c + gln__L_c + ru5p__D_c --> glu__L_c + 3.0 h2o_c + h_c + pi_c + pydx5p_c'}
4pyrdx_c	4-Pyridoxate	0	0.93151	5	{'OOR2r': 'akg_c + coa_c + fdxo_42_c <=> co2_c + fdxr_42_c + h_c + succoa_c', 'PYDXDH': 'h2o_c + o2_c + pydx_c --> 4pyrdx_c + h2o2_c', 'FRDO6r': 'fdxr_42_c + h_c + nad_c <=> fdxo_42_c + nadh_c', 'AGTi': 'ala__L_c + glx_c <=> gly_c + pyr_c', 'HPYRDCm': 'h_m + hpyr_m --> co2_m + gcald_m'}
4tmeabut_c	4-Trimethylammoniobutanal	0	0.24209	3	{'GHMT3': '3htmelys_c + h_c --> 4tmeabut_c + gly_c', 'TMLYSOX': 'akg_c + o2_c + tmlys_c --> 3htmelys_c + co2_c + succ_c', 'TMLT_c': '3.0 amet_c + lys__L_c --> 3.0 ahcys_c + 3.0 h_c + tmlys_c'}
4tmeabut_c	4-Trimethylammoniobutanal	0	0.53236	4	{'AHCi': 'ahcys_c + h2o_c <=> adn_c + hcys__L_c', 'GHMT3': '3htmelys_c + h_c --> 4tmeabut_c + gly_c', 'TMLYSOX': 'akg_c + o2_c + tmlys_c --> 3htmelys_c + co2_c + succ_c', 'TMLT_c': '3.0 amet_c + lys__L_c --> 3.0 ahcys_c + 3.0 h_c + tmlys_c'}
4tmeabut_c	4-Trimethylammoniobutanal	0	0.55502	5	{'AHCi': 'ahcys_c + h2o_c <=> adn_c + hcys__L_c', 'GHMT3': '3htmelys_c + h_c --> 4tmeabut_c + gly_c', 'TMLYSOX': 'akg_c + o2_c + tmlys_c --> 3htmelys_c + co2_c + succ_c', 'PFK_ppi': 'f6p_c + ppi_c <=> fdp_c + h_c + pi_c', 'TMLT_c': '3.0 amet_c + lys__L_c --> 3.0 ahcys_c + 3.0 h_c + tmlys_c'}
4tmeabut_c	4-Trimethylammoniobutanal	0	0.55657	6	{'ADSHm': 'ahcys_m + h2o_m <=> adn_m + hcys__L_m', 'AGTi': 'ala__L_c + glx_c <=> gly_c + pyr_c', 'GHMT3': '3htmelys_c + h_c --> 4tmeabut_c + gly_c', 'TMLYSOX': 'akg_c + o2_c + tmlys_c --> 3htmelys_c + co2_c + succ_c', 'PFK_ppi': 'f6p_c + ppi_c <=> fdp_c + h_c + pi_c', 'TMLT_c': '3.0 amet_c + lys__L_c --> 3.0 ahcys_c + 3.0 h_c + tmlys_c'}
4tmeabut_c	4-Trimethylammoniobutanal	0	0.55909	8	{'AHCi': 'ahcys_c + h2o_c <=> adn_c + hcys__L_c', 'OOR2r': 'akg_c + coa_c + fdxo_42_c <=> co2_c + fdxr_42_c + h_c + succoa_c', 'SPT_syn': 'glx_c + ser__L_c <=> gly_c + hpyr_c', 'GHMT3': '3htmelys_c + h_c --> 4tmeabut_c + gly_c', 'TMLYSOX': 'akg_c + o2_c + tmlys_c --> 3htmelys_c + co2_c + succ_c', 'PFK_ppi': 'f6p_c + ppi_c <=> fdp_c + h_c + pi_c', 'FDH7': 'co2_c + fdxr_42_c + h_c <-- fdxo_42_c + f…
4tmeabut_c	4-Trimethylammoniobutanal	0	0.56292	11	{'AH6PI': 'ah6p__D_c --> f6p_c', 'RU5PS': 'fald_c + ru5p__D_c --> ah6p__D_c', 'OOR2r': 'akg_c + coa_c + fdxo_42_c <=> co2_c + fdxr_42_c + h_c + succoa_c', 'GLYTA_1': 'glu__L_m + glx_m <=> akg_m + gly_m', 'ADSHm': 'ahcys_m + h2o_m <=> adn_m + hcys__L_m', 'GHMT3': '3htmelys_c + h_c --> 4tmeabut_c + gly_c', 'TMLYSOX': 'akg_c + o2_c + tmlys_c --> 3htmelys_c + co2_c + succ_c', 'PFK_ppi': 'f6p_c + ppi_…
4tmeabut_c	4-Trimethylammoniobutanal	0	0.56292	11	{'AHCi': 'ahcys_c + h2o_c <=> adn_c + hcys__L_c', 'AH6PI': 'ah6p__D_c --> f6p_c', 'RU5PS': 'fald_c + ru5p__D_c --> ah6p__D_c', 'OOR2r': 'akg_c + coa_c + fdxo_42_c <=> co2_c + fdxr_42_c + h_c + succoa_c', 'FRDO6r': 'fdxr_42_c + h_c + nad_c <=> fdxo_42_c + nadh_c', 'AGTi': 'ala__L_c + glx_c <=> gly_c + pyr_c', 'GHMT3': '3htmelys_c + h_c --> 4tmeabut_c + gly_c', 'TMLYSOX': 'akg_c + o2_c + tmlys_c --…
4tmeabut_c	4-Trimethylammoniobutanal	0	0.56292	11	{'AHCi': 'ahcys_c + h2o_c <=> adn_c + hcys__L_c', 'AH6PI': 'ah6p__D_c --> f6p_c', 'RU5PS': 'fald_c + ru5p__D_c --> ah6p__D_c', 'OOR2r': 'akg_c + coa_c + fdxo_42_c <=> co2_c + fdxr_42_c + h_c + succoa_c', 'GLYTA_1': 'glu__L_m + glx_m <=> akg_m + gly_m', 'GHMT3': '3htmelys_c + h_c --> 4tmeabut_c + gly_c', 'TMLYSOX': 'akg_c + o2_c + tmlys_c --> 3htmelys_c + co2_c + succ_c', 'PFK_ppi': 'f6p_c + ppi_c…
5aop_c	5-Amino-4-oxopentanoate	0.83333	0.91837	1	{'PKETF': 'f6p_c + pi_c --> actp_c + e4p_c + h2o_c'}
5aop_c	5-Amino-4-oxopentanoate	0.83333	0.93567	2	{'PFK_ppi': 'f6p_c + ppi_c <=> fdp_c + h_c + pi_c', 'PKETF': 'f6p_c + pi_c --> actp_c + e4p_c + h2o_c'}
5aop_c	5-Amino-4-oxopentanoate	0.83333	0.96296	3	{'OOR2r': 'akg_c + coa_c + fdxo_42_c <=> co2_c + fdxr_42_c + h_c + succoa_c', 'POR': 'coa_c + fdxo_42_c + pyr_c <=> accoa_c + co2_c + fdxr_42_c + h_c', 'PFK_ppi': 'f6p_c + ppi_c <=> fdp_c + h_c + pi_c'}
5aptn_c	5-Aminopentanoate	0	0.69767	1	{'DAPO': '15dap_c + o2_c --> 5aptn_c + h_c + nh4_c'}
5aptn_c	5-Aminopentanoate	0	0.79932	2	{'PPRDNDH': '2.0 h2o_c + nad_c + pprdn_c --> 5aptn_c + h_c + nadh_c', 'DAPAT': '15dap_c + akg_c --> glu__L_c + h2o_c + h_c + pprdn_c'}
5hoxindact_c	5-Hydroxyindoleacetaldehyde	0	0.73276	4	{'5HOXINOXDA': 'h2o_c + o2_c + srtn_c --> 5hoxindact_c + h2o2_c + nh4_c', 'r0398': 'dhbpt_c + h_c + nadph_c <=> nadp_c + thbpt_c', 'r0403': 'o2_c + thbpt_c + trp__L_c --> 5htrp_c + dhbpt_c + h2o_c', '5HLTDL': '5htrp_c + h_c --> co2_c + srtn_c'}
5hoxindact_c	5-Hydroxyindoleacetaldehyde	0	0.74561	5	{'5HOXINOXDA': 'h2o_c + o2_c + srtn_c --> 5hoxindact_c + h2o2_c + nh4_c', 'ATNS_nh4': 'chor_h + nh4_h --> anth_h + h2o_h + h_h + pyr_h', 'r0403': 'o2_c + thbpt_c + trp__L_c --> 5htrp_c + dhbpt_c + h2o_c', 'DHPR': 'dhbpt_c + h_c + nadh_c --> nad_c + thbpt_c', '5HLTDL': '5htrp_c + h_c --> co2_c + srtn_c'}
5hoxindact_c	5-Hydroxyindoleacetaldehyde	0	0.75893	6	{'5HOXINOXDA': 'h2o_c + o2_c + srtn_c --> 5hoxindact_c + h2o2_c + nh4_c', 'ATNS_nh4': 'chor_h + nh4_h --> anth_h + h2o_h + h_h + pyr_h', 'r0403': 'o2_c + thbpt_c + trp__L_c --> 5htrp_c + dhbpt_c + h2o_c', '5HLTDL': '5htrp_c + h_c --> co2_c + srtn_c', 'DHPR2': '5mthf_c + dhbpt_c --> h_c + mlthf_c + thbpt_c', 'PFK_ppi': 'f6p_c + ppi_c <=> fdp_c + h_c + pi_c'}
5hoxindact_c	5-Hydroxyindoleacetaldehyde	0	0.76149	8	{'5HOXINOXDA': 'h2o_c + o2_c + srtn_c --> 5hoxindact_c + h2o2_c + nh4_c', 'THBPT4ACAMDASE': 'thbpt4acam_c --> dhbpt_c + h2o_c', 'TRPHYDRO2': 'o2_c + thbpt_c + trp__L_c --> 5htrp_c + thbpt4acam_c', 'ATNS_nh4': 'chor_h + nh4_h --> anth_h + h2o_h + h_h + pyr_h', 'PPDK': 'atp_c + pi_c + pyr_c --> amp_c + h_c + pep_c + ppi_c', '5HLTDL': '5htrp_c + h_c --> co2_c + srtn_c', 'DHPR2': '5mthf_c + dhbpt_c -…
5hoxindoa_c	5-Hydroxyindoleacetate	0	0.75556	5	{'r0398': 'dhbpt_c + h_c + nadph_c <=> nadp_c + thbpt_c', 'r0403': 'o2_c + thbpt_c + trp__L_c --> 5htrp_c + dhbpt_c + h2o_c', '5HOXINOXDA_1': 'h2o_c + h_p + o2_c + srtn_c --> 5hoxindact_c + h2o2_c + h_c + nh4_c', '5HLTDL': '5htrp_c + h_c --> co2_c + srtn_c', '5HOXINDACTOX': '5hoxindact_c + h2o_c + nad_c --> 5hoxindoa_c + 2.0 h_c + nadh_c'}
5hoxindoa_c	5-Hydroxyindoleacetate	0	0.76923	6	{'5HOXINOXDA': 'h2o_c + o2_c + srtn_c --> 5hoxindact_c + h2o2_c + nh4_c', 'r0403': 'o2_c + thbpt_c + trp__L_c --> 5htrp_c + dhbpt_c + h2o_c', 'ANS2': 'chor_c + nh4_c --> anth_c + h2o_c + h_c + pyr_c', '5HLTDL': '5htrp_c + h_c --> co2_c + srtn_c', '5HOXINDACTOX': '5hoxindact_c + h2o_c + nad_c --> 5hoxindoa_c + 2.0 h_c + nadh_c', 'DHPR2': '5mthf_c + dhbpt_c --> h_c + mlthf_c + thbpt_c'}
5hoxindoa_c	5-Hydroxyindoleacetate	0	0.78341	7	{'r0398': 'dhbpt_c + h_c + nadph_c <=> nadp_c + thbpt_c', 'r0403': 'o2_c + thbpt_c + trp__L_c --> 5htrp_c + dhbpt_c + h2o_c', '5HOXINOXDA_1': 'h2o_c + h_p + o2_c + srtn_c --> 5hoxindact_c + h2o2_c + h_c + nh4_c', 'ANS2': 'chor_c + nh4_c --> anth_c + h2o_c + h_c + pyr_c', '5HLTDL': '5htrp_c + h_c --> co2_c + srtn_c', '5HOXINDACTOX': '5hoxindact_c + h2o_c + nad_c --> 5hoxindoa_c + 2.0 h_c + nadh_c'…
5hoxindoa_c	5-Hydroxyindoleacetate	0	0.78616	9	{'5HOXINOXDA': 'h2o_c + o2_c + srtn_c --> 5hoxindact_c + h2o2_c + nh4_c', 'THBPT4ACAMDASE': 'thbpt4acam_c --> dhbpt_c + h2o_c', 'TRPHYDRO2': 'o2_c + thbpt_c + trp__L_c --> 5htrp_c + thbpt4acam_c', 'GLYTA_1': 'glu__L_m + glx_m <=> akg_m + gly_m', 'ATNS_nh4': 'chor_h + nh4_h --> anth_h + h2o_h + h_h + pyr_h', '5HLTDL': '5htrp_c + h_c --> co2_c + srtn_c', '5HOXINDACTOX': '5hoxindact_c + h2o_c + nad_…
5htrp_c	5-Hydroxy-L-tryptophan	0	0.80603	2	{'r0403': 'o2_c + thbpt_c + trp__L_c --> 5htrp_c + dhbpt_c + h2o_c', 'DHPR2': '5mthf_c + dhbpt_c --> h_c + mlthf_c + thbpt_c'}
5htrp_c	5-Hydroxy-L-tryptophan	0	0.82018	3	{'r0403': 'o2_c + thbpt_c + trp__L_c --> 5htrp_c + dhbpt_c + h2o_c', 'DHPR2': '5mthf_c + dhbpt_c --> h_c + mlthf_c + thbpt_c', 'PFK_ppi': 'f6p_c + ppi_c <=> fdp_c + h_c + pi_c'}
5htrp_c	5-Hydroxy-L-tryptophan	0	0.83482	4	{'ATNS_nh4': 'chor_h + nh4_h --> anth_h + h2o_h + h_h + pyr_h', 'r0403': 'o2_c + thbpt_c + trp__L_c --> 5htrp_c + dhbpt_c + h2o_c', 'DHPR': 'dhbpt_c + h_c + nadh_c --> nad_c + thbpt_c', 'PFK_ppi': 'f6p_c + ppi_c <=> fdp_c + h_c + pi_c'}
5htrp_c	5-Hydroxy-L-tryptophan	0	0.83764	6	{'THBPT4ACAMDASE': 'thbpt4acam_c --> dhbpt_c + h2o_c', 'TRPHYDRO2': 'o2_c + thbpt_c + trp__L_c --> 5htrp_c + thbpt4acam_c', 'ATNS_nh4': 'chor_h + nh4_h --> anth_h + h2o_h + h_h + pyr_h', 'PPDKgr': 'atp_x + pi_x + pyr_x --> amp_x + h_x + pep_x + ppi_x', 'DHPR2': '5mthf_c + dhbpt_c --> h_c + mlthf_c + thbpt_c', 'PFK_ppi': 'f6p_c + ppi_c <=> fdp_c + h_c + pi_c'}
5oxpro_c	5-Oxoproline	0	0.83333	1	{'r0568': 'glucys_c --> 5oxpro_c + cys__L_c'}
5oxpro_c	5-Oxoproline	0	1	2	{'r0568': 'glucys_c --> 5oxpro_c + cys__L_c', 'PKETX': 'pi_c + xu5p__D_c --> actp_c + g3p_c + h2o_c'}
5oxpro_c	5-Oxoproline	0	1.05485	3	{'OOR2r': 'akg_c + coa_c + fdxo_42_c <=> co2_c + fdxr_42_c + h_c + succoa_c', 'FRDO6r': 'fdxr_42_c + h_c + nad_c <=> fdxo_42_c + nadh_c', 'r0568': 'glucys_c --> 5oxpro_c + cys__L_c'}
5pmev_c	R 5 Phosphomevalonate C6H10O7P	0	0.66667	3	{'MEVK2': 'ctp_c + mev__R_c --> 5pmev_c + cdp_c + h_c', 'HMGCOARx': '2.0 h_x + hmgcoa_x + 2.0 nadph_x <=> coa_x + mev__R_x + 2.0 nadp_x', 'HMGCOAS': 'coa_c + h_c + hmgcoa_c <-- aacoa_c + accoa_c + h2o_c'}
5pmev_c	R 5 Phosphomevalonate C6H10O7P	0	0.85333	4	{'MEVK4': 'mev__R_c + utp_c --> 5pmev_c + h_c + udp_c', 'HMGCOARx': '2.0 h_x + hmgcoa_x + 2.0 nadph_x <=> coa_x + mev__R_x + 2.0 nadp_x', 'MHGS': 'aacoa_c + accoa_c + h2o_c --> coa_c + hmgcoa_c', 'PKETF': 'f6p_c + pi_c --> actp_c + e4p_c + h2o_c'}
6hnac_c	6-Hydroxynicotinate	0	0.79661	1	{'NACHY': 'nac_c + 0.5 o2_c --> 6hnac_c'}
6hnac_c	6-Hydroxynicotinate	0	0.83051	2	{'NACHY': 'nac_c + 0.5 o2_c --> 6hnac_c', 'PFK_ppi': 'f6p_c + ppi_c <=> fdp_c + h_c + pi_c'}
6hnac_c	6-Hydroxynicotinate	0	0.92157	3	{'NACHY': 'nac_c + 0.5 o2_c --> 6hnac_c', 'NP1_1': 'nicrns_c + pi_c <=> nac_c + r1p_c', 'NT5C': 'h2o_c + nicrnt_c --> nicrns_c + pi_c'}
6hnac_c	6-Hydroxynicotinate	0	0.95918	4	{'NACHY': 'nac_c + 0.5 o2_c --> 6hnac_c', 'NP1_1': 'nicrns_c + pi_c <=> nac_c + r1p_c', 'NT5C': 'h2o_c + nicrnt_c --> nicrns_c + pi_c', 'PFK_ppi': 'f6p_c + ppi_c <=> fdp_c + h_c + pi_c'}
6hnac_c	6-Hydroxynicotinate	0	0.98947	7	{'NACHY': 'nac_c + 0.5 o2_c --> 6hnac_c', 'NP1_1': 'nicrns_c + pi_c <=> nac_c + r1p_c', 'FRDO6r': 'fdxr_42_c + h_c + nad_c <=> fdxo_42_c + nadh_c', 'HDR3': 'fdxr_42_c + 4.0 h_c + 4.0 lplarg_c + mql8_c + 2.0 nadph_c <=> 4.0 dhlplarg_c + fdxo_42_c + mqn8_c + 2.0 nadp_c', 'LPD5': 'dhlplarg_c + nad_c --> h_c + lplarg_c + nadh_c', 'NT5C': 'h2o_c + nicrnt_c --> nicrns_c + pi_c', 'PFK_ppi': 'f6p_c + ppi…
6hnac_c	6-Hydroxynicotinate	0	0.98969	11	{'AH6PI': 'ah6p__D_c --> f6p_c', 'NACHY': 'nac_c + 0.5 o2_c --> 6hnac_c', 'RU5PS': 'fald_c + ru5p__D_c --> ah6p__D_c', 'NP1_1': 'nicrns_c + pi_c <=> nac_c + r1p_c', 'FRDO6r': 'fdxr_42_c + h_c + nad_c <=> fdxo_42_c + nadh_c', 'HDR3': 'fdxr_42_c + 4.0 h_c + 4.0 lplarg_c + mql8_c + 2.0 nadph_c <=> 4.0 dhlplarg_c + fdxo_42_c + mqn8_c + 2.0 nadp_c', 'LPD5': 'dhlplarg_c + nad_c --> h_c + lplarg_c + nad…
6hoxmelatn_c	6hoxmelatn c	0	0.56758	6	{'SRTNACT': 'accoa_c + srtn_c --> Nacsertn_c + coa_c + h_c', 'ACSRTNMT': 'Nacsertn_c + amet_c --> ahcys_c + h_c + melatn_c', 'r0403': 'o2_c + thbpt_c + trp__L_c --> 5htrp_c + dhbpt_c + h2o_c', 'DHPR': 'dhbpt_c + h_c + nadh_c --> nad_c + thbpt_c', '5HLTDL': '5htrp_c + h_c --> co2_c + srtn_c', 'RE2426C': 'h2o_c + melatn_c <=> 6hoxmelatn_c + 2.0 h_c'}
6hoxmelatn_c	6hoxmelatn c	0	0.73659	7	{'AHCi': 'ahcys_c + h2o_c <=> adn_c + hcys__L_c', 'SRTNACT': 'accoa_c + srtn_c --> Nacsertn_c + coa_c + h_c', 'ACSRTNMT': 'Nacsertn_c + amet_c --> ahcys_c + h_c + melatn_c', 'r0403': 'o2_c + thbpt_c + trp__L_c --> 5htrp_c + dhbpt_c + h2o_c', 'DHPR': 'dhbpt_c + h_c + nadh_c --> nad_c + thbpt_c', '5HLTDL': '5htrp_c + h_c --> co2_c + srtn_c', 'RE2426C': 'h2o_c + melatn_c <=> 6hoxmelatn_c + 2.0 h_c'}
6hoxmelatn_c	6hoxmelatn c	0	0.75698	8	{'AHCi': 'ahcys_c + h2o_c <=> adn_c + hcys__L_c', 'SRTNACT': 'accoa_c + srtn_c --> Nacsertn_c + coa_c + h_c', 'ACSRTNMT': 'Nacsertn_c + amet_c --> ahcys_c + h_c + melatn_c', 'r0398': 'dhbpt_c + h_c + nadph_c <=> nadp_c + thbpt_c', 'r0403': 'o2_c + thbpt_c + trp__L_c --> 5htrp_c + dhbpt_c + h2o_c', '5HLTDL': '5htrp_c + h_c --> co2_c + srtn_c', 'PFK_ppi': 'f6p_c + ppi_c <=> fdp_c + h_c + pi_c', 'RE…
6hoxmelatn_c	6hoxmelatn c	0	0.76793	9	{'AHCi': 'ahcys_c + h2o_c <=> adn_c + hcys__L_c', 'SRTNACT': 'accoa_c + srtn_c --> Nacsertn_c + coa_c + h_c', 'ATNS_nh4': 'chor_h + nh4_h --> anth_h + h2o_h + h_h + pyr_h', 'ACSRTNMT': 'Nacsertn_c + amet_c --> ahcys_c + h_c + melatn_c', 'r0403': 'o2_c + thbpt_c + trp__L_c --> 5htrp_c + dhbpt_c + h2o_c', 'DHPR': 'dhbpt_c + h_c + nadh_c --> nad_c + thbpt_c', '5HLTDL': '5htrp_c + h_c --> co2_c + srt…
abt_c	L Arabinitol C5H12O5		0.82456	4	{'UA4E': 'udpxyl_c <=> udparab_c', 'HMR_4124': 'h_r + udpglcur_r --> co2_r + udpxyl_r', 'ARABR': 'arab__L_c + h_c + nadph_c --> abt_c + nadp_c', 'UAD': 'h2o_c + udparab_c --> arab__L_c + h_c + udp_c'}
abt_c	L Arabinitol C5H12O5	0	0.87687	5	{'XYLTD_D': 'nad_c + xylt_c <=> h_c + nadh_c + xylu__D_c', 'r0784': 'nad_c + xylt_c <=> h_c + nadh_c + xylu__L_c', 'ALDR': 'arab__D_c + h_c + nadph_c --> arabl__D_c + nadp_c', 'ABTD': 'abt_c + nad_c <=> h_c + nadh_c + xylu__L_c', 'AL4D': 'arabl__D_c + nad_c --> h_c + nadh_c + xylu__D_c'}
acac_c	Acetoacetate	0.66667	1	1	{'PKETF': 'f6p_c + pi_c --> actp_c + e4p_c + h2o_c'}
acanth_c	N-Acetylanthranilate	0.9	0.90826	1	{'PKETF': 'f6p_c + pi_c --> actp_c + e4p_c + h2o_c'}
acanth_c	N-Acetylanthranilate	0.9	0.92523	2	{'ATNS_nh4': 'chor_h + nh4_h --> anth_h + h2o_h + h_h + pyr_h', 'PKETF': 'f6p_c + pi_c --> actp_c + e4p_c + h2o_c'}
acanth_c	N-Acetylanthranilate	0.9	0.93103	3	{'OOR2r': 'akg_c + coa_c + fdxo_42_c <=> co2_c + fdxr_42_c + h_c + succoa_c', 'ATNS_nh4': 'chor_h + nh4_h --> anth_h + h2o_h + h_h + pyr_h', 'POR': 'coa_c + fdxo_42_c + pyr_c <=> accoa_c + co2_c + fdxr_42_c + h_c'}
aces_c	Acetic ester C4H8O2	0	0.66667	1	{'OHACT1': 'accoa_c + etoh_c --> aces_c + coa_c'}
aces_c	Acetic ester C4H8O2	0	0.8	2	{'OHACT1': 'accoa_c + etoh_c --> aces_c + coa_c', 'PKETX': 'pi_c + xu5p__D_c --> actp_c + g3p_c + h2o_c'}
acetone_c	Acetone	0	0.5	1	{'ADCi': 'acac_c + h_c --> acetone_c + co2_c'}
acetone_c	Acetone	0	0.75	2	{'ADCim': 'acac_m + h_m --> acetone_m + co2_m', 'PKETF': 'f6p_c + pi_c --> actp_c + e4p_c + h2o_c'}
acg5sa_c	N-Acetyl-L-glutamate 5-semialdehyde	0.77778	0.96923	1	{'PKETF': 'f6p_c + pi_c --> actp_c + e4p_c + h2o_c'}
acg5sa_c	N-Acetyl-L-glutamate 5-semialdehyde	0.77778	0.9887	2	{'OOR2r': 'akg_c + coa_c + fdxo_42_c <=> co2_c + fdxr_42_c + h_c + succoa_c', 'POR': 'coa_c + fdxo_42_c + pyr_c <=> accoa_c + co2_c + fdxr_42_c + h_c'}
ach_c	Acetylcholine	0	0.25957	4	{'CHAT': 'accoa_c + chol_c <=> ach_c + coa_c', 'PSDm_hsc': 'h_c + ps_hs_c --> co2_c + pe_hs_c', 'PETOHMr_hs': '3.0 amet_r + pe_hs_r --> 3.0 ahcys_r + 3.0 h_r + pchol_hs_r', 'PSSA1_hs': 'pchol_hs_c + ser__L_c <=> chol_c + ps_hs_c'}
ach_c	Acetylcholine	0	0.62488	5	{'CHAT': 'accoa_c + chol_c <=> ach_c + coa_c', 'ADSHm': 'ahcys_m + h2o_m <=> adn_m + hcys__L_m', 'PSDm_hsc': 'h_c + ps_hs_c --> co2_c + pe_hs_c', 'PETOHMr_hs': '3.0 amet_r + pe_hs_r --> 3.0 ahcys_r + 3.0 h_r + pchol_hs_r', 'PSSA1_hs': 'pchol_hs_c + ser__L_c <=> chol_c + ps_hs_c'}
ach_c	Acetylcholine	0	0.65147	6	{'AHCi': 'ahcys_c + h2o_c <=> adn_c + hcys__L_c', 'CHATn': 'accoa_n + chol_n <=> ach_n + coa_n', 'PSDm_hsc': 'h_c + ps_hs_c --> co2_c + pe_hs_c', 'PETOHMr_hs': '3.0 amet_r + pe_hs_r --> 3.0 ahcys_r + 3.0 h_r + pchol_hs_r', 'PSSA1_hs': 'pchol_hs_c + ser__L_c <=> chol_c + ps_hs_c', 'PFK_ppi': 'f6p_c + ppi_c <=> fdp_c + h_c + pi_c'}
acnam_c	N-Acetylneuraminate	0	0.83253	2	{'ACNPLYS': 'acmana_c + h2o_c + pep_c --> acnam_c + pi_c', 'ACGAM2E': 'acgam_c <=> acmana_c'}
acon_T_c	Trans-Aconitate	1	1.2	1	{'PKETF': 'f6p_c + pi_c --> actp_c + e4p_c + h2o_c'}
acon_T_c	Trans-Aconitate	1	1.33333	2	{'OOR2r': 'akg_c + coa_c + fdxo_42_c <=> co2_c + fdxr_42_c + h_c + succoa_c', 'POR': 'coa_c + fdxo_42_c + pyr_c <=> accoa_c + co2_c + fdxr_42_c + h_c'}
actn__R_c	Acetoin	0	0.66667	1	{'PYRDC2': 'acald_c + h_c + pyr_c --> actn__R_c + co2_c'}
actn__R_c	Acetoin	0	0.8	2	{'ACALDCD': '2.0 acald_c --> actn__R_c', 'PKETX': 'pi_c + xu5p__D_c --> actp_c + g3p_c + h2o_c'}
adn_c	Adenosine	0.95046	0.97409	1	{'PFK_ppi': 'f6p_c + ppi_c <=> fdp_c + h_c + pi_c'}
adn_c	Adenosine	0.95046	0.99894	3	{'GDH1': 'glu__L_c + h2o_c + nad_c <=> akg_c + 2.0 h_c + nadh_c + nh3_c', 'PRBT': 'h_c + nh3_c + prpp_c --> ppi_c + pram_c', 'PFK_ppi': 'f6p_c + ppi_c <=> fdp_c + h_c + pi_c'}
adpac_c	Adipic acid; hexane-1,6-dioic acid	0	0.66667	6	{'ADPCOAPTE': 'adpcoa_x + h2o_x --> adpac_x + coa_x + h_x', 'FAOXMC10OHMC10r': 'dca_r + h_r + nadph_r + o2_r --> h2o_r + nadp_r + omhdecacid_r', 'FAOXOHMC10DC10c': 'h2o_c + 2.0 nad_c + omhdecacid_c --> 3.0 h_c + 2.0 nadh_c + sebacid_c', 'SEBACACT': 'atp_c + coa_c + sebacid_c --> amp_c + ppi_c + sebcoa_c', 'FAOXC10DCC8DCx': 'coa_x + h2o_x + nad_x + o2_x + sebcoa_x --> accoa_x + h2o2_x + h_x + nadh…
adpac_c	Adipic acid; hexane-1,6-dioic acid	0	0.70588	7	{'ADPCOAPTE': 'adpcoa_x + h2o_x --> adpac_x + coa_x + h_x', 'FAOXMC10OHMC10r': 'dca_r + h_r + nadph_r + o2_r --> h2o_r + nadp_r + omhdecacid_r', 'FAOXOHMC10DC10c': 'h2o_c + 2.0 nad_c + omhdecacid_c --> 3.0 h_c + 2.0 nadh_c + sebacid_c', 'SEBACACT': 'atp_c + coa_c + sebacid_c --> amp_c + ppi_c + sebcoa_c', 'FAOXC10DCC8DCx': 'coa_x + h2o_x + nad_x + o2_x + sebcoa_x --> accoa_x + h2o2_x + h_x + nadh…
adpoh_c	2-Hydroxyadipic Acid	0	0.95918	4	{'r0450': 'L2aadp_m + akg_m <=> 2oxoadp_m + glu__L_m', 'AASDH1_c': 'L2aadp6sa_c + h2o_c + nadp_c --> L2aadp_c + 2.0 h_c + nadph_c', 'ADPOHc': '2oxoadp_c + h_c + nadh_c <=> adpoh_c + nad_c', 'LAT': 'akg_c + lys__L_c <=> L2aadp6sa_c + glu__L_c'}
adpoh_c	2-Hydroxyadipic Acid	0	1	6	{'OOR2r': 'akg_c + coa_c + fdxo_42_c <=> co2_c + fdxr_42_c + h_c + succoa_c', 'HCITI': 'hcit_c <=> hicit_c', 'FDH7': 'co2_c + fdxr_42_c + h_c <-- fdxo_42_c + for_c', 'ADPOHc': '2oxoadp_c + h_c + nadh_c <=> adpoh_c + nad_c', 'HICITD': 'hicit_c + nad_c --> 2oxoadp_c + co2_c + 3.0 h_c + nadh_c', 'AACT': 'accoa_c + akg_c + h2o_c + 2.0 h_c <=> coa_c + hcit_c'}
agm_c	Agmatine	0.76052	0.79125	1	{'PFK_ppi': 'f6p_c + ppi_c <=> fdp_c + h_c + pi_c'}
agm_c	Agmatine	0.76052	0.82456	2	{'ORNTAC': 'acorn_c + glu__L_c <=> acglu_c + orn_c', 'PFK_ppi': 'f6p_c + ppi_c <=> fdp_c + h_c + pi_c'}
akg_c	2-Oxoglutarate	0.83333	1	1	{'PKETF': 'f6p_c + pi_c --> actp_c + e4p_c + h2o_c'}
akg_c	2-Oxoglutarate	0.83333	1.22549	2	{'OOR2r': 'akg_c + coa_c + fdxo_42_c <=> co2_c + fdxr_42_c + h_c + succoa_c', 'FRDO5r': 'fdxr_42_c + h_c + nadp_c <=> fdxo_42_c + nadph_c'}
alac__S_c	(S)-2-Acetolactate	0.83333	0.87444	1	{'4HTHRS': 'h2o_c + phthr_c --> 4hthr_c + pi_c'}
alac__S_c	(S)-2-Acetolactate	0.83333	1	2	{'OOR2r': 'akg_c + coa_c + fdxo_42_c <=> co2_c + fdxr_42_c + h_c + succoa_c', 'FRDO5r': 'fdxr_42_c + h_c + nadp_c <=> fdxo_42_c + nadph_c'}
ala_B_c	Beta-Alanine	1	1	0	{}
ala__L_c	L-Alanine	1	1	0	{}
amuco_c	2-Aminomuconate	0	0.56044	7	{'FKYNH': 'Lfmkynr_c + h2o_c --> Lkynr_c + for_c + h_c', 'KYN3OX': 'Lkynr_c + h_c + nadph_c + o2_c --> h2o_c + hLkynr_c + nadp_c', 'AM6SAD': 'am6sa_c + h2o_c + nad_c --> amuco_c + 2.0 h_c + nadh_c', '3HAO': '3hanthrn_c + o2_c --> cmusa_c + h_c', 'HKYNH': 'h2o_c + hLkynr_c --> 3hanthrn_c + ala__L_c', 'TRPO2': 'o2_c + trp__L_c --> Lfmkynr_c', 'PCLAD': 'cmusa_c + h_c --> am6sa_c + co2_c'}
amuco_c	2-Aminomuconate	0	0.58621	8	{'FKYNH': 'Lfmkynr_c + h2o_c --> Lkynr_c + for_c + h_c', 'KYN3OX': 'Lkynr_c + h_c + nadph_c + o2_c --> h2o_c + hLkynr_c + nadp_c', 'AM6SAD': 'am6sa_c + h2o_c + nad_c --> amuco_c + 2.0 h_c + nadh_c', '3HAO': '3hanthrn_c + o2_c --> cmusa_c + h_c', 'AGTi': 'ala__L_c + glx_c <=> gly_c + pyr_c', 'HKYNH': 'h2o_c + hLkynr_c --> 3hanthrn_c + ala__L_c', 'TRPO2': 'o2_c + trp__L_c --> Lfmkynr_c', 'PCLAD': '…
amuco_c	2-Aminomuconate	0	0.6	9	{'FKYNH': 'Lfmkynr_c + h2o_c --> Lkynr_c + for_c + h_c', 'KYN3OX': 'Lkynr_c + h_c + nadph_c + o2_c --> h2o_c + hLkynr_c + nadp_c', 'AM6SAD': 'am6sa_c + h2o_c + nad_c --> amuco_c + 2.0 h_c + nadh_c', 'ATNS_nh4': 'chor_h + nh4_h --> anth_h + h2o_h + h_h + pyr_h', '3HAO': '3hanthrn_c + o2_c --> cmusa_c + h_c', 'AGTi': 'ala__L_c + glx_c <=> gly_c + pyr_c', 'HKYNH': 'h2o_c + hLkynr_c --> 3hanthrn_c + …
amuco_c	2-Aminomuconate	0	0.6092	10	{'FKYNH': 'Lfmkynr_c + h2o_c --> Lkynr_c + for_c + h_c', 'KYN3OX': 'Lkynr_c + h_c + nadph_c + o2_c --> h2o_c + hLkynr_c + nadp_c', 'AM6SAD': 'am6sa_c + h2o_c + nad_c --> amuco_c + 2.0 h_c + nadh_c', 'GLYTA_1': 'glu__L_m + glx_m <=> akg_m + gly_m', 'ATNS_nh4': 'chor_h + nh4_h --> anth_h + h2o_h + h_h + pyr_h', '3HAO': '3hanthrn_c + o2_c --> cmusa_c + h_c', 'HKYNH': 'h2o_c + hLkynr_c --> 3hanthrn_c…
amuco_c	2-Aminomuconate	0	0.61047	13	{'FKYNH': 'Lfmkynr_c + h2o_c --> Lkynr_c + for_c + h_c', 'KYN3OX': 'Lkynr_c + h_c + nadph_c + o2_c --> h2o_c + hLkynr_c + nadp_c', 'AH6PI': 'ah6p__D_c --> f6p_c', 'AM6SAD': 'am6sa_c + h2o_c + nad_c --> amuco_c + 2.0 h_c + nadh_c', 'RU5PS': 'fald_c + ru5p__D_c --> ah6p__D_c', 'GLYTA_1': 'glu__L_m + glx_m <=> akg_m + gly_m', 'ATNS_nh4': 'chor_h + nh4_h --> anth_h + h2o_h + h_h + pyr_h', '3HAO': '3h…
anth_c	Anthranilate	0.85612	0.88148	1	{'ATNS_nh4': 'chor_h + nh4_h --> anth_h + h2o_h + h_h + pyr_h'}
anth_c	Anthranilate	0.85612	0.90137	3	{'ATNS_nh4': 'chor_h + nh4_h --> anth_h + h2o_h + h_h + pyr_h', 'PPDKgr': 'atp_x + pi_x + pyr_x --> amp_x + h_x + pep_x + ppi_x', 'PFK_ppi': 'f6p_c + ppi_c <=> fdp_c + h_c + pi_c'}
aprut_c	N Acetylputrescine C6H15N2O	0	0.66667	1	{'PTRCAT1': 'accoa_c + ptrc_c --> aprut_c + coa_c + h_c'}
aprut_c	N Acetylputrescine C6H15N2O	0	0.76596	2	{'PTRCAT1': 'accoa_c + ptrc_c --> aprut_c + coa_c + h_c', 'PKETX': 'pi_c + xu5p__D_c --> actp_c + g3p_c + h2o_c'}
aprut_c	N Acetylputrescine C6H15N2O	0	0.78832	3	{'ORNTAC': 'acorn_c + glu__L_c <=> acglu_c + orn_c', 'PTRCAT1': 'accoa_c + ptrc_c --> aprut_c + coa_c + h_c', 'PKETX': 'pi_c + xu5p__D_c --> actp_c + g3p_c + h2o_c'}
aprut_c	N Acetylputrescine C6H15N2O	0	0.8	4	{'ORNTAC': 'acorn_c + glu__L_c <=> acglu_c + orn_c', 'OOR2r': 'akg_c + coa_c + fdxo_42_c <=> co2_c + fdxr_42_c + h_c + succoa_c', 'PTRCAT1': 'accoa_c + ptrc_c --> aprut_c + coa_c + h_c', 'FRDO6r': 'fdxr_42_c + h_c + nad_c <=> fdxo_42_c + nadh_c'}
aps_c	Adenosine 5'-phosphosulfate	0.88596	0.90994	1	{'PFK_ppi': 'f6p_c + ppi_c <=> fdp_c + h_c + pi_c'}
aps_c	Adenosine 5'-phosphosulfate	0.88596	0.93067	2	{'SADTn': 'atp_n + h_n + so4_n --> aps_n + ppi_n', 'PFK_ppi': 'f6p_c + ppi_c <=> fdp_c + h_c + pi_c'}
aps_c	Adenosine 5'-phosphosulfate	0.88596	0.95238	4	{'GDH1': 'glu__L_c + h2o_c + nad_c <=> akg_c + 2.0 h_c + nadh_c + nh3_c', 'SADTn': 'atp_n + h_n + so4_n --> aps_n + ppi_n', 'PRBT': 'h_c + nh3_c + prpp_c --> ppi_c + pram_c', 'PFK_ppi': 'f6p_c + ppi_c <=> fdp_c + h_c + pi_c'}
aps_c	Adenosine 5'-phosphosulfate	0.88596	0.95764	7	{'AH6PI': 'ah6p__D_c --> f6p_c', 'RU5PS': 'fald_c + ru5p__D_c --> ah6p__D_c', 'GDH1': 'glu__L_c + h2o_c + nad_c <=> akg_c + 2.0 h_c + nadh_c + nh3_c', 'SADTn': 'atp_n + h_n + so4_n --> aps_n + ppi_n', 'PRBT': 'h_c + nh3_c + prpp_c --> ppi_c + pram_c', 'PFK_ppi': 'f6p_c + ppi_c <=> fdp_c + h_c + pi_c', '2DHPFALDL': '2dhp_c <=> 3mob_c + fald_c'}
arach_c	Arachidic acid	0	0.66667	1	{'FAS200': '3.0 h_c + malcoa_c + 2.0 nadph_c + ocdca_c --> arach_c + co2_c + coa_c + h2o_c + 2.0 nadp_c'}
arach_c	Arachidic acid	0	0.68966	2	{'FAS200': '3.0 h_c + malcoa_c + 2.0 nadph_c + ocdca_c --> arach_c + co2_c + coa_c + h2o_c + 2.0 nadp_c', 'PKETX': 'pi_c + xu5p__D_c --> actp_c + g3p_c + h2o_c'}
arg__L_c	L-Arginine	0.91262	0.94949	1	{'ORNTAC': 'acorn_c + glu__L_c <=> acglu_c + orn_c'}
arg__L_c	L-Arginine	0.91262	0.98947	2	{'ORNTAC': 'acorn_c + glu__L_c <=> acglu_c + orn_c', 'PFK_ppi': 'f6p_c + ppi_c <=> fdp_c + h_c + pi_c'}
arg__L_c	L-Arginine	0.91262	0.98969	6	{'ORNTAC': 'acorn_c + glu__L_c <=> acglu_c + orn_c', 'AH6PI': 'ah6p__D_c --> f6p_c', 'RU5PS': 'fald_c + ru5p__D_c --> ah6p__D_c', 'SPT_syn': 'glx_c + ser__L_c <=> gly_c + hpyr_c', 'PFK_ppi': 'f6p_c + ppi_c <=> fdp_c + h_c + pi_c', '2DHPFALDL': '2dhp_c <=> 3mob_c + fald_c'}
ascb__L_c	L-Ascorbate	0	1	4	{'CYOO6m': '4.0 focytc_m + 8.0 h_m + o2_m --> 4.0 ficytc_m + 2.0 h2o_m + 4.0 h_c', 'GAL1PP_c': 'gal1p_c + h2o_c --> gal__L_c + pi_c', 'GALDH_c': 'gal__L_c + nad_c --> gal14lac_c + h_c + nadh_c', 'GLACDH_m': '2.0 ficytc_m + gal14lac_m --> ascb__L_m + 2.0 focytc_m + 3.0 h_m'}
ascb__L_c	L-Ascorbate	0	1.00516	5	{'4HTHRS': 'h2o_c + phthr_c --> 4hthr_c + pi_c', 'GAL1PP_c': 'gal1p_c + h2o_c --> gal__L_c + pi_c', 'CYOO6m_1': '4.0 focytc_m + 10.0 h_m + o2_m --> 4.0 ficytc_m + 2.0 h2o_m + 6.0 h_c', 'GALDH_c': 'gal__L_c + nad_c --> gal14lac_c + h_c + nadh_c', 'GLACDH_m': '2.0 ficytc_m + gal14lac_m --> ascb__L_m + 2.0 focytc_m + 3.0 h_m'}
ascb__L_c	L-Ascorbate	0	1.02752	6	{'OOR2r': 'akg_c + coa_c + fdxo_42_c <=> co2_c + fdxr_42_c + h_c + succoa_c', 'GAL1PP_c': 'gal1p_c + h2o_c --> gal__L_c + pi_c', 'CYOOm': '4.0 focytc_m + 6.0 h_m + o2_m --> 4.0 ficytc_m + 2.0 h2o_m + 6.0 h_c', 'GALDH_c': 'gal__L_c + nad_c --> gal14lac_c + h_c + nadh_c', 'GLACDH_m': '2.0 ficytc_m + gal14lac_m --> ascb__L_m + 2.0 focytc_m + 3.0 h_m', 'FRDO5r': 'fdxr_42_c + h_c + nadp_c <=> fdxo_42_…
asn__L_c	L-Asparagine	1.13939	1.18788	1	{'PFK_ppi': 'f6p_c + ppi_c <=> fdp_c + h_c + pi_c'}
asn__L_c	L-Asparagine	1.13939	1.22876	2	{'GDH1': 'glu__L_c + h2o_c + nad_c <=> akg_c + 2.0 h_c + nadh_c + nh3_c', 'ASNS3': 'asp__L_c + atp_c + nh3_c --> adp_c + asn__L_c + pi_c'}
asn__L_c	L-Asparagine	1.13939	1.23077	6	{'AH6PI': 'ah6p__D_c --> f6p_c', 'RU5PS': 'fald_c + ru5p__D_c --> ah6p__D_c', 'GDH1': 'glu__L_c + h2o_c + nad_c <=> akg_c + 2.0 h_c + nadh_c + nh3_c', 'GOR1': 'glx_c + 2.0 h_c + nadh_c + nh3_c <-- gly_c + h2o_c + nad_c', 'ASNS3': 'asp__L_c + atp_c + nh3_c --> adp_c + asn__L_c + pi_c', '2DHPFALDL': '2dhp_c <=> 3mob_c + fald_c'}
asp__L_c	L-Aspartate	1.33333	1.33333	0	{}
athr__L_c	L-Allo-threonine	0.66667	0.8	1	{'PKETF': 'f6p_c + pi_c --> actp_c + e4p_c + h2o_c'}
athr__L_c	L-Allo-threonine	0.66667	0.94737	2	{'OOR2r': 'akg_c + coa_c + fdxo_42_c <=> co2_c + fdxr_42_c + h_c + succoa_c', 'HYDFDi': 'fdxr_42_c + 2.0 h_c <=> fdxo_42_c + h2_c'}
athr__L_c	L-Allo-threonine	0.66667	1	3	{'AH6PI': 'ah6p__D_c --> f6p_c', 'RU5PS': 'fald_c + ru5p__D_c --> ah6p__D_c', '2DHPFALDL': '2dhp_c <=> 3mob_c + fald_c'}
avite1_c	Alpha-Tocopherol	0	0.51202	7	{'TOCOPHOM1': 'amet_c + gtocophe_c <=> ahcys_c + avite1_c + h_c', 'TOCOPHS1': '23dmphol_c --> gtocophe_c', 'GGDPR': 'ggdp_c + 3.0 h_c + 3.0 nadph_c --> 3.0 nadp_c + phdp_c', '34HPPOR': '34hpp_c + o2_c --> co2_c + hgentis_c', 'FRTT': 'frdp_c + ipdp_c --> ggdp_c + ppi_c', 'HGPHT': 'h_c + hgentis_c + phdp_c --> 2m6phol_c + co2_c + ppi_c', 'MPBQ': '2m6phol_c + amet_c <=> 23dmphol_c + ahcys_c + h_c'}
avite1_c	Alpha-Tocopherol	0	0.62869	8	{'AHCi': 'ahcys_c + h2o_c <=> adn_c + hcys__L_c', 'TOCOPHOM1': 'amet_c + gtocophe_c <=> ahcys_c + avite1_c + h_c', 'TOCOPHS1': '23dmphol_c --> gtocophe_c', 'GGDPR': 'ggdp_c + 3.0 h_c + 3.0 nadph_c --> 3.0 nadp_c + phdp_c', '34HPPOR': '34hpp_c + o2_c --> co2_c + hgentis_c', 'FRTT': 'frdp_c + ipdp_c --> ggdp_c + ppi_c', 'HGPHT': 'h_c + hgentis_c + phdp_c --> 2m6phol_c + co2_c + ppi_c', 'MPBQ': '2m6…
avite1_c	Alpha-Tocopherol	0	0.65424	9	{'TOCOPHOM1': 'amet_c + gtocophe_c <=> ahcys_c + avite1_c + h_c', 'TOCOPHS1': '23dmphol_c --> gtocophe_c', 'GGDPR': 'ggdp_c + 3.0 h_c + 3.0 nadph_c --> 3.0 nadp_c + phdp_c', 'ADSHm': 'ahcys_m + h2o_m <=> adn_m + hcys__L_m', '34HPPOR': '34hpp_c + o2_c --> co2_c + hgentis_c', 'FRTT': 'frdp_c + ipdp_c --> ggdp_c + ppi_c', 'HGPHT': 'h_c + hgentis_c + phdp_c --> 2m6phol_c + co2_c + ppi_c', 'MPBQ': '2m…
avite1_c	Alpha-Tocopherol	0	0.65832	12	{'AHCi': 'ahcys_c + h2o_c <=> adn_c + hcys__L_c', 'AH6PI': 'ah6p__D_c --> f6p_c', 'RU5PS': 'fald_c + ru5p__D_c --> ah6p__D_c', 'TOCOPHOM1': 'amet_c + gtocophe_c <=> ahcys_c + avite1_c + h_c', 'TOCOPHS1': '23dmphol_c --> gtocophe_c', 'GGDPR': 'ggdp_c + 3.0 h_c + 3.0 nadph_c --> 3.0 nadp_c + phdp_c', '34HPPOR': '34hpp_c + o2_c --> co2_c + hgentis_c', 'FRTT': 'frdp_c + ipdp_c --> ggdp_c + ppi_c', 'H…
avite1_c	Alpha-Tocopherol	0	0.67135	14	{'AHCi': 'ahcys_c + h2o_c <=> adn_c + hcys__L_c', 'HMGCOAR': 'coa_c + mev__R_c + 2.0 nadp_c <=> 2.0 h_c + hmgcoa_c + 2.0 nadph_c', 'TOCOPHOM1': 'amet_c + gtocophe_c <=> ahcys_c + avite1_c + h_c', 'TOCOPHS1': '23dmphol_c --> gtocophe_c', 'GGDPR': 'ggdp_c + 3.0 h_c + 3.0 nadph_c --> 3.0 nadp_c + phdp_c', 'MEVK1x': 'atp_x + mev__R_x --> 5pmev_x + adp_x + h_x', 'PMEVKx': '5pmev_x + atp_x --> 5dpmev_x…
avite1_c	Alpha-Tocopherol	0	0.67147	17	{'AHCi': 'ahcys_c + h2o_c <=> adn_c + hcys__L_c', 'PMEVK': '5pmev_c + atp_c --> 5dpmev_c + adp_c', 'AH6PI': 'ah6p__D_c --> f6p_c', 'RU5PS': 'fald_c + ru5p__D_c --> ah6p__D_c', 'TOCOPHOM1': 'amet_c + gtocophe_c <=> ahcys_c + avite1_c + h_c', 'TOCOPHS1': '23dmphol_c --> gtocophe_c', 'GGDPR': 'ggdp_c + 3.0 h_c + 3.0 nadph_c --> 3.0 nadp_c + phdp_c', 'HMGCOARx': '2.0 h_x + hmgcoa_x + 2.0 nadph_x <=> …
bgly_c	N-Benzoylglycine	0	0.69231	3	{'NBAH': 'bgly_c + h2o_c <=> bz_c + gly_c', 'BZDH': 'bzal_c + h2o_c + nad_c --> bz_c + 2.0 h_c + nadh_c', 'PHPYROX': 'o2_c + phpyr_c --> bzal_c + h_c + oxa_c'}
bgly_c	N-Benzoylglycine	0	0.73541	4	{'NBAH': 'bgly_c + h2o_c <=> bz_c + gly_c', 'BZDH': 'bzal_c + h2o_c + nad_c --> bz_c + 2.0 h_c + nadh_c', 'PHPYROX': 'o2_c + phpyr_c --> bzal_c + h_c + oxa_c', '4HTHRS_1': 'h2o_c + phthr_c --> 4hthr_c + h_c + pi_c'}
bgly_c	N-Benzoylglycine	0	0.88953	5	{'NBAH': 'bgly_c + h2o_c <=> bz_c + gly_c', '4HBZR': '4hbzcoa_c + fdxr_42_c + 6.0 h_c --> benzcoa_c + fdxo_42_c + h2o_c', 'SUCBZT1': 'bz_c + 4.0 h_c + succoa_c <=> benzcoa_c + succ_c', 'SUCBZT2': '4hbz_c + succoa_c <=> 4hbzcoa_c + succ_c', 'HYDFDi': 'fdxr_42_c + 2.0 h_c <=> fdxo_42_c + h2_c'}
bgly_c	N-Benzoylglycine	0	0.9	6	{'NBAH': 'bgly_c + h2o_c <=> bz_c + gly_c', '4HBZR': '4hbzcoa_c + fdxr_42_c + 6.0 h_c --> benzcoa_c + fdxo_42_c + h2o_c', 'SUCBZT1': 'bz_c + 4.0 h_c + succoa_c <=> benzcoa_c + succ_c', 'SUCBZT2': '4hbz_c + succoa_c <=> 4hbzcoa_c + succ_c', 'AGTim': 'ala__L_m + glx_m <=> gly_m + pyr_m', 'FRDO5r': 'fdxr_42_c + h_c + nadp_c <=> fdxo_42_c + nadph_c'}
bgly_c	N-Benzoylglycine	0	0.91617	7	{'NBAH': 'bgly_c + h2o_c <=> bz_c + gly_c', '4HBZR': '4hbzcoa_c + fdxr_42_c + 6.0 h_c --> benzcoa_c + fdxo_42_c + h2o_c', 'OOR2r': 'akg_c + coa_c + fdxo_42_c <=> co2_c + fdxr_42_c + h_c + succoa_c', 'SUCBZT1': 'bz_c + 4.0 h_c + succoa_c <=> benzcoa_c + succ_c', 'FRDO6r': 'fdxr_42_c + h_c + nad_c <=> fdxo_42_c + nadh_c', 'GLYTA': 'glu__L_c + glx_c <=> akg_c + gly_c', 'SUCBZT2': '4hbz_c + succoa_c …
bgly_c	N-Benzoylglycine	0	0.91757	9	{'NBAH': 'bgly_c + h2o_c <=> bz_c + gly_c', '4HBZR': '4hbzcoa_c + fdxr_42_c + 6.0 h_c --> benzcoa_c + fdxo_42_c + h2o_c', 'OOR2r': 'akg_c + coa_c + fdxo_42_c <=> co2_c + fdxr_42_c + h_c + succoa_c', 'SUCBZT1': 'bz_c + 4.0 h_c + succoa_c <=> benzcoa_c + succ_c', 'GLYTA_1': 'glu__L_m + glx_m <=> akg_m + gly_m', 'PPDKgr': 'atp_x + pi_x + pyr_x --> amp_x + h_x + pep_x + ppi_x', 'SUCBZT2': '4hbz_c + s…
bgly_c	N-Benzoylglycine	0	0.92157	10	{'NBAH': 'bgly_c + h2o_c <=> bz_c + gly_c', 'AH6PI': 'ah6p__D_c --> f6p_c', 'RU5PS': 'fald_c + ru5p__D_c --> ah6p__D_c', '4HBZR': '4hbzcoa_c + fdxr_42_c + 6.0 h_c --> benzcoa_c + fdxo_42_c + h2o_c', 'SUCBZT1': 'bz_c + 4.0 h_c + succoa_c <=> benzcoa_c + succ_c', 'PPDK': 'atp_c + pi_c + pyr_c --> amp_c + h_c + pep_c + ppi_c', 'SUCBZT2': '4hbz_c + succoa_c <=> 4hbzcoa_c + succ_c', 'PFK_ppi': 'f6p_c …
bhb_c	(R)-3-Hydroxybutanoate	0	0.66667	1	{'BDH': 'bhb_c + nad_c <=> acac_c + h_c + nadh_c'}
bhb_c	(R)-3-Hydroxybutanoate	0	0.88889	2	{'BDH': 'bhb_c + nad_c <=> acac_c + h_c + nadh_c', 'PKETX': 'pi_c + xu5p__D_c --> actp_c + g3p_c + h2o_c'}
btal_c	Butanal C4H8O	0	0.66667	1	{'BTCOARx': 'btcoa_c + h_c + nadh_c --> btal_c + coa_c + nad_c'}
btal_c	Butanal C4H8O	0	0.72727	2	{'BTCOARx': 'btcoa_c + h_c + nadh_c --> btal_c + coa_c + nad_c', 'PKETF': 'f6p_c + pi_c --> actp_c + e4p_c + h2o_c'}
btd_RR_c	R R 2 3 Butanediol C4H10O2	0	0.66667	2	{'BTDD_RR': 'btd_RR_c + nad_c <=> actn__R_c + h_c + nadh_c', 'ACLDC': 'alac__S_c + h_c --> actn__R_c + co2_c'}
btd_RR_c	R R 2 3 Butanediol C4H10O2	0	0.72727	3	{'ACALDCD': '2.0 acald_c --> actn__R_c', 'BTDD_RR': 'btd_RR_c + nad_c <=> actn__R_c + h_c + nadh_c', 'PKETX': 'pi_c + xu5p__D_c --> actp_c + g3p_c + h2o_c'}
btoh_c	Butanol	0	0.66667	2	{'BNOCA': 'btcoa_c + h_c + nadph_c --> btal_c + coa_c + nadp_c', 'ALCD4': 'btoh_c + nad_c <=> btal_c + h_c + nadh_c'}
but_c	Butyrate	0	0.66667	1	{'BUTCT2': 'acac_c + btcoa_c --> aacoa_c + but_c'}
but_c	Butyrate	0	0.8	2	{'PKETX': 'pi_c + xu5p__D_c --> actp_c + g3p_c + h2o_c', 'BUTCT2': 'acac_c + btcoa_c --> aacoa_c + but_c'}
bzalc_c	Benzyl alcohol	0	0.67835	6	{'BZSCD': 'bzsuccoa_c + fad_c <=> fadh2_c + phitcoa_c', 'BZSCT': 'bzsucc_c + succoa_c <=> bzsuccoa_c + succ_c', 'HMPSCD': 'hmpscoa_c + nad_c <=> h_c + nadh_c + sbzcoa_c', 'PICH': 'h2o_c + phitcoa_c <=> hmpscoa_c', 'XMO': 'h_c + nadh_c + o2_c + tol_c --> bzalc_c + h2o_c + nad_c', 'BZSS': 'fum_c + tol_c <=> bzsucc_c'}
bzalc_c	Benzyl alcohol	0	0.69556	7	{'BZSCD': 'bzsuccoa_c + fad_c <=> fadh2_c + phitcoa_c', 'BZSCT': 'bzsucc_c + succoa_c <=> bzsuccoa_c + succ_c', 'HMPSCD': 'hmpscoa_c + nad_c <=> h_c + nadh_c + sbzcoa_c', 'PICH': 'h2o_c + phitcoa_c <=> hmpscoa_c', 'XMO': 'h_c + nadh_c + o2_c + tol_c --> bzalc_c + h2o_c + nad_c', 'BZSS': 'fum_c + tol_c <=> bzsucc_c', 'PFK_ppi': 'f6p_c + ppi_c <=> fdp_c + h_c + pi_c'}
bzal_c	Benzaldehyde	0	0.69556	1	{'PHPYROX': 'o2_c + phpyr_c --> bzal_c + h_c + oxa_c'}
bzal_c	Benzaldehyde	0	0.7	2	{'HADPCOADH': '3hadpcoa_c <-- h2_c + oxadpcoa_c', 'PHPYROX': 'o2_c + phpyr_c --> bzal_c + h_c + oxa_c'}
bzal_c	Benzaldehyde	0	0.72414	3	{'OOR2r': 'akg_c + coa_c + fdxo_42_c <=> co2_c + fdxr_42_c + h_c + succoa_c', 'HYDFDi': 'fdxr_42_c + 2.0 h_c <=> fdxo_42_c + h2_c', 'PHPYROX': 'o2_c + phpyr_c --> bzal_c + h_c + oxa_c'}
bzal_c	Benzaldehyde	0	0.72414	3	{'OOR2r': 'akg_c + coa_c + fdxo_42_c <=> co2_c + fdxr_42_c + h_c + succoa_c', 'HYDFDi': 'fdxr_42_c + 2.0 h_c <=> fdxo_42_c + h2_c', 'PHPYROX': 'o2_c + phpyr_c --> bzal_c + h_c + oxa_c'}
bz_c	Benzoate	0	0.7	2	{'BZDH': 'bzal_c + h2o_c + nad_c --> bz_c + 2.0 h_c + nadh_c', 'PHPYROX': 'o2_c + phpyr_c --> bzal_c + h_c + oxa_c'}
bz_c	Benzoate	0	0.71014	3	{'4HTHRS': 'h2o_c + phthr_c --> 4hthr_c + pi_c', 'BZDH': 'bzal_c + h2o_c + nad_c --> bz_c + 2.0 h_c + nadh_c', 'PHPYROX': 'o2_c + phpyr_c --> bzal_c + h_c + oxa_c'}
bz_c	Benzoate	0	0.83803	4	{'4HBZR': '4hbzcoa_c + fdxr_42_c + 6.0 h_c --> benzcoa_c + fdxo_42_c + h2o_c', 'SUCBZT1': 'bz_c + 4.0 h_c + succoa_c <=> benzcoa_c + succ_c', 'FRDO6r': 'fdxr_42_c + h_c + nad_c <=> fdxo_42_c + nadh_c', 'SUCBZT2': '4hbz_c + succoa_c <=> 4hbzcoa_c + succ_c'}
bz_c	Benzoate	0	0.85233	6	{'4HBZR': '4hbzcoa_c + fdxr_42_c + 6.0 h_c --> benzcoa_c + fdxo_42_c + h2o_c', 'SUCBZT1': 'bz_c + 4.0 h_c + succoa_c <=> benzcoa_c + succ_c', 'FRDO6r': 'fdxr_42_c + h_c + nad_c <=> fdxo_42_c + nadh_c', 'PPDK': 'atp_c + pi_c + pyr_c --> amp_c + h_c + pep_c + ppi_c', 'SUCBZT2': '4hbz_c + succoa_c <=> 4hbzcoa_c + succ_c', 'PFK_ppi': 'f6p_c + ppi_c <=> fdp_c + h_c + pi_c'}
C02356_c	(S)-2-Aminobutanoate	0	0.82456	1	{'RE2034C': 'C02356_c + akg_c <=> 2obut_c + glu__L_c'}
C02356_c	(S)-2-Aminobutanoate	0	0.85714	2	{'RE2034C': 'C02356_c + akg_c <=> 2obut_c + glu__L_c', 'HSDA': 'hom__L_c --> 2obut_c + nh4_c'}
C02356_c	(S)-2-Aminobutanoate	0	0.86747	4	{'RE2034C': 'C02356_c + akg_c <=> 2obut_c + glu__L_c', 'MASMU': 'glu__L_c --> t3mlasp_c', 'MOADC': '2m3os_c + h_c --> 2obut_c + co2_c', 'BMAAT': 'akg_c + t3mlasp_c --> 2m3os_c + glu__L_c'}
C02356_c	(S)-2-Aminobutanoate	0	0.88889	5	{'CITCIa': 'citm_c <=> citac_c + h2o_c', 'RE2034C': 'C02356_c + akg_c <=> 2obut_c + glu__L_c', 'CITCIb': 'citac_c + h2o_c <=> r3mmal_c', 'CITMS': 'accoa_c + h2o_c + pyr_c --> citm_c + coa_c + h_c', 'ERTHMMOR': 'nad_c + r3mmal_c --> 2obut_c + co2_c + nadh_c'}
C02442_c	N-methyltyraminium	0	0.5118	2	{'TYRCBOX': 'h_c + tyr__L_c --> co2_c + tym_c', 'RE2124C': 'amet_c + tym_c --> C02442_c + ahcys_c + h_c'}
C02442_c	N-methyltyraminium	0	0.72994	3	{'AHCi': 'ahcys_c + h2o_c <=> adn_c + hcys__L_c', 'TYRCBOX': 'h_c + tyr__L_c --> co2_c + tym_c', 'RE2124C': 'amet_c + tym_c --> C02442_c + ahcys_c + h_c'}
C02442_c	N-methyltyraminium	0	0.74537	4	{'AHCi': 'ahcys_c + h2o_c <=> adn_c + hcys__L_c', 'TYRCBOX': 'h_c + tyr__L_c --> co2_c + tym_c', 'RE2124C': 'amet_c + tym_c --> C02442_c + ahcys_c + h_c', 'PFK_ppi': 'f6p_c + ppi_c <=> fdp_c + h_c + pi_c'}
C06199_c	Hordenine	0	0.39831	3	{'TYRCBOX': 'h_c + tyr__L_c --> co2_c + tym_c', 'RE2124C': 'amet_c + tym_c --> C02442_c + ahcys_c + h_c', 'OMP': 'C02442_c + amet_c <=> C06199_c + ahcys_c'}
C06199_c	Hordenine	0	0.68513	4	{'AHCi': 'ahcys_c + h2o_c <=> adn_c + hcys__L_c', 'TYRCBOX': 'h_c + tyr__L_c --> co2_c + tym_c', 'RE2124C': 'amet_c + tym_c --> C02442_c + ahcys_c + h_c', 'OMP': 'C02442_c + amet_c <=> C06199_c + ahcys_c'}
C06199_c	Hordenine	0	0.70997	5	{'AHCi': 'ahcys_c + h2o_c <=> adn_c + hcys__L_c', 'TYRCBOX': 'h_c + tyr__L_c --> co2_c + tym_c', 'RE2124C': 'amet_c + tym_c --> C02442_c + ahcys_c + h_c', 'PFK_ppi': 'f6p_c + ppi_c <=> fdp_c + h_c + pi_c', 'OMP': 'C02442_c + amet_c <=> C06199_c + ahcys_c'}
C10164_c	Picolinic acid; pyridine-2-carboxylic acid	0	0.53968	7	{'FKYNH': 'Lfmkynr_c + h2o_c --> Lkynr_c + for_c + h_c', 'KYN3OX': 'Lkynr_c + h_c + nadph_c + o2_c --> h2o_c + hLkynr_c + nadp_c', '3HAO': '3hanthrn_c + o2_c --> cmusa_c + h_c', 'HKYNH': 'h2o_c + hLkynr_c --> 3hanthrn_c + ala__L_c', 'TRPO2': 'o2_c + trp__L_c --> Lfmkynr_c', 'PCLAD': 'cmusa_c + h_c --> am6sa_c + co2_c', 'RE0549C': 'am6sa_c <=> C10164_c + h2o_c + h_c'}
C10164_c	Picolinic acid; pyridine-2-carboxylic acid	0	0.56354	8	{'FKYNH': 'Lfmkynr_c + h2o_c --> Lkynr_c + for_c + h_c', 'KYN3OX': 'Lkynr_c + h_c + nadph_c + o2_c --> h2o_c + hLkynr_c + nadp_c', 'GLYTA_1': 'glu__L_m + glx_m <=> akg_m + gly_m', '3HAO': '3hanthrn_c + o2_c --> cmusa_c + h_c', 'HKYNH': 'h2o_c + hLkynr_c --> 3hanthrn_c + ala__L_c', 'TRPO2': 'o2_c + trp__L_c --> Lfmkynr_c', 'PCLAD': 'cmusa_c + h_c --> am6sa_c + co2_c', 'RE0549C': 'am6sa_c <=> C1016…
C10164_c	Picolinic acid; pyridine-2-carboxylic acid	0	0.57627	9	{'FKYNH': 'Lfmkynr_c + h2o_c --> Lkynr_c + for_c + h_c', 'KYN3OX': 'Lkynr_c + h_c + nadph_c + o2_c --> h2o_c + hLkynr_c + nadp_c', 'GLYTA_1': 'glu__L_m + glx_m <=> akg_m + gly_m', 'ATNS_nh4': 'chor_h + nh4_h --> anth_h + h2o_h + h_h + pyr_h', '3HAO': '3hanthrn_c + o2_c --> cmusa_c + h_c', 'HKYNH': 'h2o_c + hLkynr_c --> 3hanthrn_c + ala__L_c', 'TRPO2': 'o2_c + trp__L_c --> Lfmkynr_c', 'PCLAD': 'cm…
C10164_c	Picolinic acid; pyridine-2-carboxylic acid	0	0.58564	10	{'FKYNH': 'Lfmkynr_c + h2o_c --> Lkynr_c + for_c + h_c', 'KYN3OX': 'Lkynr_c + h_c + nadph_c + o2_c --> h2o_c + hLkynr_c + nadp_c', 'GLYTA_1': 'glu__L_m + glx_m <=> akg_m + gly_m', 'ATNS_nh4': 'chor_h + nh4_h --> anth_h + h2o_h + h_h + pyr_h', '3HAO': '3hanthrn_c + o2_c --> cmusa_c + h_c', 'HKYNH': 'h2o_c + hLkynr_c --> 3hanthrn_c + ala__L_c', 'TRPO2': 'o2_c + trp__L_c --> Lfmkynr_c', 'PCLAD': 'cm…
C10164_c	Picolinic acid; pyridine-2-carboxylic acid	0	0.58708	14	{'FKYNH': 'Lfmkynr_c + h2o_c --> Lkynr_c + for_c + h_c', 'KYN3OX': 'Lkynr_c + h_c + nadph_c + o2_c --> h2o_c + hLkynr_c + nadp_c', 'AH6PI': 'ah6p__D_c --> f6p_c', 'RU5PS': 'fald_c + ru5p__D_c --> ah6p__D_c', 'ATNS_nh4': 'chor_h + nh4_h --> anth_h + h2o_h + h_h + pyr_h', 'PPDKgr': 'atp_x + pi_x + pyr_x --> amp_x + h_x + pep_x + ppi_x', '3HAO': '3hanthrn_c + o2_c --> cmusa_c + h_c', 'AGTi': 'ala__L…
carn_c	L-Carnosine	0	0.88217	1	{'CARNS1': 'ala_B_c + atp_c + his__L_c --> adp_c + carn_c + h_c + pi_c'}
carn_c	L-Carnosine	0	0.90462	2	{'CARNS1': 'ala_B_c + atp_c + his__L_c --> adp_c + carn_c + h_c + pi_c', 'PFK_ppi': 'f6p_c + ppi_c <=> fdp_c + h_c + pi_c'}
carn_c	L-Carnosine	0	0.90698	3	{'GLYTA_1': 'glu__L_m + glx_m <=> akg_m + gly_m', 'CARNS1': 'ala_B_c + atp_c + his__L_c --> adp_c + carn_c + h_c + pi_c', 'PFK_ppi': 'f6p_c + ppi_c <=> fdp_c + h_c + pi_c'}
caro_c	Beta-Carotene	0	0.65278	9	{'PHYTES': '2.0 ggdp_c --> ppi_c + prephytedp_c', 'PDS2_1': 'nadp_c + phytfl_c --> h_c + nadph_c + zcarote_c', 'FRTT': 'frdp_c + ipdp_c --> ggdp_c + ppi_c', 'GCATENEC': 'gcarote_c --> caro_c', 'LYCOPC': 'lycop_c --> gcarote_c', 'ZCAROTDH1': 'h_c + nadph_c + o2_c + zcarote_c --> 2.0 h2o_c + nadp_c + neuspn_c', 'ZCAROTDH2': 'h_c + nadph_c + neuspn_c + o2_c --> 2.0 h2o_c + lycop_c + nadp_c', 'PHYTES…
caro_c	Beta-Carotene	0	0.68056	10	{'PHYTEDH2': 'nadp_c + phytoe_c --> h_c + nadph_c + phytof_c', 'PHYTES': '2.0 ggdp_c --> ppi_c + prephytedp_c', 'FRTT': 'frdp_c + ipdp_c --> ggdp_c + ppi_c', 'GCATENEC': 'gcarote_c --> caro_c', 'LYCOPC': 'lycop_c --> gcarote_c', 'PHYTES2': 'prephytedp_c --> phytoe_c + ppi_c', 'PHYTFDH2': 'nadp_c + phytof_c --> h_c + nadph_c + zcarote_c', 'ZCAROTDH1': 'h_c + nadph_c + o2_c + zcarote_c --> 2.0 h2o_…
caro_c	Beta-Carotene	0	0.68732	13	{'AH6PI': 'ah6p__D_c --> f6p_c', 'RU5PS': 'fald_c + ru5p__D_c --> ah6p__D_c', 'PHYTEDH2': 'nadp_c + phytoe_c --> h_c + nadph_c + phytof_c', 'PHYTES': '2.0 ggdp_c --> ppi_c + prephytedp_c', 'FRTT': 'frdp_c + ipdp_c --> ggdp_c + ppi_c', 'GCATENEC': 'gcarote_c --> caro_c', 'LYCOPC': 'lycop_c --> gcarote_c', 'PHYTES2': 'prephytedp_c --> phytoe_c + ppi_c', 'PHYTFDH2': 'nadp_c + phytof_c --> h_c + nadp…
caro_c	Beta-Carotene	0	0.69652	15	{'HMGCOAR': 'coa_c + mev__R_c + 2.0 nadp_c <=> 2.0 h_c + hmgcoa_c + 2.0 nadph_c', 'PMEVK': '5pmev_c + atp_c --> 5dpmev_c + adp_c', 'PHYTES': '2.0 ggdp_c --> ppi_c + prephytedp_c', 'PDS2_1': 'nadp_c + phytfl_c --> h_c + nadph_c + zcarote_c', 'MEVK1_1': 'atp_c + mev__R_c --> 5pmev_c + adp_c', 'DPMVD': '5dpmev_c + atp_c --> adp_c + co2_c + ipdp_c + pi_c', 'FRTT': 'frdp_c + ipdp_c --> ggdp_c + ppi_c'…
catechol_c	Catechol	0	0.71831	2	{'ANDO1': 'anth_c + nadh_c + o2_c --> catechol_c + co2_c + nad_c + nh3_c', 'ANSN': 'chor_c + nh3_c --> anth_c + h2o_c + pyr_c'}
ccmuac_c	Cis,cis-Muconate	0	0.71831	3	{'CATDOX': 'catechol_c + o2_c --> ccmuac_c + 2.0 h_c', 'ANDO2': 'anth_c + nadph_c + o2_c --> catechol_c + co2_c + nadp_c + nh3_c', 'ANSN': 'chor_c + nh3_c --> anth_c + h2o_c + pyr_c'}
ccmuac_c	Cis,cis-Muconate	0	0.73057	5	{'CATDOX': 'catechol_c + o2_c --> ccmuac_c + 2.0 h_c', 'SALCOD': '2.0 h_c + nadh_c + o2_c + salc_c --> catechol_c + co2_c + h2o_c + nad_c', 'SALCS': 'chor_c --> pyr_c + salc_c', 'PPDK': 'atp_c + pi_c + pyr_c --> amp_c + h_c + pep_c + ppi_c', 'PFK_ppi': 'f6p_c + ppi_c <=> fdp_c + h_c + pi_c'}
ccmuac_c	Cis,cis-Muconate	0	0.85714	6	{'MUCCY_kt': 'CCbuttc_c + h_c --> 4cml_c', 'PCADYOX': '34dhbz_c + o2_c --> CCbuttc_c + 2.0 h_c', 'DHSKDH': '3dhsk_c --> 34dhbz_c + h2o_c', 'MUCCYCI': 'ccmuac_c + h_c <=> mucl_c', 'MUCLI': 'mucl_c <=> 5odhf2a_c', 'CMLDC': '4cml_c --> 5odhf2a_c + co2_c + h_c'}
ccmuac_c	Cis,cis-Muconate	0	0.86107	7	{'4HTHRS': 'h2o_c + phthr_c --> 4hthr_c + pi_c', 'MUCCY_kt': 'CCbuttc_c + h_c --> 4cml_c', 'PCADYOX': '34dhbz_c + o2_c --> CCbuttc_c + 2.0 h_c', 'DHSKDH': '3dhsk_c --> 34dhbz_c + h2o_c', 'MUCCYCI': 'ccmuac_c + h_c <=> mucl_c', 'MUCLI': 'mucl_c <=> 5odhf2a_c', 'CMLDC': '4cml_c --> 5odhf2a_c + co2_c + h_c'}
ccmuac_c	Cis,cis-Muconate	0	0.87805	8	{'MUCCY_kt': 'CCbuttc_c + h_c --> 4cml_c', 'PCADYOX': '34dhbz_c + o2_c --> CCbuttc_c + 2.0 h_c', 'OOR2r': 'akg_c + coa_c + fdxo_42_c <=> co2_c + fdxr_42_c + h_c + succoa_c', 'DHSKDH': '3dhsk_c --> 34dhbz_c + h2o_c', 'MUCCYCI': 'ccmuac_c + h_c <=> mucl_c', 'MUCLI': 'mucl_c <=> 5odhf2a_c', 'CMLDC': '4cml_c --> 5odhf2a_c + co2_c + h_c', 'FRDO5r': 'fdxr_42_c + h_c + nadp_c <=> fdxo_42_c + nadph_c'}
cdpea_c	CDPethanolamine C11H19N4O11P2	0	0.83929	2	{'PETHCT': 'ctp_c + ethamp_c + h_c --> cdpea_c + ppi_c', 'PLCE': 'pe160_c <=> 12dgr160_c + ethamp_c'}
cdpea_c	CDPethanolamine C11H19N4O11P2	0	0.87331	3	{'ETHAK': 'atp_c + etha_c --> adp_c + ethamp_c + h_c', 'PETHCT': 'ctp_c + ethamp_c + h_c --> cdpea_c + ppi_c', 'SERDC': 'h_c + ser__L_c --> co2_c + etha_c'}
cdpea_c	CDPethanolamine C11H19N4O11P2	0	0.89833	4	{'ETHAK': 'atp_c + etha_c --> adp_c + ethamp_c + h_c', 'SERDC_m': 'h_m + ser__L_m --> co2_m + etha_m', 'PETHCT': 'ctp_c + ethamp_c + h_c --> cdpea_c + ppi_c', 'PFK_ppi': 'f6p_c + ppi_c <=> fdp_c + h_c + pi_c'}
cdpea_c	CDPethanolamine C11H19N4O11P2	0	0.91667	5	{'ETHAK': 'atp_c + etha_c --> adp_c + ethamp_c + h_c', 'CTPS1': 'atp_c + nh4_c + utp_c --> adp_c + ctp_c + 2.0 h_c + pi_c', 'PETHCT': 'ctp_c + ethamp_c + h_c --> cdpea_c + ppi_c', 'PFK_ppi': 'f6p_c + ppi_c <=> fdp_c + h_c + pi_c', 'SERDC': 'h_c + ser__L_c --> co2_c + etha_c'}
cdpea_c	CDPethanolamine C11H19N4O11P2	0	0.93092	6	{'ETHAK': 'atp_c + etha_c --> adp_c + ethamp_c + h_c', 'CTPS1': 'atp_c + nh4_c + utp_c --> adp_c + ctp_c + 2.0 h_c + pi_c', 'PETHCT': 'ctp_c + ethamp_c + h_c --> cdpea_c + ppi_c', 'DHORD_NAD': 'dhor__S_c + nad_c <=> nadh_c + orot_c', 'PFK_ppi': 'f6p_c + ppi_c <=> fdp_c + h_c + pi_c', 'SERDC': 'h_c + ser__L_c --> co2_c + etha_c'}
cdpea_c	CDPethanolamine C11H19N4O11P2	0	0.94516	8	{'CLPNS160': '2.0 pg160_c <=> clpn160_c + glyc_c', 'PLCG': 'pg160_c <=> 12dgr160_c + glyc3p_c', 'CTPS1': 'atp_c + nh4_c + utp_c --> adp_c + ctp_c + 2.0 h_c + pi_c', 'PETHCT': 'ctp_c + ethamp_c + h_c --> cdpea_c + ppi_c', 'PFK_ppi': 'f6p_c + ppi_c <=> fdp_c + h_c + pi_c', 'DHORD6': 'dhor__S_c + nad_c --> h_c + nadh_c + orot_c', 'CLS': 'cdpdhdecg_c + pg160_c <=> clpn160_c + cmp_c', 'PLCE': 'pe160_c…
CE2949_c	Oxoxanthurenate; 8-Hydroxy-4-oxo-3,4-dihydro-2-quinolinecarboxylate	0	0.75556	5	{'FKYNH': 'Lfmkynr_c + h2o_c --> Lkynr_c + for_c + h_c', 'KYN3OX': 'Lkynr_c + h_c + nadph_c + o2_c --> h2o_c + hLkynr_c + nadp_c', 'RE2349C': 'akg_c + hLkynr_c --> C02470_c + glu__L_c + h2o_c', 'TRPO2': 'o2_c + trp__L_c --> Lfmkynr_c', 'RE2594C': 'C02470_c <=> CE2949_c + h_c'}
CE2949_c	Oxoxanthurenate; 8-Hydroxy-4-oxo-3,4-dihydro-2-quinolinecarboxylate	0	0.77982	6	{'FKYNH': 'Lfmkynr_c + h2o_c --> Lkynr_c + for_c + h_c', 'KYN3OX': 'Lkynr_c + h_c + nadph_c + o2_c --> h2o_c + hLkynr_c + nadp_c', 'RE2349C': 'akg_c + hLkynr_c --> C02470_c + glu__L_c + h2o_c', 'FDH': 'for_c + nad_c --> co2_c + nadh_c', 'TRPO2': 'o2_c + trp__L_c --> Lfmkynr_c', 'RE2594C': 'C02470_c <=> CE2949_c + h_c'}
CE2949_c	Oxoxanthurenate; 8-Hydroxy-4-oxo-3,4-dihydro-2-quinolinecarboxylate	0	0.79526	7	{'FKYNH': 'Lfmkynr_c + h2o_c --> Lkynr_c + for_c + h_c', 'KYN3OX': 'Lkynr_c + h_c + nadph_c + o2_c --> h2o_c + hLkynr_c + nadp_c', 'GLYTA_1': 'glu__L_m + glx_m <=> akg_m + gly_m', 'ATNS_nh4': 'chor_h + nh4_h --> anth_h + h2o_h + h_h + pyr_h', 'RE2349C': 'akg_c + hLkynr_c --> C02470_c + glu__L_c + h2o_c', 'TRPO2': 'o2_c + trp__L_c --> Lfmkynr_c', 'RE2594C': 'C02470_c <=> CE2949_c + h_c'}
CE2949_c	Oxoxanthurenate; 8-Hydroxy-4-oxo-3,4-dihydro-2-quinolinecarboxylate	0	0.81174	8	{'FKYNH': 'Lfmkynr_c + h2o_c --> Lkynr_c + for_c + h_c', 'KYN3OX': 'Lkynr_c + h_c + nadph_c + o2_c --> h2o_c + hLkynr_c + nadp_c', 'GLYTA_1': 'glu__L_m + glx_m <=> akg_m + gly_m', 'ATNS_nh4': 'chor_h + nh4_h --> anth_h + h2o_h + h_h + pyr_h', 'RE2349C': 'akg_c + hLkynr_c --> C02470_c + glu__L_c + h2o_c', 'TRPO2': 'o2_c + trp__L_c --> Lfmkynr_c', 'PFK_ppi': 'f6p_c + ppi_c <=> fdp_c + h_c + pi_c', …
chor_c	Chorismate	0.99366	0.99366	0	{}
citr__L_c	L-Citrulline	0.98947	1	1	{'ORNTAC': 'acorn_c + glu__L_c <=> acglu_c + orn_c'}
citr__L_c	L-Citrulline	0.98947	1.02857	2	{'ORNTAC': 'acorn_c + glu__L_c <=> acglu_c + orn_c', 'PKETX': 'pi_c + xu5p__D_c --> actp_c + g3p_c + h2o_c'}
citr__L_c	L-Citrulline	0.98947	1.03093	3	{'ORNTAC': 'acorn_c + glu__L_c <=> acglu_c + orn_c', 'OOR2r': 'akg_c + coa_c + fdxo_42_c <=> co2_c + fdxr_42_c + h_c + succoa_c', 'FRDO6r': 'fdxr_42_c + h_c + nad_c <=> fdxo_42_c + nadh_c'}
cyart_c	Cycloartenol	0	0.64033	3	{'SQLS': '2.0 frdp_c + h_c + nadph_c --> nadp_c + 2.0 ppi_c + sql_c', 'CAS': 'Ssq23epx_c <=> cyart_c', 'SQLErx': 'h_r + nadh_r + o2_r + sql_r --> Ssq23epx_r + h2o_r + nad_r'}
cyart_c	Cycloartenol	0	0.66757	4	{'SQLS': '2.0 frdp_c + h_c + nadph_c --> nadp_c + 2.0 ppi_c + sql_c', 'CAS': 'Ssq23epx_c <=> cyart_c', 'SQLErx': 'h_r + nadh_r + o2_r + sql_r --> Ssq23epx_r + h2o_r + nad_r', 'PFK_ppi': 'f6p_c + ppi_c <=> fdp_c + h_c + pi_c'}
cyart_c	Cycloartenol	0	0.67388	7	{'AH6PI': 'ah6p__D_c --> f6p_c', 'RU5PS': 'fald_c + ru5p__D_c --> ah6p__D_c', 'CAS': 'Ssq23epx_c <=> cyart_c', 'SQLErx': 'h_r + nadh_r + o2_r + sql_r --> Ssq23epx_r + h2o_r + nad_r', 'SQLSr': '2.0 frdp_r + h_r + nadph_r --> nadp_r + 2.0 ppi_r + sql_r', 'PFK_ppi': 'f6p_c + ppi_c <=> fdp_c + h_c + pi_c', '2DHPFALDL': '2dhp_c <=> 3mob_c + fald_c'}
cyart_c	Cycloartenol	0	0.6846	9	{'HMGCOAR': 'coa_c + mev__R_c + 2.0 nadp_c <=> 2.0 h_c + hmgcoa_c + 2.0 nadph_c', 'MEVK4': 'mev__R_c + utp_c --> 5pmev_c + h_c + udp_c', 'PMEVK': '5pmev_c + atp_c --> 5dpmev_c + adp_c', 'SQLEr': 'h_r + nadph_r + o2_r + sql_r --> Ssq23epx_r + h2o_r + nadp_r', 'SQLS': '2.0 frdp_c + h_c + nadph_c --> nadp_c + 2.0 ppi_c + sql_c', 'CAS': 'Ssq23epx_c <=> cyart_c', 'DPMVD': '5dpmev_c + atp_c --> adp_c +…
cysam_c	Cysteamine C2H8NS	0	0.31333	2	{'PNTEH': 'h2o_c + ptth_c --> cysam_c + pnto__R_c', 'PAN4PP': 'h2o_c + pan4p_c --> pi_c + ptth_c'}
cysam_c	Cysteamine C2H8NS	0	0.32667	3	{'PNTEH': 'h2o_c + ptth_c --> cysam_c + pnto__R_c', 'PAN4PP': 'h2o_c + pan4p_c --> pi_c + ptth_c', 'PFK_ppi': 'f6p_c + ppi_c <=> fdp_c + h_c + pi_c'}
cysam_c	Cysteamine C2H8NS	0	0.34058	4	{'PNTEH': 'h2o_c + ptth_c --> cysam_c + pnto__R_c', 'GTHAMPOR': 'amp_c + gthox_c + h_c + so3_c <=> aps_c + 2.0 gthrd_c', 'SADTn': 'atp_n + h_n + so4_n --> aps_n + ppi_n', 'PAN4PP': 'h2o_c + pan4p_c --> pi_c + ptth_c'}
cysam_c	Cysteamine C2H8NS	0	0.35606	5	{'PPNCL': '4ppan_c + ctp_c + cys__L_c --> 4ppcys_c + cdp_c + h_c + pi_c', 'PNTEH': 'h2o_c + ptth_c --> cysam_c + pnto__R_c', 'GTHAMPOR': 'amp_c + gthox_c + h_c + so3_c <=> aps_c + 2.0 gthrd_c', 'CYST_II': 'h2s_c + pser__L_c --> cys__L_c + pi_c', 'PAN4PP': 'h2o_c + pan4p_c --> pi_c + ptth_c'}
cysam_c	Cysteamine C2H8NS	0	0.37302	6	{'PPNCL': '4ppan_c + ctp_c + cys__L_c --> 4ppcys_c + cdp_c + h_c + pi_c', 'PNTEH': 'h2o_c + ptth_c --> cysam_c + pnto__R_c', 'GTHAMPOR': 'amp_c + gthox_c + h_c + so3_c <=> aps_c + 2.0 gthrd_c', 'SADTn': 'atp_n + h_n + so4_n --> aps_n + ppi_n', 'CYST_II': 'h2s_c + pser__L_c --> cys__L_c + pi_c', 'PAN4PP': 'h2o_c + pan4p_c --> pi_c + ptth_c'}
cysam_c	Cysteamine C2H8NS	0	0.38889	7	{'APSR': 'aps_c + trdrd_c --> amp_c + 2.0 h_c + so3_c + trdox_c', 'PPNCL': '4ppan_c + ctp_c + cys__L_c --> 4ppcys_c + cdp_c + h_c + pi_c', 'PNTEH': 'h2o_c + ptth_c --> cysam_c + pnto__R_c', 'SADTn': 'atp_n + h_n + so4_n --> aps_n + ppi_n', 'CYST_II': 'h2s_c + pser__L_c --> cys__L_c + pi_c', 'PAN4PP': 'h2o_c + pan4p_c --> pi_c + ptth_c', 'PFK_ppi': 'f6p_c + ppi_c <=> fdp_c + h_c + pi_c'}
cysam_c	Cysteamine C2H8NS	0	0.3899	10	{'AH6PI': 'ah6p__D_c --> f6p_c', 'PPNCL': '4ppan_c + ctp_c + cys__L_c --> 4ppcys_c + cdp_c + h_c + pi_c', 'RU5PS': 'fald_c + ru5p__D_c --> ah6p__D_c', 'PNTEH': 'h2o_c + ptth_c --> cysam_c + pnto__R_c', 'SADTn': 'atp_n + h_n + so4_n --> aps_n + ppi_n', 'SHL_c': 'h2s_c + h_c + ser__L_c --> cys__L_c + h2o_c', 'PAN4PP': 'h2o_c + pan4p_c --> pi_c + ptth_c', 'PFK_ppi': 'f6p_c + ppi_c <=> fdp_c + h_c + …
cys__L_c	L-Cysteine	0.53409	0.55952	1	{'CYST_II': 'h2s_c + pser__L_c --> cys__L_c + pi_c'}
cys__L_c	L-Cysteine	0.53409	0.5875	2	{'GTHAMPOR': 'amp_c + gthox_c + h_c + so3_c <=> aps_c + 2.0 gthrd_c', 'CYS': 'h2s_c + ser__L_c --> cys__L_c + h2o_c'}
cys__L_c	L-Cysteine	0.53409	0.61842	3	{'GTHAMPOR': 'amp_c + gthox_c + h_c + so3_c <=> aps_c + 2.0 gthrd_c', 'SHL_c': 'h2s_c + h_c + ser__L_c --> cys__L_c + h2o_c', 'SADT': 'atp_c + h_c + so4_c --> aps_c + ppi_c'}
cys__L_c	L-Cysteine	0.53409	0.63514	4	{'APSR': 'aps_c + trdrd_c --> amp_c + 2.0 h_c + so3_c + trdox_c', 'SADT': 'atp_c + h_c + so4_c --> aps_c + ppi_c', 'CYS': 'h2s_c + ser__L_c --> cys__L_c + h2o_c', 'PFK_ppi': 'f6p_c + ppi_c <=> fdp_c + h_c + pi_c'}
cys__L_c	L-Cysteine	0.53409	0.63793	5	{'APSR': 'aps_c + trdrd_c --> amp_c + 2.0 h_c + so3_c + trdox_c', 'SADTn': 'atp_n + h_n + so4_n --> aps_n + ppi_n', 'CYS': 'h2s_c + ser__L_c --> cys__L_c + h2o_c', 'H2ASE_syn': 'h_c + nadph_c <=> h2_c + nadp_c', 'PFK_ppi': 'f6p_c + ppi_c <=> fdp_c + h_c + pi_c'}
cys__L_c	L-Cysteine	0.53409	0.64286	6	{'TSULDHpp3': '2.0 h_p + q8h2_c + tsul_p --> h2s_p + 2.0 h_c + q8_c + so3_p', 'GTHAMPOR': 'amp_c + gthox_c + h_c + so3_c <=> aps_c + 2.0 gthrd_c', 'HMR_6515': 'mercppyr_c + so3_c --> pyr_c + tsul_c', 'SADT': 'atp_c + h_c + so4_c --> aps_c + ppi_c', 'CYS': 'h2s_c + ser__L_c --> cys__L_c + h2o_c', 'PFK_ppi': 'f6p_c + ppi_c <=> fdp_c + h_c + pi_c'}
cys__L_c	L-Cysteine	0.53409	0.64286	7	{'AH6PI': 'ah6p__D_c --> f6p_c', 'RU5PS': 'fald_c + ru5p__D_c --> ah6p__D_c', 'GTHAMPOR': 'amp_c + gthox_c + h_c + so3_c <=> aps_c + 2.0 gthrd_c', 'CYS': 'h2s_c + ser__L_c --> cys__L_c + h2o_c', 'PFK_ppi': 'f6p_c + ppi_c <=> fdp_c + h_c + pi_c', '2DHPFALDL': '2dhp_c <=> 3mob_c + fald_c', 'SUAT_h': 'atp_h + h_h + so4_h --> aps_h + ppi_h'}
dad_5_c	5'-Deoxyadenosine	0.48504	0.49735	1	{'PFK_ppi': 'f6p_c + ppi_c <=> fdp_c + h_c + pi_c'}
dad_5_c	5'-Deoxyadenosine	0.48504	0.49735	1	{'PFK_ppi': 'f6p_c + ppi_c <=> fdp_c + h_c + pi_c'}
dad_5_c	5'-Deoxyadenosine	0.48504	0.82077	5	{'COORr': 'co_c + fad_c + h2o_c --> co2_c + fadh2_c', 'HPYRDCm': 'h_m + hpyr_m --> co2_m + gcald_m', 'PFK_ppi': 'f6p_c + ppi_c <=> fdp_c + h_c + pi_c', 'AHMMPS_1': 'air_c + h2o_c <-- 4ahmmp_c + gcald_c + 0.5 o2_c + pi_c', 'PMPS': 'air_c + amet_c --> 4ahmmp_c + co_c + dad_5_c + for_c + met__L_c'}
dad_5_c	5'-Deoxyadenosine	0.48504	0.83736	6	{'HPYRDC': 'h_c + hpyr_c --> co2_c + gcald_c', 'H2ASE_syn': 'h_c + nadph_c <=> h2_c + nadp_c', 'PFK_ppi': 'f6p_c + ppi_c <=> fdp_c + h_c + pi_c', 'AHMMPS_1': 'air_c + h2o_c <-- 4ahmmp_c + gcald_c + 0.5 o2_c + pi_c', 'PMPS': 'air_c + amet_c --> 4ahmmp_c + co_c + dad_5_c + for_c + met__L_c', 'CMH2': 'co_c + h2o_c --> co2_c + h2_c'}
dad_5_c	5'-Deoxyadenosine	0.48504	0.83761	7	{'NH3c': 'h_c + nh3_c <-- nh4_c', 'COORr': 'co_c + fad_c + h2o_c --> co2_c + fadh2_c', 'PRBT': 'h_c + nh3_c + prpp_c --> ppi_c + pram_c', 'HPYRDCm': 'h_m + hpyr_m --> co2_m + gcald_m', 'PFK_ppi': 'f6p_c + ppi_c <=> fdp_c + h_c + pi_c', 'AHMMPS_1': 'air_c + h2o_c <-- 4ahmmp_c + gcald_c + 0.5 o2_c + pi_c', 'PMPS': 'air_c + amet_c --> 4ahmmp_c + co_c + dad_5_c + for_c + met__L_c'}
dad_5_c	5'-Deoxyadenosine	0.48504	0.85069	8	{'GDH1': 'glu__L_c + h2o_c + nad_c <=> akg_c + 2.0 h_c + nadh_c + nh3_c', 'PRBT': 'h_c + nh3_c + prpp_c --> ppi_c + pram_c', 'FRDO3r': 'adfdRD_c + 2.0 nad_c <=> adfdOX_c + 2.0 nadh_c', 'CODH3': 'adfdOX_c + 2.0 co_c + 2.0 h2o_c --> adfdRD_c + 2.0 co2_c + 2.0 h_c', 'HPYRDCm': 'h_m + hpyr_m --> co2_m + gcald_m', 'PFK_ppi': 'f6p_c + ppi_c <=> fdp_c + h_c + pi_c', 'AHMMPS_1': 'air_c + h2o_c <-- 4ahmmp…
dca_c	Decanoate (n-C10:0)	0.66667	0.71429	1	{'PKETF': 'f6p_c + pi_c --> actp_c + e4p_c + h2o_c'}
dcyt_c	Deoxycytidine	0.9256	0.95056	1	{'CTPS1': 'atp_c + nh4_c + utp_c --> adp_c + ctp_c + 2.0 h_c + pi_c'}
dcyt_c	Deoxycytidine	0.9256	0.97351	2	{'CTPS1': 'atp_c + nh4_c + utp_c --> adp_c + ctp_c + 2.0 h_c + pi_c', 'PFK_ppi': 'f6p_c + ppi_c <=> fdp_c + h_c + pi_c'}
dcyt_c	Deoxycytidine	0.9256	0.99324	3	{'CTPS1': 'atp_c + nh4_c + utp_c --> adp_c + ctp_c + 2.0 h_c + pi_c', 'DHORD_NAD': 'dhor__S_c + nad_c <=> nadh_c + orot_c', 'PFK_ppi': 'f6p_c + ppi_c <=> fdp_c + h_c + pi_c'}
dcyt_c	Deoxycytidine	0.9256	1	3	{'CTPS1': 'atp_c + nh4_c + utp_c --> adp_c + ctp_c + 2.0 h_c + pi_c', 'DCK2n': 'dcyt_n + utp_n <=> dcmp_n + h_n + udp_n', 'PFK_ppi': 'f6p_c + ppi_c <=> fdp_c + h_c + pi_c'}
dcyt_c	Deoxycytidine	0.9256	1.02083	4	{'CTPS1': 'atp_c + nh4_c + utp_c --> adp_c + ctp_c + 2.0 h_c + pi_c', 'DCK2n': 'dcyt_n + utp_n <=> dcmp_n + h_n + udp_n', 'DHORD_NAD': 'dhor__S_c + nad_c <=> nadh_c + orot_c', 'PFK_ppi': 'f6p_c + ppi_c <=> fdp_c + h_c + pi_c'}
dcyt_c	Deoxycytidine	0.9256	1.02297	7	{'AH6PI': 'ah6p__D_c --> f6p_c', 'RU5PS': 'fald_c + ru5p__D_c --> ah6p__D_c', 'CTPS1': 'atp_c + nh4_c + utp_c --> adp_c + ctp_c + 2.0 h_c + pi_c', 'DCK2n': 'dcyt_n + utp_n <=> dcmp_n + h_n + udp_n', 'DHORD_NAD': 'dhor__S_c + nad_c <=> nadh_c + orot_c', 'PFK_ppi': 'f6p_c + ppi_c <=> fdp_c + h_c + pi_c', '2DHPFALDL': '2dhp_c <=> 3mob_c + fald_c'}
dgal6p_c	D-Galactose 6-phosphate	0	0.95918	1	{'A6PAG': 'atp_c + gal_c --> adp_c + dgal6p_c + h_c'}
dhdascb_c	Dehydroascorbate	0	0.96154	5	{'GAL1PP_c': 'gal1p_c + h2o_c --> gal__L_c + pi_c', 'FE3R2e_1': 'ascb__L_e + 2.0 fe3_e --> dhdascb_e + 2.0 fe2_e + h_e', 'CYOOm': '4.0 focytc_m + 6.0 h_m + o2_m --> 4.0 ficytc_m + 2.0 h2o_m + 6.0 h_c', 'GALDH_c': 'gal__L_c + nad_c --> gal14lac_c + h_c + nadh_c', 'GLACDH_m': '2.0 ficytc_m + gal14lac_m --> ascb__L_m + 2.0 focytc_m + 3.0 h_m'}
dhpmp_c	Dihydroneopterin monophosphate	0.85801	0.88024	1	{'PFK_ppi': 'f6p_c + ppi_c <=> fdp_c + h_c + pi_c'}
dhpmp_c	Dihydroneopterin monophosphate	0.85801	0.88822	2	{'H2ASE_syn': 'h_c + nadph_c <=> h2_c + nadp_c', 'PFK_ppi': 'f6p_c + ppi_c <=> fdp_c + h_c + pi_c'}
dhpmp_c	Dihydroneopterin monophosphate	0.85801	0.90184	3	{'GDH1': 'glu__L_c + h2o_c + nad_c <=> akg_c + 2.0 h_c + nadh_c + nh3_c', 'PRBT': 'h_c + nh3_c + prpp_c --> ppi_c + pram_c', 'PFK_ppi': 'f6p_c + ppi_c <=> fdp_c + h_c + pi_c'}
dhpmp_c	Dihydroneopterin monophosphate	0.85801	0.91022	4	{'CBMK4': 'atp_c + co2_c + nh3_c <-- adp_c + cbp_c + h_c', 'PRBT': 'h_c + nh3_c + prpp_c --> ppi_c + pram_c', 'FDH': 'for_c + nad_c --> co2_c + nadh_c', 'PFK_ppi': 'f6p_c + ppi_c <=> fdp_c + h_c + pi_c'}
dhpmp_c	Dihydroneopterin monophosphate	0.85801	0.91228	6	{'AH6PI': 'ah6p__D_c --> f6p_c', 'RU5PS': 'fald_c + ru5p__D_c --> ah6p__D_c', 'CBMK4': 'atp_c + co2_c + nh3_c <-- adp_c + cbp_c + h_c', 'PRBT': 'h_c + nh3_c + prpp_c --> ppi_c + pram_c', 'PFK_ppi': 'f6p_c + ppi_c <=> fdp_c + h_c + pi_c', '2DHPFALDL': '2dhp_c <=> 3mob_c + fald_c'}
dhpt_c	Dihydropteroate	0.80489	0.827	1	{'PFK_ppi': 'f6p_c + ppi_c <=> fdp_c + h_c + pi_c'}
dhpt_c	Dihydropteroate	0.80489	0.83914	2	{'PABB': 'chor_c + nh4_c --> 4adcho_c + h2o_c', 'PFK_ppi': 'f6p_c + ppi_c <=> fdp_c + h_c + pi_c'}
dhpt_c	Dihydropteroate	0.80489	0.85158	3	{'DHPS': '2ahhmp_c + 4abz_c --> dhpt_c + h2o_c', 'DHNPA': 'dhnpt_c --> 2ahhmp_c + gcald_c + h_c', 'PFK_ppi': 'f6p_c + ppi_c <=> fdp_c + h_c + pi_c'}
dhpt_c	Dihydropteroate	0.80489	0.8642	4	{'DHPS': '2ahhmp_c + 4abz_c --> dhpt_c + h2o_c', 'PTHPS3': 'ahdt_c + h2o_c --> 2ahhmp_c + gcald_c + pppi_c', 'PABB': 'chor_c + nh4_c --> 4adcho_c + h2o_c', 'PFK_ppi': 'f6p_c + ppi_c <=> fdp_c + h_c + pi_c'}
dhpt_c	Dihydropteroate	0.80489	0.87719	5	{'DHPS': '2ahhmp_c + 4abz_c --> dhpt_c + h2o_c', 'ADK2_1': 'amp_c + h_c + pppi_c <=> adp_c + ppi_c', 'PTHPS3': 'ahdt_c + h2o_c --> 2ahhmp_c + gcald_c + pppi_c', 'PABB': 'chor_c + nh4_c --> 4adcho_c + h2o_c', 'PFK_ppi': 'f6p_c + ppi_c <=> fdp_c + h_c + pi_c'}
dhpt_c	Dihydropteroate	0.80489	0.88242	6	{'DHPS': '2ahhmp_c + 4abz_c --> dhpt_c + h2o_c', 'ADK2_1': 'amp_c + h_c + pppi_c <=> adp_c + ppi_c', 'PTHPS3': 'ahdt_c + h2o_c --> 2ahhmp_c + gcald_c + pppi_c', 'PABB': 'chor_c + nh4_c --> 4adcho_c + h2o_c', 'PFK_ppi': 'f6p_c + ppi_c <=> fdp_c + h_c + pi_c', 'SPTc': 'pyr_c + ser__L_c <=> ala__L_c + hpyr_c'}
dhpt_c	Dihydropteroate	0.80489	0.89059	7	{'DHPS': '2ahhmp_c + 4abz_c --> dhpt_c + h2o_c', 'ADK2': 'amp_c + pppi_c <=> adp_c + ppi_c', 'GLUDy_1': 'glu__L_c + h2o_c + nadp_c <=> akg_c + 2.0 h_c + nadph_c + nh3_c', 'PTHPS3': 'ahdt_c + h2o_c --> 2ahhmp_c + gcald_c + pppi_c', 'PRBT': 'h_c + nh3_c + prpp_c --> ppi_c + pram_c', 'PABB': 'chor_c + nh4_c --> 4adcho_c + h2o_c', 'PFK_ppi': 'f6p_c + ppi_c <=> fdp_c + h_c + pi_c'}
dhpt_c	Dihydropteroate	0.80489	0.89545	8	{'DHPS': '2ahhmp_c + 4abz_c --> dhpt_c + h2o_c', 'ADK2': 'amp_c + pppi_c <=> adp_c + ppi_c', 'PTHPS3': 'ahdt_c + h2o_c --> 2ahhmp_c + gcald_c + pppi_c', 'PRBT': 'h_c + nh3_c + prpp_c --> ppi_c + pram_c', 'PABB': 'chor_c + nh4_c --> 4adcho_c + h2o_c', 'AGTim': 'ala__L_m + glx_m <=> gly_m + pyr_m', 'PFK_ppi': 'f6p_c + ppi_c <=> fdp_c + h_c + pi_c', 'ALAD_L2': '2.0 h_c + nadh_c + nh3_c + pyr_c <-- a…
dhpt_c	Dihydropteroate	0.80489	0.9009	10	{'DHPS': '2ahhmp_c + 4abz_c --> dhpt_c + h2o_c', 'ADK2': 'amp_c + pppi_c <=> adp_c + ppi_c', 'CBMK4': 'atp_c + co2_c + nh3_c <-- adp_c + cbp_c + h_c', 'PTHPS3': 'ahdt_c + h2o_c --> 2ahhmp_c + gcald_c + pppi_c', 'FRDO6r': 'fdxr_42_c + h_c + nad_c <=> fdxo_42_c + nadh_c', 'PRBT': 'h_c + nh3_c + prpp_c --> ppi_c + pram_c', 'PABB': 'chor_c + nh4_c --> 4adcho_c + h2o_c', 'HDR3': 'fdxr_42_c + 4.0 h_c +…
diact_c	Diacetyl C4H6O2	0	0.66667	1	{'ALOX': 'alac__S_c + h_c + 0.5 o2_c --> co2_c + diact_c + h2o_c'}
diact_c	Diacetyl C4H6O2	0	0.69955	2	{'4HTHRS': 'h2o_c + phthr_c --> 4hthr_c + pi_c', 'ALOX': 'alac__S_c + h_c + 0.5 o2_c --> co2_c + diact_c + h2o_c'}
diact_c	Diacetyl C4H6O2	0	0.88889	3	{'ACALDCD': '2.0 acald_c --> actn__R_c', 'ACTDa': 'actn__R_c + nadp_c --> diact_c + h_c + nadph_c', 'PKETX': 'pi_c + xu5p__D_c --> actp_c + g3p_c + h2o_c'}
din_c	Deoxyinosine	0.91174	0.93347	1	{'PFK_ppi': 'f6p_c + ppi_c <=> fdp_c + h_c + pi_c'}
din_c	Deoxyinosine	0.91174	0.95626	3	{'URIDK2r': 'atp_c + dump_c <=> adp_c + dudp_c', 'PFK_ppi': 'f6p_c + ppi_c <=> fdp_c + h_c + pi_c', 'RE1530C': 'dgtp_c + duri_c <=> dgdp_c + dump_c + h_c'}
din_c	Deoxyinosine	0.91174	0.98019	5	{'URIDK2m': 'atp_m + dump_m <=> adp_m + dudp_m', 'GDH1': 'glu__L_c + h2o_c + nad_c <=> akg_c + 2.0 h_c + nadh_c + nh3_c', 'PRBT': 'h_c + nh3_c + prpp_c --> ppi_c + pram_c', 'PFK_ppi': 'f6p_c + ppi_c <=> fdp_c + h_c + pi_c', 'RE1530C': 'dgtp_c + duri_c <=> dgdp_c + dump_c + h_c'}
dopaqn_c	L-dopaquinone	0	0.89429	1	{'HMR_6874': 'o2_c + tyr__L_c --> dopaqn_c + h2o_c'}
dopaqn_c	L-dopaquinone	0	0.9	3	{'TYRDOPO': 'o2_c + 2.0 tyr__L_c --> 2.0 34dhphe_c', 'RE3198C': 'L_dpchrm_c + h_c + nadh_c <=> 2c23dh56dhoxin_c + nad_c', 'HMR_6876': '2c23dh56dhoxin_c + dopaqn_c <=> 34dhphe_c + L_dpchrm_c'}
dopaqn_c	L-dopaquinone	0	0.90578	4	{'TYRDOPO': 'o2_c + 2.0 tyr__L_c --> 2.0 34dhphe_c', 'RE3198C': 'L_dpchrm_c + h_c + nadh_c <=> 2c23dh56dhoxin_c + nad_c', 'HMR_6876': '2c23dh56dhoxin_c + dopaqn_c <=> 34dhphe_c + L_dpchrm_c', '4HTHRS_1': 'h2o_c + phthr_c --> 4hthr_c + h_c + pi_c'}
dopaqn_c	L-dopaquinone	0	0.93103	5	{'OOR2r': 'akg_c + coa_c + fdxo_42_c <=> co2_c + fdxr_42_c + h_c + succoa_c', 'RE3198C': 'L_dpchrm_c + h_c + nadh_c <=> 2c23dh56dhoxin_c + nad_c', 'HMR_6729': '2.0 h_c + o2_c + tyr__L_c --> 34dhphe_c + h2o_c', 'FRDO6r': 'fdxr_42_c + h_c + nad_c <=> fdxo_42_c + nadh_c', 'HMR_6876': '2c23dh56dhoxin_c + dopaqn_c <=> 34dhphe_c + L_dpchrm_c'}
dopa_c	Dopamine	0	0.79493	2	{'HMR_6729': '2.0 h_c + o2_c + tyr__L_c --> 34dhphe_c + h2o_c', '3HLYTCL': '34dhphe_c + h_c --> co2_c + dopa_c'}
dtocophe_c	Delta-Tocopherol	0	0.6491	5	{'TOCOPHS2': '2m6phol_c --> dtocophe_c', 'GGDPR': 'ggdp_c + 3.0 h_c + 3.0 nadph_c --> 3.0 nadp_c + phdp_c', '34HPPOR': '34hpp_c + o2_c --> co2_c + hgentis_c', 'FRTT': 'frdp_c + ipdp_c --> ggdp_c + ppi_c', 'HGPHT': 'h_c + hgentis_c + phdp_c --> 2m6phol_c + co2_c + ppi_c'}
dtocophe_c	Delta-Tocopherol	0	0.67534	6	{'TOCOPHS2': '2m6phol_c --> dtocophe_c', 'GGDPR': 'ggdp_c + 3.0 h_c + 3.0 nadph_c --> 3.0 nadp_c + phdp_c', '34HPPOR': '34hpp_c + o2_c --> co2_c + hgentis_c', 'FRTT': 'frdp_c + ipdp_c --> ggdp_c + ppi_c', 'HGPHT': 'h_c + hgentis_c + phdp_c --> 2m6phol_c + co2_c + ppi_c', 'PFK_ppi': 'f6p_c + ppi_c <=> fdp_c + h_c + pi_c'}
dtocophe_c	Delta-Tocopherol	0	0.67799	9	{'AH6PI': 'ah6p__D_c --> f6p_c', 'RU5PS': 'fald_c + ru5p__D_c --> ah6p__D_c', 'TOCOPHS2': '2m6phol_c --> dtocophe_c', 'GGDPR': 'ggdp_c + 3.0 h_c + 3.0 nadph_c --> 3.0 nadp_c + phdp_c', '34HPPOR': '34hpp_c + o2_c --> co2_c + hgentis_c', 'FRTT': 'frdp_c + ipdp_c --> ggdp_c + ppi_c', 'HGPHT': 'h_c + hgentis_c + phdp_c --> 2m6phol_c + co2_c + ppi_c', 'PFK_ppi': 'f6p_c + ppi_c <=> fdp_c + h_c + pi_c',…
dtocophe_c	Delta-Tocopherol	0	0.68821	11	{'PMEVK': '5pmev_c + atp_c --> 5dpmev_c + adp_c', 'TOCOPHS2': '2m6phol_c --> dtocophe_c', 'GGDPR': 'ggdp_c + 3.0 h_c + 3.0 nadph_c --> 3.0 nadp_c + phdp_c', 'HMGCOARx': '2.0 h_x + hmgcoa_x + 2.0 nadph_x <=> coa_x + mev__R_x + 2.0 nadp_x', '34HPPOR': '34hpp_c + o2_c --> co2_c + hgentis_c', 'DPMVD': '5dpmev_c + atp_c --> adp_c + co2_c + ipdp_c + pi_c', 'FRTT': 'frdp_c + ipdp_c --> ggdp_c + ppi_c', …
duri_c	Deoxyuridine	0.95056	0.97691	1	{'URIDK2r': 'atp_c + dump_c <=> adp_c + dudp_c'}
duri_c	Deoxyuridine	0.95056	1.00475	2	{'URIDK2r': 'atp_c + dump_c <=> adp_c + dudp_c', 'RE1530C': 'dgtp_c + duri_c <=> dgdp_c + dump_c + h_c'}
duri_c	Deoxyuridine	0.95056	1.02797	3	{'URIDK2m': 'atp_m + dump_m <=> adp_m + dudp_m', 'PFK_ppi': 'f6p_c + ppi_c <=> fdp_c + h_c + pi_c', 'RE1530C': 'dgtp_c + duri_c <=> dgdp_c + dump_c + h_c'}
duri_c	Deoxyuridine	0.95056	1.05	4	{'URIDK2r': 'atp_c + dump_c <=> adp_c + dudp_c', 'DHORD_NAD': 'dhor__S_c + nad_c <=> nadh_c + orot_c', 'PFK_ppi': 'f6p_c + ppi_c <=> fdp_c + h_c + pi_c', 'RE1530C': 'dgtp_c + duri_c <=> dgdp_c + dump_c + h_c'}
duri_c	Deoxyuridine	0.95056	1.05405	8	{'AH6PI': 'ah6p__D_c --> f6p_c', 'RU5PS': 'fald_c + ru5p__D_c --> ah6p__D_c', 'URIDK2m': 'atp_m + dump_m <=> adp_m + dudp_m', 'SPT_syn': 'glx_c + ser__L_c <=> gly_c + hpyr_c', 'DHORD_NAD': 'dhor__S_c + nad_c <=> nadh_c + orot_c', 'PFK_ppi': 'f6p_c + ppi_c <=> fdp_c + h_c + pi_c', '2DHPFALDL': '2dhp_c <=> 3mob_c + fald_c', 'RE1530C': 'dgtp_c + duri_c <=> dgdp_c + dump_c + h_c'}
e4hglu_c	L erythro 4 Hydroxyglutamate C5H8NO5	0	0.55556	3	{'PROAKGOX1': 'akg_c + o2_c + pro__L_c --> 4hpro_LT_c + co2_c + succ_c', 'HMR_4782': '4hpro_LT_c + h_c + o2_c --> 1p3h5c_c + 2.0 h2o_c', 'PY5CDHE': '1p3h5c_c + 2.0 h2o_c + nadp_c --> e4hglu_c + h_c + nadph_c'}
e4hglu_c	L erythro 4 Hydroxyglutamate C5H8NO5	0	0.71429	4	{'HMR_4777': 'akg_m + o2_m + pro__L_m --> 4hpro_LT_m + co2_m + succ_m', 'PKETX': 'pi_c + xu5p__D_c --> actp_c + g3p_c + h2o_c', 'HMR_4782': '4hpro_LT_c + h_c + o2_c --> 1p3h5c_c + 2.0 h2o_c', 'PY5CDHE': '1p3h5c_c + 2.0 h2o_c + nadp_c --> e4hglu_c + h_c + nadph_c'}
e4hglu_c	L erythro 4 Hydroxyglutamate C5H8NO5	0	0.85911	5	{'OOR2r': 'akg_c + coa_c + fdxo_42_c <=> co2_c + fdxr_42_c + h_c + succoa_c', 'HMR_4777': 'akg_m + o2_m + pro__L_m --> 4hpro_LT_m + co2_m + succ_m', 'FRDO6r': 'fdxr_42_c + h_c + nad_c <=> fdxo_42_c + nadh_c', 'PHCD': '1p3h5c_c + 2.0 h2o_c + nad_c --> e4hglu_c + h_c + nadh_c', 'HMR_4782': '4hpro_LT_c + h_c + o2_c --> 1p3h5c_c + 2.0 h2o_c'}
enter_c	Enterochelin	0.90426	0.9331	1	{'PFK_ppi': 'f6p_c + ppi_c <=> fdp_c + h_c + pi_c'}
enter_c	Enterochelin	0.90426	0.93694	2	{'GLYTA_1': 'glu__L_m + glx_m <=> akg_m + gly_m', 'PFK_ppi': 'f6p_c + ppi_c <=> fdp_c + h_c + pi_c'}
etha_c	Ethanolamine	0.41228	0.66667	1	{'SERDC_m': 'h_m + ser__L_m --> co2_m + etha_m'}
etha_c	Ethanolamine	0.41228	0.68722	2	{'SERDC': 'h_c + ser__L_c --> co2_c + etha_c', '4HTHRS_1': 'h2o_c + phthr_c --> 4hthr_c + h_c + pi_c'}
etha_c	Ethanolamine	0.41228	0.76596	3	{'OOR2r': 'akg_c + coa_c + fdxo_42_c <=> co2_c + fdxr_42_c + h_c + succoa_c', 'SERDC_m': 'h_m + ser__L_m --> co2_m + etha_m', 'FRDO5r': 'fdxr_42_c + h_c + nadp_c <=> fdxo_42_c + nadph_c'}
etha_c	Ethanolamine	0.41228	0.77519	4	{'OOR2r': 'akg_c + coa_c + fdxo_42_c <=> co2_c + fdxr_42_c + h_c + succoa_c', 'GLYTA_1': 'glu__L_m + glx_m <=> akg_m + gly_m', 'SERDC_m': 'h_m + ser__L_m --> co2_m + etha_m', 'FRDO6r': 'fdxr_42_c + h_c + nad_c <=> fdxo_42_c + nadh_c'}
etoh_c	Ethanol	0.66667	0.66667	0	{}
fc1p_c	L-Fuculose 1-phosphate	0.86239	0.89524	4	{'FBA2': 'f1p_c <=> dhap_c + glyald_c', 'KHK': 'atp_c + fru_c --> adp_c + f1p_c + h_c', 'GLYCDH': 'glyc_c --> 3hppnl_c + h2o_c', '13PPDH2_1': 'h_c + lald__L_c + nadph_c <=> 13ppd_c + nadp_c'}
fol_c	Folate	0	0.88856	1	{'r0512': 'dhf_c + nad_c <=> fol_c + nadh_c'}
fol_c	Folate	0	0.91409	2	{'PFK_ppi': 'f6p_c + ppi_c <=> fdp_c + h_c + pi_c', 'r0512': 'dhf_c + nad_c <=> fol_c + nadh_c'}
fol_c	Folate	0	0.92361	3	{'PABB': 'chor_c + nh4_c --> 4adcho_c + h2o_c', 'PFK_ppi': 'f6p_c + ppi_c <=> fdp_c + h_c + pi_c', 'r0512': 'dhf_c + nad_c <=> fol_c + nadh_c'}
fol_c	Folate	0	0.93333	4	{'DHNPAm': 'dhnpt_m --> 2ahhmp_m + gcald_m + h_m', 'DHPSm': '2ahhmp_m + 4abz_m --> dhpt_m + h2o_m', 'PFK_ppi': 'f6p_c + ppi_c <=> fdp_c + h_c + pi_c', 'r0512': 'dhf_c + nad_c <=> fol_c + nadh_c'}
fol_c	Folate	0	0.94326	5	{'DHNPAm': 'dhnpt_m --> 2ahhmp_m + gcald_m + h_m', 'DHPSm': '2ahhmp_m + 4abz_m --> dhpt_m + h2o_m', 'PABB': 'chor_c + nh4_c --> 4adcho_c + h2o_c', 'PFK_ppi': 'f6p_c + ppi_c <=> fdp_c + h_c + pi_c', 'r0512': 'dhf_c + nad_c <=> fol_c + nadh_c'}
fol_c	Folate	0	0.95341	6	{'DHPS': '2ahhmp_c + 4abz_c --> dhpt_c + h2o_c', 'ADK2_1': 'amp_c + h_c + pppi_c <=> adp_c + ppi_c', 'PTHPS3': 'ahdt_c + h2o_c --> 2ahhmp_c + gcald_c + pppi_c', 'PABB': 'chor_c + nh4_c --> 4adcho_c + h2o_c', 'PFK_ppi': 'f6p_c + ppi_c <=> fdp_c + h_c + pi_c', 'r0512': 'dhf_c + nad_c <=> fol_c + nadh_c'}
fol_c	Folate	0	0.95736	7	{'DHPS': '2ahhmp_c + 4abz_c --> dhpt_c + h2o_c', 'ADK2_1': 'amp_c + h_c + pppi_c <=> adp_c + ppi_c', 'PTHPS3': 'ahdt_c + h2o_c --> 2ahhmp_c + gcald_c + pppi_c', 'PABB': 'chor_c + nh4_c --> 4adcho_c + h2o_c', 'GLYTA': 'glu__L_c + glx_c <=> akg_c + gly_c', 'PFK_ppi': 'f6p_c + ppi_c <=> fdp_c + h_c + pi_c', 'r0512': 'dhf_c + nad_c <=> fol_c + nadh_c'}
fol_c	Folate	0	0.96527	8	{'DHPS': '2ahhmp_c + 4abz_c --> dhpt_c + h2o_c', 'OOR2r': 'akg_c + coa_c + fdxo_42_c <=> co2_c + fdxr_42_c + h_c + succoa_c', 'ADK2_1': 'amp_c + h_c + pppi_c <=> adp_c + ppi_c', 'PTHPS3': 'ahdt_c + h2o_c --> 2ahhmp_c + gcald_c + pppi_c', 'PABB': 'chor_c + nh4_c --> 4adcho_c + h2o_c', 'PFK_ppi': 'f6p_c + ppi_c <=> fdp_c + h_c + pi_c', 'HYDFDi': 'fdxr_42_c + 2.0 h_c <=> fdxo_42_c + h2_c', 'r0512': …
fol_c	Folate	0	0.96863	9	{'DHPS': '2ahhmp_c + 4abz_c --> dhpt_c + h2o_c', 'ADK2': 'amp_c + pppi_c <=> adp_c + ppi_c', 'GLUDy_1': 'glu__L_c + h2o_c + nadp_c <=> akg_c + 2.0 h_c + nadph_c + nh3_c', 'PTHPS3': 'ahdt_c + h2o_c --> 2ahhmp_c + gcald_c + pppi_c', 'PRBT': 'h_c + nh3_c + prpp_c --> ppi_c + pram_c', 'PABB': 'chor_c + nh4_c --> 4adcho_c + h2o_c', 'GLYTA': 'glu__L_c + glx_c <=> akg_c + gly_c', 'PFK_ppi': 'f6p_c + ppi…
forglu_c	N-Formimidoyl-L-glutamate	0	0.86371	3	{'HISDr': 'his__L_c --> nh4_c + urcan_c', 'IZPN_1': '4izp_c + h2o_c --> forglu_c', 'URCN_2': 'urcan_c --> 4izp_c'}
forglu_c	N-Formimidoyl-L-glutamate	0	0.87892	4	{'HISDr': 'his__L_c --> nh4_c + urcan_c', 'IZPN': '4izp_c + h2o_c --> forglu_c + h_c', 'PFK_ppi': 'f6p_c + ppi_c <=> fdp_c + h_c + pi_c', 'URCN_1': 'h2o_c + urcan_c --> 4izp_c + h_c'}
forglu_c	N-Formimidoyl-L-glutamate	0	0.88136	7	{'HISDr': 'his__L_c --> nh4_c + urcan_c', 'AH6PI': 'ah6p__D_c --> f6p_c', 'RU5PS': 'fald_c + ru5p__D_c --> ah6p__D_c', 'IZPN': '4izp_c + h2o_c --> forglu_c + h_c', 'PFK_ppi': 'f6p_c + ppi_c <=> fdp_c + h_c + pi_c', '2DHPFALDL': '2dhp_c <=> 3mob_c + fald_c', 'URCN_2': 'urcan_c --> 4izp_c'}
frdp_c	Farnesyl diphosphate	0.65278	0.68056	1	{'PFK_ppi': 'f6p_c + ppi_c <=> fdp_c + h_c + pi_c'}
frdp_c	Farnesyl diphosphate	0.65278	0.6844	4	{'AH6PI': 'ah6p__D_c --> f6p_c', 'RU5PS': 'fald_c + ru5p__D_c --> ah6p__D_c', 'PFK_ppi': 'f6p_c + ppi_c <=> fdp_c + h_c + pi_c', '2DHPFALDL': '2dhp_c <=> 3mob_c + fald_c'}
frdp_c	Farnesyl diphosphate	0.65278	0.69652	6	{'HMGCOARx': '2.0 h_x + hmgcoa_x + 2.0 nadph_x <=> coa_x + mev__R_x + 2.0 nadp_x', 'MEVK1x': 'atp_x + mev__R_x --> 5pmev_x + adp_x + h_x', 'PMEVKx': '5pmev_x + atp_x --> 5dpmev_x + adp_x', 'HMGCOAS': 'coa_c + h_c + hmgcoa_c <-- aacoa_c + accoa_c + h2o_c', 'DPMVDx': '5dpmev_x + atp_x --> adp_x + co2_x + ipdp_x + pi_x', 'PFK_ppi': 'f6p_c + ppi_c <=> fdp_c + h_c + pi_c'}
fruur_c	D-Fructuronate	0	1	1	{'UDPGNP': 'h2o_c + udpglcur_c --> glcur_c + h_c + udp_c'}
fruur_c	D-Fructuronate	0	1.0566	3	{'OOR2r': 'akg_c + coa_c + fdxo_42_c <=> co2_c + fdxr_42_c + h_c + succoa_c', 'UDPGNP': 'h2o_c + udpglcur_c --> glcur_c + h_c + udp_c', 'FRDO6r': 'fdxr_42_c + h_c + nad_c <=> fdxo_42_c + nadh_c'}
fruur_c	D-Fructuronate	0	1.05882	6	{'AH6PI': 'ah6p__D_c --> f6p_c', 'RU5PS': 'fald_c + ru5p__D_c --> ah6p__D_c', 'UDPGNP': 'h2o_c + udpglcur_c --> glcur_c + h_c + udp_c', 'FRDO6r': 'fdxr_42_c + h_c + nad_c <=> fdxo_42_c + nadh_c', 'POR': 'coa_c + fdxo_42_c + pyr_c <=> accoa_c + co2_c + fdxr_42_c + h_c', '2DHPFALDL': '2dhp_c <=> 3mob_c + fald_c'}
fruur_c	D-Fructuronate	0	1.06122	7	{'AH6PI': 'ah6p__D_c --> f6p_c', 'RU5PS': 'fald_c + ru5p__D_c --> ah6p__D_c', 'UDPGNP': 'h2o_c + udpglcur_c --> glcur_c + h_c + udp_c', 'POR': 'coa_c + fdxo_42_c + pyr_c <=> accoa_c + co2_c + fdxr_42_c + h_c', 'PFK_ppi': 'f6p_c + ppi_c <=> fdp_c + h_c + pi_c', '2DHPFALDL': '2dhp_c <=> 3mob_c + fald_c', 'FRDO5r': 'fdxr_42_c + h_c + nadp_c <=> fdxo_42_c + nadph_c'}
fum_c	Fumarate	1.33333	1.33333	0	{}
galt1p_c	Galactitol 1-phosphate	0	0.89524	2	{'GAL6PI': 'dgal6p_c <=> tag6p__D_c', 'A6PAG': 'atp_c + gal_c --> adp_c + dgal6p_c + h_c'}
galt_c	Galactitol	0	0.92157	1	{'GALOR': 'gal_c + h_c + nadph_c <=> galt_c + nadp_c'}
gal__L_c	L-Galactose	0	0.95918	1	{'GAL1PP_c': 'gal1p_c + h2o_c --> gal__L_c + pi_c'}
gam1p_c	D-Glucosamine 1-phosphate	0.92157	0.92157	0	{}
gg4abut_c	Gamma-glutamyl-gamma aminobutyric acid	0.75	0.87568	1	{'PKETF': 'f6p_c + pi_c --> actp_c + e4p_c + h2o_c'}
gg4abut_c	Gamma-glutamyl-gamma aminobutyric acid	0.75	0.88757	2	{'OOR2r': 'akg_c + coa_c + fdxo_42_c <=> co2_c + fdxr_42_c + h_c + succoa_c', 'HYDFDi': 'fdxr_42_c + 2.0 h_c <=> fdxo_42_c + h2_c'}
gg4abut_c	Gamma-glutamyl-gamma aminobutyric acid	0.75	0.90909	3	{'ORNTAC': 'acorn_c + glu__L_c <=> acglu_c + orn_c', 'OOR2r': 'akg_c + coa_c + fdxo_42_c <=> co2_c + fdxr_42_c + h_c + succoa_c', 'FRDO5r': 'fdxr_42_c + h_c + nadp_c <=> fdxo_42_c + nadph_c'}
ggptrc_c	Gamma-glutamyl-putrescine	0.75	0.84375	1	{'PKETF': 'f6p_c + pi_c --> actp_c + e4p_c + h2o_c'}
ggptrc_c	Gamma-glutamyl-putrescine	0.75	0.8617	2	{'ORNTAC': 'acorn_c + glu__L_c <=> acglu_c + orn_c', 'PKETX': 'pi_c + xu5p__D_c --> actp_c + g3p_c + h2o_c'}
ggptrc_c	Gamma-glutamyl-putrescine	0.75	0.87209	3	{'ORNTAC': 'acorn_c + glu__L_c <=> acglu_c + orn_c', 'OOR2r': 'akg_c + coa_c + fdxo_42_c <=> co2_c + fdxr_42_c + h_c + succoa_c', 'POR': 'coa_c + fdxo_42_c + pyr_c <=> accoa_c + co2_c + fdxr_42_c + h_c'}
ghb_c	Gamma-hydroxybutyrate	0.66667	0.88889	1	{'SSCOARy': 'h_c + nadph_c + succoa_c <=> coa_c + nadp_c + sucsal_c'}
glcr_c	D-Glucarate	0	1.13131	4	{'OOR2r': 'akg_c + coa_c + fdxo_42_c <=> co2_c + fdxr_42_c + h_c + succoa_c', 'UDPGNP': 'h2o_c + udpglcur_c --> glcur_c + h_c + udp_c', 'FRDO6r': 'fdxr_42_c + h_c + nad_c <=> fdxo_42_c + nadh_c', 'GLCURDH': 'glcur_c + h2o_c + nad_c <=> glcr_c + 2.0 h_c + nadh_c'}
glcr_c	D-Glucarate	0	1.13684	7	{'AH6PI': 'ah6p__D_c --> f6p_c', 'RU5PS': 'fald_c + ru5p__D_c --> ah6p__D_c', 'UDPGNP': 'h2o_c + udpglcur_c --> glcur_c + h_c + udp_c', 'FRDO6r': 'fdxr_42_c + h_c + nad_c <=> fdxo_42_c + nadh_c', 'GLCURDH': 'glcur_c + h2o_c + nad_c <=> glcr_c + 2.0 h_c + nadh_c', 'POR': 'coa_c + fdxo_42_c + pyr_c <=> accoa_c + co2_c + fdxr_42_c + h_c', '2DHPFALDL': '2dhp_c <=> 3mob_c + fald_c'}
glcr_c	D-Glucarate	0	1.14286	8	{'AH6PI': 'ah6p__D_c --> f6p_c', 'RU5PS': 'fald_c + ru5p__D_c --> ah6p__D_c', 'UDPGNP': 'h2o_c + udpglcur_c --> glcur_c + h_c + udp_c', 'FRDO6r': 'fdxr_42_c + h_c + nad_c <=> fdxo_42_c + nadh_c', 'GLCURDH': 'glcur_c + h2o_c + nad_c <=> glcr_c + 2.0 h_c + nadh_c', 'POR': 'coa_c + fdxo_42_c + pyr_c <=> accoa_c + co2_c + fdxr_42_c + h_c', 'PFK_ppi': 'f6p_c + ppi_c <=> fdp_c + h_c + pi_c', '2DHPFALDL…
gln__L_c	L-Glutamine	0.83333	1	1	{'PKETF': 'f6p_c + pi_c --> actp_c + e4p_c + h2o_c'}
gln__L_c	L-Glutamine	0.83333	1.05485	2	{'OOR2r': 'akg_c + coa_c + fdxo_42_c <=> co2_c + fdxr_42_c + h_c + succoa_c', 'FRDO6r': 'fdxr_42_c + h_c + nad_c <=> fdxo_42_c + nadh_c'}
glutar_c	Glutarate	0	0.79932	3	{'OXPTNDH': 'h2o_c + nad_c + oxptn_c <=> glutar_c + 2.0 h_c + nadh_c', 'DAPO': '15dap_c + o2_c --> 5aptn_c + h_c + nh4_c', 'APTNAT': '5aptn_c + akg_c <=> glu__L_c + oxptn_c'}
glutar_c	Glutarate	0	0.83333	4	{'PPRDNDH': '2.0 h2o_c + nad_c + pprdn_c --> 5aptn_c + h_c + nadh_c', 'OXPTNDH': 'h2o_c + nad_c + oxptn_c <=> glutar_c + 2.0 h_c + nadh_c', 'APTNAT': '5aptn_c + akg_c <=> glu__L_c + oxptn_c', 'DAPAT': '15dap_c + akg_c --> glu__L_c + h2o_c + h_c + pprdn_c'}
glutar_c	Glutarate	0	0.85153	5	{'PPRDNDH': '2.0 h2o_c + nad_c + pprdn_c --> 5aptn_c + h_c + nadh_c', 'OXPTNDH': 'h2o_c + nad_c + oxptn_c <=> glutar_c + 2.0 h_c + nadh_c', 'APTNAT': '5aptn_c + akg_c <=> glu__L_c + oxptn_c', 'DAPAT': '15dap_c + akg_c --> glu__L_c + h2o_c + h_c + pprdn_c', '4HTHRS_1': 'h2o_c + phthr_c --> 4hthr_c + h_c + pi_c'}
glutar_c	Glutarate	0	0.91837	6	{'PPRDNDH': '2.0 h2o_c + nad_c + pprdn_c --> 5aptn_c + h_c + nadh_c', 'OOR2r': 'akg_c + coa_c + fdxo_42_c <=> co2_c + fdxr_42_c + h_c + succoa_c', 'OXPTNDH_1': 'nad_c + oxptn_c --> glutar_c + nadh_c', 'APTNAT': '5aptn_c + akg_c <=> glu__L_c + oxptn_c', 'DAPAT': '15dap_c + akg_c --> glu__L_c + h2o_c + h_c + pprdn_c', 'FRDO5r': 'fdxr_42_c + h_c + nadp_c <=> fdxo_42_c + nadph_c'}
glutcon_c	Glutaconate	0	0.83333	6	{'AATA': '2oxoadp_c + glu__L_c <=> L2aadp_c + akg_c', 'AASDH1_c': 'L2aadp6sa_c + h2o_c + nadp_c --> L2aadp_c + 2.0 h_c + nadph_c', 'GLUTACOAm': 'fad_m + glutcoa_m --> fadh2_m + glutacoa_m', 'GLUTCONm': 'glutacoa_m + h2o_m --> coa_m + glutcon_m + h_m', 'LAT': 'akg_c + lys__L_c <=> L2aadp6sa_c + glu__L_c', 'ODH2E': '2oxoadp_c + coa_c + nad_c --> co2_c + glutcoa_c + nadh_c'}
glutcon_c	Glutaconate	0	0.85903	7	{'AATA': '2oxoadp_c + glu__L_c <=> L2aadp_c + akg_c', 'AASDH1_c': 'L2aadp6sa_c + h2o_c + nadp_c --> L2aadp_c + 2.0 h_c + nadph_c', 'GLUTACOAm': 'fad_m + glutcoa_m --> fadh2_m + glutacoa_m', 'GLUTCONm': 'glutacoa_m + h2o_m --> coa_m + glutcon_m + h_m', 'LAT': 'akg_c + lys__L_c <=> L2aadp6sa_c + glu__L_c', '4HTHRS_1': 'h2o_c + phthr_c --> 4hthr_c + h_c + pi_c', 'ODH2E': '2oxoadp_c + coa_c + nad_c -…
glutcon_c	Glutaconate	0	1	8	{'OOR2r': 'akg_c + coa_c + fdxo_42_c <=> co2_c + fdxr_42_c + h_c + succoa_c', 'HCITI': 'hcit_c <=> hicit_c', 'GLUTACOAm': 'fad_m + glutcoa_m --> fadh2_m + glutacoa_m', 'GLUTCONm': 'glutacoa_m + h2o_m --> coa_m + glutcon_m + h_m', 'ODH2E': '2oxoadp_c + coa_c + nad_c --> co2_c + glutcoa_c + nadh_c', 'HICITD': 'hicit_c + nad_c --> 2oxoadp_c + co2_c + 3.0 h_c + nadh_c', 'AACT': 'accoa_c + akg_c + h2o…
glutcon_c	Glutaconate	0	1.03448	9	{'ASPOcm_1': 'asp__L_c + fad_m <-- fadh2_m + iasp_c', 'OOR2r': 'akg_c + coa_c + fdxo_42_c <=> co2_c + fdxr_42_c + h_c + succoa_c', 'HCITI': 'hcit_c <=> hicit_c', 'GLUTACOAm': 'fad_m + glutcoa_m --> fadh2_m + glutacoa_m', 'GLUTCONm': 'glutacoa_m + h2o_m --> coa_m + glutcon_m + h_m', 'ODH2E': '2oxoadp_c + coa_c + nad_c --> co2_c + glutcoa_c + nadh_c', 'HICITD': 'hicit_c + nad_c --> 2oxoadp_c + co2_…
glu__L_c	L-Glutamate	0.83333	1	1	{'PKETX': 'pi_c + xu5p__D_c --> actp_c + g3p_c + h2o_c'}
glu__L_c	L-Glutamate	0.83333	1.11111	2	{'OOR2r': 'akg_c + coa_c + fdxo_42_c <=> co2_c + fdxr_42_c + h_c + succoa_c', 'HYDFDi': 'fdxr_42_c + 2.0 h_c <=> fdxo_42_c + h2_c'}
glx_c	Glyoxylate	0.66667	1.08434	1	{'4HTHRS': 'h2o_c + phthr_c --> 4hthr_c + pi_c'}
glx_c	Glyoxylate	0.66667	1.71429	2	{'OOR2r': 'akg_c + coa_c + fdxo_42_c <=> co2_c + fdxr_42_c + h_c + succoa_c', 'FRDO6r': 'fdxr_42_c + h_c + nad_c <=> fdxo_42_c + nadh_c'}
glx_c	Glyoxylate	0.66667	1.73333	4	{'OOR2r': 'akg_c + coa_c + fdxo_42_c <=> co2_c + fdxr_42_c + h_c + succoa_c', 'FRDO6r': 'fdxr_42_c + h_c + nad_c <=> fdxo_42_c + nadh_c', 'AGTi': 'ala__L_c + glx_c <=> gly_c + pyr_c', 'FDH7': 'co2_c + fdxr_42_c + h_c <-- fdxo_42_c + for_c'}
glx_c	Glyoxylate	0.66667	1.77778	6	{'AH6PI': 'ah6p__D_c --> f6p_c', 'RU5PS': 'fald_c + ru5p__D_c --> ah6p__D_c', 'OOR2r': 'akg_c + coa_c + fdxo_42_c <=> co2_c + fdxr_42_c + h_c + succoa_c', 'SGAT': 'glx_m + ser__L_m <=> gly_m + hpyr_m', '2DHPFALDL': '2dhp_c <=> 3mob_c + fald_c', 'FRDO5r': 'fdxr_42_c + h_c + nadp_c <=> fdxo_42_c + nadph_c'}
glyb_c	Glycine betaine	0	0.20641	3	{'PSDm_hsc': 'h_c + ps_hs_c --> co2_c + pe_hs_c', 'PETOHMr_hs': '3.0 amet_r + pe_hs_r --> 3.0 ahcys_r + 3.0 h_r + pchol_hs_r', 'PSSA1_hs': 'pchol_hs_c + ser__L_c <=> chol_c + ps_hs_c'}
glyb_c	Glycine betaine	0	0.59119	4	{'AHCi': 'ahcys_c + h2o_c <=> adn_c + hcys__L_c', 'PSDm_hsc': 'h_c + ps_hs_c --> co2_c + pe_hs_c', 'PETOHMr_hs': '3.0 amet_r + pe_hs_r --> 3.0 ahcys_r + 3.0 h_r + pchol_hs_r', 'PSSA1_hs': 'pchol_hs_c + ser__L_c <=> chol_c + ps_hs_c'}
glyb_c	Glycine betaine	0	0.61635	5	{'AHCi': 'ahcys_c + h2o_c <=> adn_c + hcys__L_c', 'PSDm_hsc': 'h_c + ps_hs_c --> co2_c + pe_hs_c', 'PETOHMr_hs': '3.0 amet_r + pe_hs_r --> 3.0 ahcys_r + 3.0 h_r + pchol_hs_r', 'PSSA1_hs': 'pchol_hs_c + ser__L_c <=> chol_c + ps_hs_c', 'PFK_ppi': 'f6p_c + ppi_c <=> fdp_c + h_c + pi_c'}
glyc3p_c	Glycerol 3-phosphate	0.81034	0.81034	0	{}
glyc__R_c	(R)-Glycerate	1	1.02662	1	{'4HTHRS': 'h2o_c + phthr_c --> 4hthr_c + pi_c'}
glyc__R_c	(R)-Glycerate	1	1.16279	2	{'OOR2r': 'akg_c + coa_c + fdxo_42_c <=> co2_c + fdxr_42_c + h_c + succoa_c', 'FRDO6r': 'fdxr_42_c + h_c + nad_c <=> fdxo_42_c + nadh_c'}
gly_c	Glycine	0.66667	0.81739	1	{'4HTHRS': 'h2o_c + phthr_c --> 4hthr_c + pi_c'}
gly_c	Glycine	0.66667	1.09091	2	{'OOR2r': 'akg_c + coa_c + fdxo_42_c <=> co2_c + fdxr_42_c + h_c + succoa_c', 'FDH7': 'co2_c + fdxr_42_c + h_c <-- fdxo_42_c + for_c'}
gly_c	Glycine	0.66667	1.2381	3	{'OOR2r': 'akg_c + coa_c + fdxo_42_c <=> co2_c + fdxr_42_c + h_c + succoa_c', 'GLYTA_1': 'glu__L_m + glx_m <=> akg_m + gly_m', 'HYDFDi': 'fdxr_42_c + 2.0 h_c <=> fdxo_42_c + h2_c'}
gly_c	Glycine	0.66667	1.24138	5	{'AH6PI': 'ah6p__D_c --> f6p_c', 'RU5PS': 'fald_c + ru5p__D_c --> ah6p__D_c', 'OOR2r': 'akg_c + coa_c + fdxo_42_c <=> co2_c + fdxr_42_c + h_c + succoa_c', 'FRDO6r': 'fdxr_42_c + h_c + nad_c <=> fdxo_42_c + nadh_c', '2DHPFALDL': '2dhp_c <=> 3mob_c + fald_c'}
gly_c	Glycine	0.66667	1.28	6	{'AH6PI': 'ah6p__D_c --> f6p_c', 'RU5PS': 'fald_c + ru5p__D_c --> ah6p__D_c', 'OOR2r': 'akg_c + coa_c + fdxo_42_c <=> co2_c + fdxr_42_c + h_c + succoa_c', 'GLYTA_1': 'glu__L_m + glx_m <=> akg_m + gly_m', '2DHPFALDL': '2dhp_c <=> 3mob_c + fald_c', 'FRDO5r': 'fdxr_42_c + h_c + nadp_c <=> fdxo_42_c + nadph_c'}
gsn_c	Guanosine	0.96807	0.99291	1	{'PFK_ppi': 'f6p_c + ppi_c <=> fdp_c + h_c + pi_c'}
gsn_c	Guanosine	0.96807	1.01765	3	{'GDH1': 'glu__L_c + h2o_c + nad_c <=> akg_c + 2.0 h_c + nadh_c + nh3_c', 'PRBT': 'h_c + nh3_c + prpp_c --> ppi_c + pram_c', 'PFK_ppi': 'f6p_c + ppi_c <=> fdp_c + h_c + pi_c'}
gsn_c	Guanosine	0.96807	1.01961	6	{'AH6PI': 'ah6p__D_c --> f6p_c', 'RU5PS': 'fald_c + ru5p__D_c --> ah6p__D_c', 'GDH1': 'glu__L_c + h2o_c + nad_c <=> akg_c + 2.0 h_c + nadh_c + nh3_c', 'PRBT': 'h_c + nh3_c + prpp_c --> ppi_c + pram_c', 'PFK_ppi': 'f6p_c + ppi_c <=> fdp_c + h_c + pi_c', '2DHPFALDL': '2dhp_c <=> 3mob_c + fald_c'}
gtocophe_c	Gamma-Tocopherol	0	0.57007	6	{'TOCOPHS1': '23dmphol_c --> gtocophe_c', 'GGDPR': 'ggdp_c + 3.0 h_c + 3.0 nadph_c --> 3.0 nadp_c + phdp_c', '34HPPOR': '34hpp_c + o2_c --> co2_c + hgentis_c', 'FRTT': 'frdp_c + ipdp_c --> ggdp_c + ppi_c', 'HGPHT': 'h_c + hgentis_c + phdp_c --> 2m6phol_c + co2_c + ppi_c', 'MPBQ': '2m6phol_c + amet_c <=> 23dmphol_c + ahcys_c + h_c'}
gtocophe_c	Gamma-Tocopherol	0	0.63837	7	{'TOCOPHS1': '23dmphol_c --> gtocophe_c', 'GGDPR': 'ggdp_c + 3.0 h_c + 3.0 nadph_c --> 3.0 nadp_c + phdp_c', 'ADSHm': 'ahcys_m + h2o_m <=> adn_m + hcys__L_m', '34HPPOR': '34hpp_c + o2_c --> co2_c + hgentis_c', 'FRTT': 'frdp_c + ipdp_c --> ggdp_c + ppi_c', 'HGPHT': 'h_c + hgentis_c + phdp_c --> 2m6phol_c + co2_c + ppi_c', 'MPBQ': '2m6phol_c + amet_c <=> 23dmphol_c + ahcys_c + h_c'}
gtocophe_c	Gamma-Tocopherol	0	0.66425	8	{'AHCi': 'ahcys_c + h2o_c <=> adn_c + hcys__L_c', 'TOCOPHS1': '23dmphol_c --> gtocophe_c', 'GGDPR': 'ggdp_c + 3.0 h_c + 3.0 nadph_c --> 3.0 nadp_c + phdp_c', '34HPPOR': '34hpp_c + o2_c --> co2_c + hgentis_c', 'FRTT': 'frdp_c + ipdp_c --> ggdp_c + ppi_c', 'HGPHT': 'h_c + hgentis_c + phdp_c --> 2m6phol_c + co2_c + ppi_c', 'MPBQ': '2m6phol_c + amet_c <=> 23dmphol_c + ahcys_c + h_c', 'PFK_ppi': 'f6p_…
gtocophe_c	Gamma-Tocopherol	0	0.66766	11	{'AH6PI': 'ah6p__D_c --> f6p_c', 'RU5PS': 'fald_c + ru5p__D_c --> ah6p__D_c', 'TOCOPHS1': '23dmphol_c --> gtocophe_c', 'GGDPR': 'ggdp_c + 3.0 h_c + 3.0 nadph_c --> 3.0 nadp_c + phdp_c', 'ADSHm': 'ahcys_m + h2o_m <=> adn_m + hcys__L_m', '34HPPOR': '34hpp_c + o2_c --> co2_c + hgentis_c', 'FRTT': 'frdp_c + ipdp_c --> ggdp_c + ppi_c', 'HGPHT': 'h_c + hgentis_c + phdp_c --> 2m6phol_c + co2_c + ppi_c',…
gtocophe_c	Gamma-Tocopherol	0	0.67938	13	{'AHCi': 'ahcys_c + h2o_c <=> adn_c + hcys__L_c', 'HMGCOAR': 'coa_c + mev__R_c + 2.0 nadp_c <=> 2.0 h_c + hmgcoa_c + 2.0 nadph_c', 'MEVK2': 'ctp_c + mev__R_c --> 5pmev_c + cdp_c + h_c', 'PMEVK': '5pmev_c + atp_c --> 5dpmev_c + adp_c', 'TOCOPHS1': '23dmphol_c --> gtocophe_c', 'GGDPR': 'ggdp_c + 3.0 h_c + 3.0 nadph_c --> 3.0 nadp_c + phdp_c', '34HPPOR': '34hpp_c + o2_c --> co2_c + hgentis_c', 'DPMV…
gullac_c	L-Gulono-1,4-lactone	0	0.98947	3	{'UDPGNP': 'h2o_c + udpglcur_c --> glcur_c + h_c + udp_c', 'GLRASE': 'gullac_c + nadp_c <=> glac_c + h_c + nadph_c', 'UROLACer': 'glcur_r + h_r <=> glac_r + h2o_r'}
gullac_c	L-Gulono-1,4-lactone	0	0.9899	5	{'GLRASE': 'gullac_c + nadp_c <=> glac_c + h_c + nadph_c', 'UROLACer': 'glcur_r + h_r <=> glac_r + h2o_r', 'PFK_ppi': 'f6p_c + ppi_c <=> fdp_c + h_c + pi_c', 'CRVSM1hr': 'cvm1gluc_r + h2o_r --> crvsm1_r + glcur_r', 'CVM1GLUChc': 'crvsm1_r + udpglcur_r --> cvm1gluc_r + h_r + udp_r'}
guln__L_c	L-gulonate	0	0.98947	2	{'UDPGNP': 'h2o_c + udpglcur_c --> glcur_c + h_c + udp_c', 'GULND': 'glcur_c + h_c + nadph_c <=> guln__L_c + nadp_c'}
guln__L_c	L-gulonate	0	0.9899	3	{'GULNDer': 'glcur_r + h_r + nadph_r <=> guln__L_r + nadp_r', 'UDPGNP': 'h2o_c + udpglcur_c --> glcur_c + h_c + udp_c', 'PFK_ppi': 'f6p_c + ppi_c <=> fdp_c + h_c + pi_c'}
guln__L_c	L-gulonate	0	0.9899	4	{'GULNDer': 'glcur_r + h_r + nadph_r <=> guln__L_r + nadp_r', 'CVM23GLUChc': 'crvsm23_r + udpglcur_r --> cvm23gluc_r + h_r + udp_r', 'PFK_ppi': 'f6p_c + ppi_c <=> fdp_c + h_c + pi_c', 'CRVSM23hr': 'cvm23gluc_r + h2o_r --> crvsm23_r + glcur_r'}
h4but_c	4-hydroxybutyrate	0	0.66667	1	{'SSAH': '2.0 h_c + nadh_c + sucsal_c <=> h4but_c + nad_c'}
h4but_c	4-hydroxybutyrate	0	0.88889	2	{'SSCOARy': 'h_c + nadph_c + succoa_c <=> coa_c + nadp_c + sucsal_c', 'SSAH': '2.0 h_c + nadh_c + sucsal_c <=> h4but_c + nad_c'}
HC00460_c	2,5-dihydroxybenzoate	0	0.7	3	{'r0558': 'HC01522_c + h2o_c + nad_c --> HC00460_c + 2.0 h_c + nadh_c', '34HPPOR': '34hpp_c + o2_c --> co2_c + hgentis_c', 'HMR_4702': 'hgentis_c + nadph_c + o2_c --> HC01522_c + co2_c + h2o_c + nadp_c'}
HC00460_c	2,5-dihydroxybenzoate	0	0.7045	4	{'r0558': 'HC01522_c + h2o_c + nad_c --> HC00460_c + 2.0 h_c + nadh_c', '34HPPOR': '34hpp_c + o2_c --> co2_c + hgentis_c', 'HMR_4702': 'hgentis_c + nadph_c + o2_c --> HC01522_c + co2_c + h2o_c + nadp_c', '4HTHRS_1': 'h2o_c + phthr_c --> 4hthr_c + h_c + pi_c'}
[truncated: 416 more rows]

## Sheet: Table S7
Table S7: Suboptimal and optimal pathways for 300 products in E. coli using D-glucose as the substrate(Second)
[truncated: 586 more rows]

[truncated: 8 more sheets: Table S8, Table S9, Table S10, Table S11, Table S12, Table S13, Table S14, Table S15]
