# Supplementary material for: Unveiling Metabolic Engineering Strategies by Quantitative Heterologous Pathway Design
Source: Adv Sci (Weinh). 2024 Oct 16;11(45):2404632. doi: 10.1002/advs.202404632 (PMC11615770; doi:10.1002/advs.202404632)
Supplement: Supplementary file 3 — Supporting Information [file ADVS-11-2404632-s001.xlsx]

## Sheet: iML1515_meoh_aerobic
Producibility and optimization for 300 products in E. coli using methanol as the substrate under the aerobic condition
product id	product name	category	maximum theoretical yield(mmol/10mmol)	producibility_yield(mmol/10mmol)	heterologous reactions for synthesis	optimization_yield(mmol/10mmol)(add methanol assimilation pathway)	heterologous reactions for optimization
13dampp_c	1 3 Diaminopropane	amines	3.75	0.87546	{'SPMDOX': 'h2o_c + o2_c + spmd_c --> 13dampp_c + 4abutn_c + h2o2_c'}	3.28571	{'RE0691C': '4abutn_c <=> CE1944_c + h2o_c', 'OOR2r': 'akg_c + coa_c + fdxo_42_c <=> co2_c + fdxr_42_c + h_c + succoa_c', 'ORNTAC': 'acorn_c + glu__L_c <=> acglu_c + orn_c', 'CSPMDDH': 'aspsa_c + h_c + nadph_c + ptrc_c --> cspmd_c + h2o_c + nadp_c', '2DHPFALDL': '2dhp_c <=> 3mob_c + fald_c', 'CSPMDDC': 'cspmd_c + h_c --> co2_c + spmd_c', 'FRDO6r': 'fdxr_42_c + h_c + nad_c <=> fdxo_42_c + nadh_c',…
25dop_c	2,5-dioxopentanoate	organic acids	3.33333	2.55952	{'DOPDH': '25dop_c + h2o_c + nadp_c <=> akg_c + 2.0 h_c + nadph_c'}	3.15556	{'OOR2r': 'akg_c + coa_c + fdxo_42_c <=> co2_c + fdxr_42_c + h_c + succoa_c', 'DOPDH': '25dop_c + h2o_c + nadp_c <=> akg_c + 2.0 h_c + nadph_c', 'FRDO6r': 'fdxr_42_c + h_c + nad_c <=> fdxo_42_c + nadh_c'}
2dhglcn_c	2-Dehydro-D-gluconate	organic acids	3	2.00837	{'GADktpp': 'fad_c + glcn_p <=> 2dhglcn_p + fadh2_c'}	2.55102	{'OOR2r': 'akg_c + coa_c + fdxo_42_c <=> co2_c + fdxr_42_c + h_c + succoa_c', 'FRDO6r': 'fdxr_42_c + h_c + nad_c <=> fdxo_42_c + nadh_c', 'GADktpp': 'fad_c + glcn_p <=> 2dhglcn_p + fadh2_c', 'ACOAD4': 'dcacoa_c + nad_c --> dc2coa_c + h_c + nadh_c'}
2hbut_c	2-Hydroxybutyrate	organic acids	3.33333	2.98246	{'LDH2': '2hbut_c + nad_c <=> 2obut_c + h_c + nadh_c'}	3.16456	{'CITMS': 'accoa_c + h2o_c + pyr_c --> citm_c + coa_c + h_c', 'ERTHMMOR': 'nad_c + r3mmal_c --> 2obut_c + co2_c + nadh_c', 'CITCIa': 'citm_c <=> citac_c + h2o_c', 'CITCIb': 'citac_c + h2o_c <=> r3mmal_c', 'HSDA': 'hom__L_c --> 2obut_c + nh4_c', 'LDH2': '2hbut_c + nad_c <=> 2obut_c + h_c + nadh_c'}
2mbtoh_c	2 methyl 1 butanol C5H12O	alcohols	2	1.78522	{'3MOPDC': '3mop_c + h_c --> 2mbald_c + co2_c', 'ALCD22xi': '2mbald_c + h_c + nadh_c --> 2mbtoh_c + nad_c'}	2	{'OOR2r': 'akg_c + coa_c + fdxo_42_c <=> co2_c + fdxr_42_c + h_c + succoa_c', 'ACKILE': '2mb_p_c + adp_c --> 2mba_c + atp_c', 'HSDA': 'hom__L_c --> 2obut_c + nh4_c', 'ALCD22xi': '2mbald_c + h_c + nadh_c --> 2mbtoh_c + nad_c', 'PTAILE': '2mbcoa_c + pi_c --> 2mb_p_c + coa_c', 'VOR3b': '3mop_c + coa_c + fdxo_42_c --> 2mbcoa_c + co2_c + fdxr_42_c + h_c', '2MBALDH': '2mbald_c + h2o_c + nad_c <=> 2mba_…
2mm__R_c	(R)-2-Methylmalate	organic acids	3.33333	2.6875	{'MMS': 'accoa_c + h2o_c + pyr_c --> 2mm__R_c + coa_c + h_c'}	3.16456	{'OOR2r': 'akg_c + coa_c + fdxo_42_c <=> co2_c + fdxr_42_c + h_c + succoa_c', 'FRDO5r': 'fdxr_42_c + h_c + nadp_c <=> fdxo_42_c + nadph_c', 'MMS': 'accoa_c + h2o_c + pyr_c --> 2mm__R_c + coa_c + h_c'}
2oxoadp_c	2 Oxoadipate C6H6O5	organic acids	2.72727	1.9457	{'AACT': 'accoa_c + akg_c + h2o_c + 2.0 h_c <=> coa_c + hcit_c', 'HCITI': 'hcit_c <=> hicit_c', 'HICITD': 'hicit_c + nad_c --> 2oxoadp_c + co2_c + 3.0 h_c + nadh_c'}	2.47525	{'OOR2r': 'akg_c + coa_c + fdxo_42_c <=> co2_c + fdxr_42_c + h_c + succoa_c', 'FRDO6r': 'fdxr_42_c + h_c + nad_c <=> fdxo_42_c + nadh_c', 'AACT': 'accoa_c + akg_c + h2o_c + 2.0 h_c <=> coa_c + hcit_c', 'HCITI': 'hcit_c <=> hicit_c', 'HICITD': 'hicit_c + nad_c --> 2oxoadp_c + co2_c + 3.0 h_c + nadh_c'}
2ppoh_c	2-Propanol	alcohols	3.33333	3.04029	{'ALCD20y': '2ppoh_c + nadp_c <=> acetone_c + h_c + nadph_c', 'ADCi': 'acac_c + h_c --> acetone_c + co2_c'}	3.33333	{'OOR2r': 'akg_c + coa_c + fdxo_42_c <=> co2_c + fdxr_42_c + h_c + succoa_c', 'FDH7': 'co2_c + fdxr_42_c + h_c <-- fdxo_42_c + for_c', 'ALCD20y': '2ppoh_c + nadp_c <=> acetone_c + h_c + nadph_c', 'ADCi': 'acac_c + h_c --> acetone_c + co2_c'}
34dhbald_c	3,4-dihydroxybenzaldehyde	aldehydes	2.14286	1.36364	{'T4HCINNMFM': '34hpl_m --> T4hcinnm_m + h2o_m', 'T4HCINNOX': '2.0 T4hcinnm_c + o2_c --> 2.0 34dhcinm_c', 'CACOAHA': 'caffcoa_c + h2o_c --> 34dhbald_c + accoa_c', 'HMR_6782': '34hpp_c + h_c + nadh_c --> 34hpl_c + nad_c', 'CAFFCOA': '34dhcinm_c + atp_c + coa_c --> amp_c + caffcoa_c + ppi_c'}	1.67785	{'PPDK': 'atp_c + pi_c + pyr_c --> amp_c + h_c + pep_c + ppi_c', 'T4HCINNMFM': '34hpl_m --> T4hcinnm_m + h2o_m', 'T4HCINNOX': '2.0 T4hcinnm_c + o2_c --> 2.0 34dhcinm_c', 'CACOAHA': 'caffcoa_c + h2o_c --> 34dhbald_c + accoa_c', 'POR': 'coa_c + fdxo_42_c + pyr_c <=> accoa_c + co2_c + fdxr_42_c + h_c', '2DHPFALDL': '2dhp_c <=> 3mob_c + fald_c', 'PFK_ppi': 'f6p_c + ppi_c <=> fdp_c + h_c + pi_c', 'FRD…
34dhbz_c	3,4-Dihydroxybenzoate	aromatics	2.30769	1.69014	{'DHSKDH': '3dhsk_c --> 34dhbz_c + h2o_c'}	2.03252	{'OOR2r': 'akg_c + coa_c + fdxo_42_c <=> co2_c + fdxr_42_c + h_c + succoa_c', 'FRDO6r': 'fdxr_42_c + h_c + nad_c <=> fdxo_42_c + nadh_c', 'DHSKDH': '3dhsk_c --> 34dhbz_c + h2o_c'}
3aap_c	3-acetamidopropanal	aldehydes	2.72727	0.84423	{'RE1537C': 'N1aspmd_c + h2o_c + o2_c --> 3aap_c + h2o2_c + ptrc_c'}	2.31481	{'OOR2r': 'akg_c + coa_c + fdxo_42_c <=> co2_c + fdxr_42_c + h_c + succoa_c', 'FLNDPR2r': '2.0 flxr_c + h_c + nadh_c + 2.0 nadp_c <=> 2.0 flxso_c + nad_c + 2.0 nadph_c', 'RE1537C': 'N1aspmd_c + h2o_c + o2_c --> 3aap_c + h2o2_c + ptrc_c', 'CSPMDDH': 'aspsa_c + h_c + nadph_c + ptrc_c --> cspmd_c + h2o_c + nadp_c', 'CSPMDDC': 'cspmd_c + h_c --> co2_c + spmd_c', 'FRDO6r': 'fdxr_42_c + h_c + nad_c <=>…
3aib_c	L-3-Amino-isobutanoate	amino acids	3.33333	2.45763	{'r0330': 'h_c + nadh_c + thym_c --> 56dthm_c + nad_c', 'BUP': '3uib_c + h2o_c + 2.0 h_c --> 3aib_c + co2_c + nh4_c', 'DHPM2': '56dthm_c + h2o_c --> 3uib_c + h_c'}	2.90698	{'OOR2r': 'akg_c + coa_c + fdxo_42_c <=> co2_c + fdxr_42_c + h_c + succoa_c', 'ACOADH2': '2.0 ibcoa_c + o2_c --> 2.0 2mp2coa_c + 2.0 h2o_c', 'NADFADOR': 'fadh2_c + fdxr_42_c + 2.0 nad_c <=> fad_c + fdxo_42_c + 2.0 nadh_c', 'ECOAH2c': '2mp2coa_c + h2o_c + h_c <=> hibcoa_c', 'IBTMr': 'btcoa_c <=> ibcoa_c', '3AIBT2': 'ala__L_c + mmtsa_c <=> 3aib_c + pyr_c', 'HIBDkt': '3hmp_c + nad_c --> h_c + mmtsa_…
3dsphgn_c	3 Dehydrosphinganine C18H38NO2	alcohols	0.58824	0.55223	{'SERPT': 'h_c + pmtcoa_c + ser__L_c --> 3dsphgn_c + co2_c + coa_c'}	0.58275	{'OOR2r': 'akg_c + coa_c + fdxo_42_c <=> co2_c + fdxr_42_c + h_c + succoa_c', 'FLNDPR2r': '2.0 flxr_c + h_c + nadh_c + 2.0 nadp_c <=> 2.0 flxso_c + nad_c + 2.0 nadph_c', 'SERPT': 'h_c + pmtcoa_c + ser__L_c --> 3dsphgn_c + co2_c + coa_c', 'NADFADOR': 'fadh2_c + fdxr_42_c + 2.0 nad_c <=> fad_c + fdxo_42_c + 2.0 nadh_c', 'AGTi': 'ala__L_c + glx_c <=> gly_c + pyr_c'}
3hmp_c	3-Hydroxy-2-methylpropanoate	organic acids	3.33333	2.71242	{'ACOADH2': '2.0 ibcoa_c + o2_c --> 2.0 2mp2coa_c + 2.0 h2o_c', 'ECOAH2c': '2mp2coa_c + h2o_c + h_c <=> hibcoa_c', 'IBTMr': 'btcoa_c <=> ibcoa_c', 'HIBHr': 'h2o_c + hibcoa_c --> 3hmp_c + coa_c + 2.0 h_c'}	2.90698	{'OOR2r': 'akg_c + coa_c + fdxo_42_c <=> co2_c + fdxr_42_c + h_c + succoa_c', 'ACOADH2': '2.0 ibcoa_c + o2_c --> 2.0 2mp2coa_c + 2.0 h2o_c', 'ECOAH2c': '2mp2coa_c + h2o_c + h_c <=> hibcoa_c', 'IBTMr': 'btcoa_c <=> ibcoa_c', 'ACOAD1z': 'b2coa_c + fdxo_42_c + 2.0 nadh_c <=> btcoa_c + fdxr_42_c + 2.0 nad_c', 'HIBHr': 'h2o_c + hibcoa_c --> 3hmp_c + coa_c + 2.0 h_c'}
3mbald_c	3 Methylbutanal C5H10O	aldehydes	2.14286	1.69611	{'4MOPDC': '4mop_c + h_c --> 3mbald_c + co2_c'}	2.04918	{'OOR2r': 'akg_c + coa_c + fdxo_42_c <=> co2_c + fdxr_42_c + h_c + succoa_c', 'FRDO6r': 'fdxr_42_c + h_c + nad_c <=> fdxo_42_c + nadh_c', '4MOPDC': '4mop_c + h_c --> 3mbald_c + co2_c'}
3mox4hoxm_c	3-Methoxy-4-hydroxymandelate	aromatics	1.66667	0.98765	{'41R2A1H12BOOX': 'h2o_c + nrpphr_c + o2_c --> 34dhmald_c + h2o2_c + nh4_c', '3HLYTCL': '34dhphe_c + h_c --> co2_c + dopa_c', 'HMR_6755': '34dhoxmand_c + amet_c <=> 3mox4hoxm_c + ahcys_c + h_c', 'DASCBR': 'dhdascb_c + h_c + nadph_c --> ascb__L_c + nadp_c', '34DHXMANDACOX': '34dhmald_c + h2o_c + nad_c --> 34dhoxmand_c + 2.0 h_c + nadh_c', 'DOPABMO_1': 'ascb__L_c + dopa_c + h_c + o2_c --> dhdascb_c…	1.16822	{'FLNDPR2r': '2.0 flxr_c + h_c + nadh_c + 2.0 nadp_c <=> 2.0 flxso_c + nad_c + 2.0 nadph_c', '3HLYTCL': '34dhphe_c + h_c --> co2_c + dopa_c', 'AHCi': 'ahcys_c + h2o_c <=> adn_c + hcys__L_c', 'POR': 'coa_c + fdxo_42_c + pyr_c <=> accoa_c + co2_c + fdxr_42_c + h_c', '2DHPFALDL': '2dhp_c <=> 3mob_c + fald_c', 'PFK_ppi': 'f6p_c + ppi_c <=> fdp_c + h_c + pi_c', 'FRDO6r': 'fdxr_42_c + h_c + nad_c <=> f…
3moxtyr_c	3-Methoxytyramine	aromatics	1.42857	0.98765	{'3HLYTCL': '34dhphe_c + h_c --> co2_c + dopa_c', 'TYRDOPO': 'o2_c + 2.0 tyr__L_c --> 2.0 34dhphe_c', 'DOPAMT': 'amet_c + dopa_c --> 3moxtyr_c + ahcys_c + h_c'}	1.16822	{'OOR2r': 'akg_c + coa_c + fdxo_42_c <=> co2_c + fdxr_42_c + h_c + succoa_c', '3HLYTCL': '34dhphe_c + h_c --> co2_c + dopa_c', 'AHCi': 'ahcys_c + h2o_c <=> adn_c + hcys__L_c', 'POR': 'coa_c + fdxo_42_c + pyr_c <=> accoa_c + co2_c + fdxr_42_c + h_c', 'PFK_ppi': 'f6p_c + ppi_c <=> fdp_c + h_c + pi_c', 'FRDO6r': 'fdxr_42_c + h_c + nad_c <=> fdxo_42_c + nadh_c', 'HMR_6729': '2.0 h_c + o2_c + tyr__L_c…
3oxoadp_c	3-Oxoadipate	organic acids	2.72727	1.69014	{'OXOAEL': '5odhf2a_c + h2o_c --> 3oxoadp_c + h_c', '4CMLCL_kt': '4cml_c + h_c --> 5odhf2a_c + co2_c', 'MUCCY_kt': 'CCbuttc_c + h_c --> 4cml_c', 'DHSKDH': '3dhsk_c --> 34dhbz_c + h2o_c', 'PCADYOX': '34dhbz_c + o2_c --> CCbuttc_c + 2.0 h_c'}	2.03252	{'OXOAEL': '5odhf2a_c + h2o_c --> 3oxoadp_c + h_c', 'OOR2r': 'akg_c + coa_c + fdxo_42_c <=> co2_c + fdxr_42_c + h_c + succoa_c', '4CMLCL_kt': '4cml_c + h_c --> 5odhf2a_c + co2_c', 'MUCCY_kt': 'CCbuttc_c + h_c --> 4cml_c', 'FRDO6r': 'fdxr_42_c + h_c + nad_c <=> fdxo_42_c + nadh_c', 'DHSKDH': '3dhsk_c --> 34dhbz_c + h2o_c', 'PCADYOX': '34dhbz_c + o2_c --> CCbuttc_c + 2.0 h_c'}
3pop_c	3-Phosphonopyruvate	organic acids	6	3.26531	{'NALN6_1': 'glu__L_c + nal2a6o_c <=> akg_c + n6all26d_c', 'NALN6': '2a3pp_c + nal2a6o_c --> 3pop_c + n6all26d_c', 'HTHRPDH': 'nad_c + phthr_c --> 2a3pp_c + h_c + nadh_c'}	4.7651	{'OOR2r': 'akg_c + coa_c + fdxo_42_c <=> co2_c + fdxr_42_c + h_c + succoa_c', 'NALN6': '2a3pp_c + nal2a6o_c --> 3pop_c + n6all26d_c', 'FldAct': 'fald_c + thf_c --> h2o_c + mlthf_c', 'AGTi': 'ala__L_c + glx_c <=> gly_c + pyr_c', 'HPYRDC': 'h_c + hpyr_c --> co2_c + gcald_c', 'FRDO6r': 'fdxr_42_c + h_c + nad_c <=> fdxo_42_c + nadh_c', 'SPT_syn': 'glx_c + ser__L_c <=> gly_c + hpyr_c', 'HTHRPDH': 'nad…
3uib_c	3-Ureidoisobutyrate	organic acids	3.33333	2.45763	{'DURAD2': '56dthm_c + nadp_c <=> h_c + nadph_c + thym_c', 'DHPM2': '56dthm_c + h2o_c --> 3uib_c + h_c'}	2.87356	{'DUTUP': 'dutp_c + uri_c <=> dudp_c + h_c + ump_c', 'DHORD_NAD': 'dhor__S_c + nad_c --> nadh_c + orot_c', 'FldAct': 'fald_c + thf_c --> h2o_c + mlthf_c', 'POR': 'coa_c + fdxo_42_c + pyr_c <=> accoa_c + co2_c + fdxr_42_c + h_c', 'r0330': 'h_c + nadh_c + thym_c --> 56dthm_c + nad_c', 'PFK_ppi': 'f6p_c + ppi_c <=> fdp_c + h_c + pi_c', 'FRDO6r': 'fdxr_42_c + h_c + nad_c <=> fdxo_42_c + nadh_c', 'DHP…
4fumacac_c	4 Fumarylacetoacetate C8H6O6	organic acids	2.14286	1.18812	{'34HPPOR': '34hpp_c + o2_c --> co2_c + hgentis_c', 'MACACI': '4mlacac_c --> 4fumacac_c', 'HGNTOR': 'hgentis_c + o2_c --> 4mlacac_c + h_c'}	1.43678	{'OOR2r': 'akg_c + coa_c + fdxo_42_c <=> co2_c + fdxr_42_c + h_c + succoa_c', '34HPPOR': '34hpp_c + o2_c --> co2_c + hgentis_c', 'FRDO6r': 'fdxr_42_c + h_c + nad_c <=> fdxo_42_c + nadh_c', 'MACACI': '4mlacac_c --> 4fumacac_c', 'HGNTOR': 'hgentis_c + o2_c --> 4mlacac_c + h_c'}
4mlacac_c	4 Maleylacetoacetate C8H6O6	organic acids	2.14286	1.18812	{'34HPPOR': '34hpp_c + o2_c --> co2_c + hgentis_c', 'HGNTOR': 'hgentis_c + o2_c --> 4mlacac_c + h_c'}	1.43678	{'OOR2r': 'akg_c + coa_c + fdxo_42_c <=> co2_c + fdxr_42_c + h_c + succoa_c', '34HPPOR': '34hpp_c + o2_c --> co2_c + hgentis_c', 'FRDO6r': 'fdxr_42_c + h_c + nad_c <=> fdxo_42_c + nadh_c', 'HGNTOR': 'hgentis_c + o2_c --> 4mlacac_c + h_c'}
4pyrdx_c	4-Pyridoxate	vitamins	2	1.25654	{'PYDXDH': 'h2o_c + o2_c + pydx_c --> 4pyrdx_c + h2o2_c'}	1.64474	{'OOR2r': 'akg_c + coa_c + fdxo_42_c <=> co2_c + fdxr_42_c + h_c + succoa_c', 'FldAct': 'fald_c + thf_c --> h2o_c + mlthf_c', 'PYDXDH': 'h2o_c + o2_c + pydx_c --> 4pyrdx_c + h2o2_c', 'HPYRDC': 'h_c + hpyr_c --> co2_c + gcald_c', 'GLYTA': 'glu__L_c + glx_c <=> akg_c + gly_c', 'FRDO6r': 'fdxr_42_c + h_c + nad_c <=> fdxo_42_c + nadh_c', 'SPT_syn': 'glx_c + ser__L_c <=> gly_c + hpyr_c'}
4tmeabut_c	4-Trimethylammoniobutanal	aldehydes	1.57895	0.95652	{'TMLYSOX': 'akg_c + o2_c + tmlys_c --> 3htmelys_c + co2_c + succ_c', 'TMLT_c': '3.0 amet_c + lys__L_c --> 3.0 ahcys_c + 3.0 h_c + tmlys_c', 'GHMT3': '3htmelys_c + h_c --> 4tmeabut_c + gly_c'}	1.16279	{'OOR2r': 'akg_c + coa_c + fdxo_42_c <=> co2_c + fdxr_42_c + h_c + succoa_c', 'AHCi': 'ahcys_c + h2o_c <=> adn_c + hcys__L_c', 'TMLYSOX': 'akg_c + o2_c + tmlys_c --> 3htmelys_c + co2_c + succ_c', 'TMLT_c': '3.0 amet_c + lys__L_c --> 3.0 ahcys_c + 3.0 h_c + tmlys_c', 'PFK_ppi': 'f6p_c + ppi_c <=> fdp_c + h_c + pi_c', 'MTHFR5': 'fdxo_42_c + h_c + mlthf_c + 2.0 nadh_c <=> 5mthf_c + fdxr_42_c + 2.0 n…
5hoxindact_c	5-Hydroxyindoleacetaldehyde	aromatics	1.42857	0.93567	{'5HOXINOXDA': 'h2o_c + o2_c + srtn_c --> 5hoxindact_c + h2o2_c + nh4_c', '5HLTDL': '5htrp_c + h_c --> co2_c + srtn_c', 'r0398': 'dhbpt_c + h_c + nadph_c <=> nadp_c + thbpt_c', 'r0403': 'o2_c + thbpt_c + trp__L_c --> 5htrp_c + dhbpt_c + h2o_c'}	1.09649	{'5HOXINOXDA': 'h2o_c + o2_c + srtn_c --> 5hoxindact_c + h2o2_c + nh4_c', 'OOR2r': 'akg_c + coa_c + fdxo_42_c <=> co2_c + fdxr_42_c + h_c + succoa_c', 'PPDK': 'atp_c + pi_c + pyr_c --> amp_c + h_c + pep_c + ppi_c', 'DHPR2': '5mthf_c + dhbpt_c --> h_c + mlthf_c + thbpt_c', '5HLTDL': '5htrp_c + h_c --> co2_c + srtn_c', 'FldAct': 'fald_c + thf_c --> h2o_c + mlthf_c', 'AGTi': 'ala__L_c + glx_c <=> gl…
5hoxindoa_c	5-Hydroxyindoleacetate	aromatics	1.5	0.95026	{'5HOXINOXDA': 'h2o_c + o2_c + srtn_c --> 5hoxindact_c + h2o2_c + nh4_c', '5HLTDL': '5htrp_c + h_c --> co2_c + srtn_c', 'r0398': 'dhbpt_c + h_c + nadph_c <=> nadp_c + thbpt_c', '5HOXINDACTOX': '5hoxindact_c + h2o_c + nad_c --> 5hoxindoa_c + 2.0 h_c + nadh_c', 'r0403': 'o2_c + thbpt_c + trp__L_c --> 5htrp_c + dhbpt_c + h2o_c'}	1.13122	{'5HOXINOXDA': 'h2o_c + o2_c + srtn_c --> 5hoxindact_c + h2o2_c + nh4_c', 'OOR2r': 'akg_c + coa_c + fdxo_42_c <=> co2_c + fdxr_42_c + h_c + succoa_c', 'PPDK': 'atp_c + pi_c + pyr_c --> amp_c + h_c + pep_c + ppi_c', 'DHPR2': '5mthf_c + dhbpt_c --> h_c + mlthf_c + thbpt_c', '5HLTDL': '5htrp_c + h_c --> co2_c + srtn_c', 'AGTi': 'ala__L_c + glx_c <=> gly_c + pyr_c', '2DHPFALDL': '2dhp_c <=> 3mob_c + …
5htrp_c	5-Hydroxy-L-tryptophan	amino acids	1.36364	0.93567	{'r0398': 'dhbpt_c + h_c + nadph_c <=> nadp_c + thbpt_c', 'r0403': 'o2_c + thbpt_c + trp__L_c --> 5htrp_c + dhbpt_c + h2o_c'}	1.09649	{'OOR2r': 'akg_c + coa_c + fdxo_42_c <=> co2_c + fdxr_42_c + h_c + succoa_c', 'PPDK': 'atp_c + pi_c + pyr_c --> amp_c + h_c + pep_c + ppi_c', 'DHPR2': '5mthf_c + dhbpt_c --> h_c + mlthf_c + thbpt_c', 'FldAct': 'fald_c + thf_c --> h2o_c + mlthf_c', 'AGTi': 'ala__L_c + glx_c <=> gly_c + pyr_c', 'PFK_ppi': 'f6p_c + ppi_c <=> fdp_c + h_c + pi_c', 'FRDO6r': 'fdxr_42_c + h_c + nad_c <=> fdxo_42_c + nad…
5oxpro_c	5-Oxoproline	organic acids	3.33333	2.5	{'r0568': 'glucys_c --> 5oxpro_c + cys__L_c'}	2.99578	{'r0568': 'glucys_c --> 5oxpro_c + cys__L_c', 'OOR2r': 'akg_c + coa_c + fdxo_42_c <=> co2_c + fdxr_42_c + h_c + succoa_c', 'FRDO6r': 'fdxr_42_c + h_c + nad_c <=> fdxo_42_c + nadh_c'}
5pmev_c	R 5 Phosphomevalonate C6H10O7P	organic acids	2.14286	1.84444	{'HMGCOAR': 'coa_c + mev__R_c + 2.0 nadp_c <=> 2.0 h_c + hmgcoa_c + 2.0 nadph_c', 'HMGCOAS': 'coa_c + h_c + hmgcoa_c <-- aacoa_c + accoa_c + h2o_c', 'MEVK2': 'ctp_c + mev__R_c --> 5pmev_c + cdp_c + h_c'}	1.98413	{'OOR2r': 'akg_c + coa_c + fdxo_42_c <=> co2_c + fdxr_42_c + h_c + succoa_c', 'HMGCOAR': 'coa_c + mev__R_c + 2.0 nadp_c <=> 2.0 h_c + hmgcoa_c + 2.0 nadph_c', 'FLNDPR2r': '2.0 flxr_c + h_c + nadh_c + 2.0 nadp_c <=> 2.0 flxso_c + nad_c + 2.0 nadph_c', 'MHGS': 'aacoa_c + accoa_c + h2o_c --> coa_c + hmgcoa_c', 'FRDO6r': 'fdxr_42_c + h_c + nad_c <=> fdxo_42_c + nadh_c', 'MEVK1_1': 'atp_c + mev__R_c -…
6hnac_c	6-Hydroxynicotinate	organic acids	3	1.77778	{'NACHY': 'nac_c + 0.5 o2_c --> 6hnac_c'}	2.29358	{'OOR2r': 'akg_c + coa_c + fdxo_42_c <=> co2_c + fdxr_42_c + h_c + succoa_c', 'LPD5': 'dhlplarg_c + nad_c --> h_c + lplarg_c + nadh_c', 'PFK_ppi': 'f6p_c + ppi_c <=> fdp_c + h_c + pi_c', 'FRDO6r': 'fdxr_42_c + h_c + nad_c <=> fdxo_42_c + nadh_c', 'NT5C': 'h2o_c + nicrnt_c --> nicrns_c + pi_c', 'NACHY': 'nac_c + 0.5 o2_c --> 6hnac_c', 'NP1_1': 'nicrns_c + pi_c <=> nac_c + r1p_c', 'HDR3': 'fdxr_42_…
6hoxmelatn_c	6hoxmelatn c	aromatics	1.07143	0.72645	{'RE2426C': 'h2o_c + melatn_c <=> 6hoxmelatn_c + 2.0 h_c', '5HLTDL': '5htrp_c + h_c --> co2_c + srtn_c', 'r0398': 'dhbpt_c + h_c + nadph_c <=> nadp_c + thbpt_c', 'SRTNACT': 'accoa_c + srtn_c --> Nacsertn_c + coa_c + h_c', 'ACSRTNMT': 'Nacsertn_c + amet_c --> ahcys_c + h_c + melatn_c', 'r0403': 'o2_c + thbpt_c + trp__L_c --> 5htrp_c + dhbpt_c + h2o_c'}	0.84175	{'OOR2r': 'akg_c + coa_c + fdxo_42_c <=> co2_c + fdxr_42_c + h_c + succoa_c', 'AHCi': 'ahcys_c + h2o_c <=> adn_c + hcys__L_c', 'RE2426C': 'h2o_c + melatn_c <=> 6hoxmelatn_c + 2.0 h_c', 'DHPR2': '5mthf_c + dhbpt_c --> h_c + mlthf_c + thbpt_c', '5HLTDL': '5htrp_c + h_c --> co2_c + srtn_c', 'AGTi': 'ala__L_c + glx_c <=> gly_c + pyr_c', 'PFK_ppi': 'f6p_c + ppi_c <=> fdp_c + h_c + pi_c', 'FRDO6r': 'fd…
C02356_c	(S)-2-Aminobutanoate	amino acids	3.33333	2.98246	{'RE2034C': 'C02356_c + akg_c <=> 2obut_c + glu__L_c'}	3.16456	{'CITMS': 'accoa_c + h2o_c + pyr_c --> citm_c + coa_c + h_c', 'ERTHMMOR': 'nad_c + r3mmal_c --> 2obut_c + co2_c + nadh_c', 'CITCIa': 'citm_c <=> citac_c + h2o_c', 'RE2034C': 'C02356_c + akg_c <=> 2obut_c + glu__L_c', 'CITCIb': 'citac_c + h2o_c <=> r3mmal_c', 'HSDA': 'hom__L_c --> 2obut_c + nh4_c'}
C02442_c	N-methyltyraminium	amines	1.36364	0.98765	{'RE2124C': 'amet_c + tym_c --> C02442_c + ahcys_c + h_c', 'TYRCBOX': 'h_c + tyr__L_c --> co2_c + tym_c'}	1.16822	{'OOR2r': 'akg_c + coa_c + fdxo_42_c <=> co2_c + fdxr_42_c + h_c + succoa_c', 'AHCi': 'ahcys_c + h2o_c <=> adn_c + hcys__L_c', 'POR': 'coa_c + fdxo_42_c + pyr_c <=> accoa_c + co2_c + fdxr_42_c + h_c', 'PFK_ppi': 'f6p_c + ppi_c <=> fdp_c + h_c + pi_c', 'FRDO6r': 'fdxr_42_c + h_c + nad_c <=> fdxo_42_c + nadh_c', 'RE2124C': 'amet_c + tym_c --> C02442_c + ahcys_c + h_c', 'TYRCBOX': 'h_c + tyr__L_c --…
C06199_c	Hordenine	aromatics	1.2	0.84567	{'OMP': 'C02442_c + amet_c <=> C06199_c + ahcys_c', 'RE2124C': 'amet_c + tym_c --> C02442_c + ahcys_c + h_c', 'TYRCBOX': 'h_c + tyr__L_c --> co2_c + tym_c'}	1.01215	{'OOR2r': 'akg_c + coa_c + fdxo_42_c <=> co2_c + fdxr_42_c + h_c + succoa_c', 'AHCi': 'ahcys_c + h2o_c <=> adn_c + hcys__L_c', 'POR': 'coa_c + fdxo_42_c + pyr_c <=> accoa_c + co2_c + fdxr_42_c + h_c', 'PFK_ppi': 'f6p_c + ppi_c <=> fdp_c + h_c + pi_c', 'OMP': 'C02442_c + amet_c <=> C06199_c + ahcys_c', 'FRDO6r': 'fdxr_42_c + h_c + nad_c <=> fdxo_42_c + nadh_c', 'RE2124C': 'amet_c + tym_c --> C0244…
C10164_c	Picolinic acid; pyridine-2-carboxylic acid	aromatics	2.72727	1.26697	{'RE0549C': 'am6sa_c <=> C10164_c + h2o_c + h_c', 'PCLAD': 'cmusa_c + h_c --> am6sa_c + co2_c', 'FKYNH': 'Lfmkynr_c + h2o_c --> Lkynr_c + for_c + h_c', 'HKYNH': 'h2o_c + hLkynr_c --> 3hanthrn_c + ala__L_c', 'TRPO2': 'o2_c + trp__L_c --> Lfmkynr_c', '3HAO': '3hanthrn_c + o2_c --> cmusa_c + h_c', 'KYN3OX': 'Lkynr_c + h_c + nadph_c + o2_c --> h2o_c + hLkynr_c + nadp_c'}	1.40449	{'RE0549C': 'am6sa_c <=> C10164_c + h2o_c + h_c', 'PPDK': 'atp_c + pi_c + pyr_c --> amp_c + h_c + pep_c + ppi_c', 'PCLAD': 'cmusa_c + h_c --> am6sa_c + co2_c', 'FKYNH': 'Lfmkynr_c + h2o_c --> Lkynr_c + for_c + h_c', 'HKYNH': 'h2o_c + hLkynr_c --> 3hanthrn_c + ala__L_c', 'AGTi': 'ala__L_c + glx_c <=> gly_c + pyr_c', 'POR': 'coa_c + fdxo_42_c + pyr_c <=> accoa_c + co2_c + fdxr_42_c + h_c', '2DHPFAL…
CE2949_c	Oxoxanthurenate; 8-Hydroxy-4-oxo-3,4-dihydro-2-quinolinecarboxylate	organic acids	1.66667	1.00209	{'FKYNH': 'Lfmkynr_c + h2o_c --> Lkynr_c + for_c + h_c', 'RE2349C': 'akg_c + hLkynr_c --> C02470_c + glu__L_c + h2o_c', 'TRPO2': 'o2_c + trp__L_c --> Lfmkynr_c', 'KYN3OX': 'Lkynr_c + h_c + nadph_c + o2_c --> h2o_c + hLkynr_c + nadp_c', 'RE2594C': 'C02470_c <=> CE2949_c + h_c'}	1.16822	{'OOR2r': 'akg_c + coa_c + fdxo_42_c <=> co2_c + fdxr_42_c + h_c + succoa_c', 'PPDK': 'atp_c + pi_c + pyr_c --> amp_c + h_c + pep_c + ppi_c', 'FKYNH': 'Lfmkynr_c + h2o_c --> Lkynr_c + for_c + h_c', 'AGTi': 'ala__L_c + glx_c <=> gly_c + pyr_c', 'RE2349C': 'akg_c + hLkynr_c --> C02470_c + glu__L_c + h2o_c', '2DHPFALDL': '2dhp_c <=> 3mob_c + fald_c', 'PFK_ppi': 'f6p_c + ppi_c <=> fdp_c + h_c + pi_c'…
HC00460_c	2,5-dihydroxybenzoate	organic acids	2.30769	1.18812	{'HMR_4702': 'hgentis_c + nadph_c + o2_c --> HC01522_c + co2_c + h2o_c + nadp_c', '34HPPOR': '34hpp_c + o2_c --> co2_c + hgentis_c', 'r0558': 'HC01522_c + h2o_c + nad_c --> HC00460_c + 2.0 h_c + nadh_c'}	1.43678	{'HMR_4702': 'hgentis_c + nadph_c + o2_c --> HC01522_c + co2_c + h2o_c + nadp_c', 'OOR2r': 'akg_c + coa_c + fdxo_42_c <=> co2_c + fdxr_42_c + h_c + succoa_c', '34HPPOR': '34hpp_c + o2_c --> co2_c + hgentis_c', 'r0558': 'HC01522_c + h2o_c + nad_c --> HC00460_c + 2.0 h_c + nadh_c', 'FRDO6r': 'fdxr_42_c + h_c + nad_c <=> fdxo_42_c + nadh_c'}
HC00576_c	Homocarnosine	amino acids	1.57895	1.05651	{'r0465': '4abut_c + atp_c + his__L_c --> HC00576_c + amp_c + h_c + ppi_c'}	1.24378	{'OOR2r': 'akg_c + coa_c + fdxo_42_c <=> co2_c + fdxr_42_c + h_c + succoa_c', 'r0465': '4abut_c + atp_c + his__L_c --> HC00576_c + amp_c + h_c + ppi_c', 'PFK_ppi': 'f6p_c + ppi_c <=> fdp_c + h_c + pi_c', 'FRDO6r': 'fdxr_42_c + h_c + nad_c <=> fdxo_42_c + nadh_c'}
HC01434_c	Oxalatosuccinate(3-)	organic acids	3.75	2.67081	{'r0422': 'icit_c + nadp_c <=> HC01434_c + h_c + nadph_c'}	3.47222	{'OOR2r': 'akg_c + coa_c + fdxo_42_c <=> co2_c + fdxr_42_c + h_c + succoa_c', 'r0422': 'icit_c + nadp_c <=> HC01434_c + h_c + nadph_c', 'FRDO6r': 'fdxr_42_c + h_c + nad_c <=> fdxo_42_c + nadh_c'}
L_dpchrm_c	L-Dopachrome	aromatics	1.875	1.16788	{'HMR_6874': 'o2_c + tyr__L_c --> dopaqn_c + h2o_c', 'DOPAQNISO1': 'dopaqn_c <=> 2c23dh56dhoxin_c + h_c', 'DOPACHRMISO': '2.0 2c23dh56dhoxin_c + o2_c --> 2.0 L_dpchrm_c + 2.0 h2o_c'}	1.49701	{'OOR2r': 'akg_c + coa_c + fdxo_42_c <=> co2_c + fdxr_42_c + h_c + succoa_c', 'DOPAQNISO1': 'dopaqn_c <=> 2c23dh56dhoxin_c + h_c', 'RE3198C': 'L_dpchrm_c + h_c + nadh_c <=> 2c23dh56dhoxin_c + nad_c', 'HMR_6876': '2c23dh56dhoxin_c + dopaqn_c <=> 34dhphe_c + L_dpchrm_c', 'FRDO5r': 'fdxr_42_c + h_c + nadp_c <=> fdxo_42_c + nadph_c', 'HMR_6729': '2.0 h_c + o2_c + tyr__L_c --> 34dhphe_c + h2o_c'}
Lcyst_c	L-Cysteate	organosulfurs	5	3.46883	{'2AMACSULT': '2amac_c + nadph_c + paps_c --> Lcyst_c + nadp_c + pap_c', 'SERHL': 'ser__L_c --> 2amac_c + h2o_c'}	4.31034	{'SADT': 'atp_c + h_c + so4_c --> aps_c + ppi_c', 'GTHAMPOR': 'amp_c + gthox_c + h_c + so3_c <=> aps_c + 2.0 gthrd_c', 'PSLS': 'h_c + pep_c + so3_c --> slp__L_c', 'SLDy': 'nadp_c + sl__L_c <=> 3spyr_c + h_c + nadph_c', 'POR': 'coa_c + fdxo_42_c + pyr_c <=> accoa_c + co2_c + fdxr_42_c + h_c', '2DHPFALDL': '2dhp_c <=> 3mob_c + fald_c', 'PFK_ppi': 'f6p_c + ppi_c <=> fdp_c + h_c + pi_c', 'FRDO6r': 'f…
N1sprm_c	N1 Acetylspermine C12H31N4O	amines	0.96774	0.37826	{'SPRMS': 'ametam_c + spmd_c --> 5mta_c + h_c + sprm_c', 'DIAT': 'accoa_c + sprm_c --> N1sprm_c + coa_c + h_c'}	0.85324	{'OOR2r': 'akg_c + coa_c + fdxo_42_c <=> co2_c + fdxr_42_c + h_c + succoa_c', 'UNK5_1': '2kmb_c + phe__L_c --> met__L_c + phpyr_c', 'ORNTAC': 'acorn_c + glu__L_c <=> acglu_c + orn_c', 'SPRMS': 'ametam_c + spmd_c --> 5mta_c + h_c + sprm_c', 'MTRI': '5mdr1p_c <=> 5mdru1p_c', 'CSPMDDH': 'aspsa_c + h_c + nadph_c + ptrc_c --> cspmd_c + h2o_c + nadp_c', 'PFK_ppi': 'f6p_c + ppi_c <=> fdp_c + h_c + pi_c'…
Nacsertn_c	N-Acetylserotonin	aromatics	1.15385	0.8282	{'5HLTDL': '5htrp_c + h_c --> co2_c + srtn_c', 'r0398': 'dhbpt_c + h_c + nadph_c <=> nadp_c + thbpt_c', 'SRTNACT': 'accoa_c + srtn_c --> Nacsertn_c + coa_c + h_c', 'r0403': 'o2_c + thbpt_c + trp__L_c --> 5htrp_c + dhbpt_c + h2o_c'}	0.94697	{'OOR2r': 'akg_c + coa_c + fdxo_42_c <=> co2_c + fdxr_42_c + h_c + succoa_c', 'DHPR2': '5mthf_c + dhbpt_c --> h_c + mlthf_c + thbpt_c', '5HLTDL': '5htrp_c + h_c --> co2_c + srtn_c', 'AGTi': 'ala__L_c + glx_c <=> gly_c + pyr_c', 'PFK_ppi': 'f6p_c + ppi_c <=> fdp_c + h_c + pi_c', 'FRDO6r': 'fdxr_42_c + h_c + nad_c <=> fdxo_42_c + nadh_c', 'SRTNACT': 'accoa_c + srtn_c --> Nacsertn_c + coa_c + h_c', …
Rh3cit_c	(R)-(homo)3citrate	organic acids		1.23563	{'THACH': 'h2o_c + hacon_T_c <=> Shcit_c', 'SHCD': 'Shcit_c <=> h2o_c + hacon_C_c', 'CH2ACH': 'h2acon_C_c + h2o_c <=> tih2cit_c', 'TIH2CD': 'nad_c + tih2cit_c --> co2_c + nadh_c + ohepa_c', 'CHACH': 'h2o_c + hacon_C_c <=> ihcit_T_c', 'TIHCD': 'ihcit_T_c + nad_c --> co2_c + nadh_c + ohexa_c', 'RH2CD': 'Rh2cit_c <=> h2acon_C_c + h2o_c', 'AKACAL': 'accoa_c + h2o_c + ohexa_c --> Rh2cit_c + coa_c + h_…	1.50602	{'OOR2r': 'akg_c + coa_c + fdxo_42_c <=> co2_c + fdxr_42_c + h_c + succoa_c', 'THACH': 'h2o_c + hacon_T_c <=> Shcit_c', 'SHCD': 'Shcit_c <=> h2o_c + hacon_C_c', 'CH2ACH': 'h2acon_C_c + h2o_c <=> tih2cit_c', 'TIH2CD': 'nad_c + tih2cit_c --> co2_c + nadh_c + ohepa_c', 'CHACH': 'h2o_c + hacon_C_c <=> ihcit_T_c', 'TIHCD': 'ihcit_T_c + nad_c --> co2_c + nadh_c + ohexa_c', 'FRDO6r': 'fdxr_42_c + h_c + …
abt_c	L Arabinitol C5H12O5	alcohols	2.72727	1.94332	{'UAD': 'h2o_c + udparab_c --> arab__L_c + h_c + udp_c', 'UA4E': 'udpxyl_c <=> udparab_c', 'ARABR': 'arab__L_c + h_c + nadph_c --> abt_c + nadp_c', 'UDPGLDC': 'h_c + udpglcur_c --> co2_c + udpxyl_c'}	2.47525	{'OOR2r': 'akg_c + coa_c + fdxo_42_c <=> co2_c + fdxr_42_c + h_c + succoa_c', 'XYLUR': 'h_c + nadph_c + xylu__L_c <=> nadp_c + xylt_c', 'FRDO6r': 'fdxr_42_c + h_c + nad_c <=> fdxo_42_c + nadh_c', 'AL4D': 'arabl__D_c + nad_c --> h_c + nadh_c + xylu__D_c', 'ALDR': 'arab__D_c + h_c + nadph_c --> arabl__D_c + nadp_c', 'XYLTD_D': 'nad_c + xylt_c <=> h_c + nadh_c + xylu__D_c', 'ABTD': 'abt_c + nad_c <=…
aces_c	Acetic ester C4H8O2	esters	3	2.71242	{'OHACT1': 'accoa_c + etoh_c --> aces_c + coa_c'}	2.90698	{'OHACT1': 'accoa_c + etoh_c --> aces_c + coa_c', 'OOR2r': 'akg_c + coa_c + fdxo_42_c <=> co2_c + fdxr_42_c + h_c + succoa_c', 'POR': 'coa_c + fdxo_42_c + pyr_c <=> accoa_c + co2_c + fdxr_42_c + h_c'}
acetone_c	Acetone	ketones	3.75	3.29365	{'ADCi': 'acac_c + h_c --> acetone_c + co2_c'}	3.67647	{'OOR2r': 'akg_c + coa_c + fdxo_42_c <=> co2_c + fdxr_42_c + h_c + succoa_c', 'FRDO6r': 'fdxr_42_c + h_c + nad_c <=> fdxo_42_c + nadh_c', 'ADCi': 'acac_c + h_c --> acetone_c + co2_c'}
ach_c	Acetylcholine	amines	1.66667	1.09434	{'HMR_0653': 'amet_c + pe_hs_c --> M02686_c + ahcys_c + 2.0 h_c', 'CHAT': 'accoa_c + chol_c <=> ach_c + coa_c', 'PSSA1_hs': 'pchol_hs_c + ser__L_c <=> chol_c + ps_hs_c', 'PSDm_hsc': 'h_c + ps_hs_c --> co2_c + pe_hs_c', 'HMR_0657': 'M02758_c + amet_c --> ahcys_c + pchol_hs_c', 'HMR_0654': 'M02686_c + amet_c --> M02758_c + ahcys_c + h_c'}	1.34409	{'HMR_0653': 'amet_c + pe_hs_c --> M02686_c + ahcys_c + 2.0 h_c', 'AHCi': 'ahcys_c + h2o_c <=> adn_c + hcys__L_c', 'CHAT': 'accoa_c + chol_c <=> ach_c + coa_c', 'PSSA1_hs': 'pchol_hs_c + ser__L_c <=> chol_c + ps_hs_c', 'PSDm_hsc': 'h_c + ps_hs_c --> co2_c + pe_hs_c', 'POR': 'coa_c + fdxo_42_c + pyr_c <=> accoa_c + co2_c + fdxr_42_c + h_c', 'HMR_0657': 'M02758_c + amet_c --> ahcys_c + pchol_hs_c',…
acnam_c	N-Acetylneuraminate	glycans	1.42857	1.08586	{'UAG2EMA': 'h2o_c + uacgam_c --> acmana_c + h_c + udp_c', 'ACNPLYS': 'acmana_c + h2o_c + pep_c --> acnam_c + pi_c'}	1.25628	{'OOR2r': 'akg_c + coa_c + fdxo_42_c <=> co2_c + fdxr_42_c + h_c + succoa_c', 'UAG2EMA': 'h2o_c + uacgam_c --> acmana_c + h_c + udp_c', 'ACNPLYS': 'acmana_c + h2o_c + pep_c --> acnam_c + pi_c', 'PFK_ppi': 'f6p_c + ppi_c <=> fdp_c + h_c + pi_c', 'FRDO6r': 'fdxr_42_c + h_c + nad_c <=> fdxo_42_c + nadh_c'}
actn__R_c	Acetoin	ketones	3	2.56236	{'PYRDC2': 'acald_c + h_c + pyr_c --> actn__R_c + co2_c'}	2.90698	{'OOR2r': 'akg_c + coa_c + fdxo_42_c <=> co2_c + fdxr_42_c + h_c + succoa_c', 'POR': 'coa_c + fdxo_42_c + pyr_c <=> accoa_c + co2_c + fdxr_42_c + h_c', 'ACALDCD': '2.0 acald_c --> actn__R_c'}
adpac_c	Adipic acid; hexane-1,6-dioic acid	organic acids	2.30769	1.41156	{'FAH3_1': 'hdca_c + nadph_c + o2_c --> h2o_c + nadp_c + whhdca_c', 'FAOXC10DCC8DCx': 'coa_x + h2o_x + nad_x + o2_x + sebcoa_x --> accoa_x + h2o2_x + h_x + nadh_x + sbcoa_x', 'FAOXC16DCr': 'atp_r + coa_r + hexdiac_r --> amp_r + hexdicoa_r + ppi_r', 'FAOXC16DCC14DCx': 'coa_x + h2o_x + hexdicoa_x + nad_x + o2_x --> accoa_x + c14dccoa_x + h2o2_x + h_x + nadh_x', 'FAOXC14DCC12DCx': 'c14dccoa_x + coa_…	1.70068	{'FAOXC10DCC8DCx': 'coa_x + h2o_x + nad_x + o2_x + sebcoa_x --> accoa_x + h2o2_x + h_x + nadh_x + sbcoa_x', 'OOR2r': 'akg_c + coa_c + fdxo_42_c <=> co2_c + fdxr_42_c + h_c + succoa_c', 'FAOXOHMC10DC10c': 'h2o_c + 2.0 nad_c + omhdecacid_c --> 3.0 h_c + 2.0 nadh_c + sebacid_c', 'NADFADOR': 'fadh2_c + fdxr_42_c + 2.0 nad_c <=> fad_c + fdxo_42_c + 2.0 nadh_c', 'r0202': 'glyc3p_x + nad_x <=> dhap_x + …
amuco_c	2-Aminomuconate	organic acids	3	1.30841	{'PCLAD': 'cmusa_c + h_c --> am6sa_c + co2_c', 'FKYNH': 'Lfmkynr_c + h2o_c --> Lkynr_c + for_c + h_c', 'HKYNH': 'h2o_c + hLkynr_c --> 3hanthrn_c + ala__L_c', 'TRPO2': 'o2_c + trp__L_c --> Lfmkynr_c', '3HAO': '3hanthrn_c + o2_c --> cmusa_c + h_c', 'KYN3OX': 'Lkynr_c + h_c + nadph_c + o2_c --> h2o_c + hLkynr_c + nadp_c', 'AM6SAD': 'am6sa_c + h2o_c + nad_c --> amuco_c + 2.0 h_c + nadh_c'}	1.46199	{'PPDK': 'atp_c + pi_c + pyr_c --> amp_c + h_c + pep_c + ppi_c', 'PCLAD': 'cmusa_c + h_c --> am6sa_c + co2_c', 'FKYNH': 'Lfmkynr_c + h2o_c --> Lkynr_c + for_c + h_c', 'HKYNH': 'h2o_c + hLkynr_c --> 3hanthrn_c + ala__L_c', 'AGTi': 'ala__L_c + glx_c <=> gly_c + pyr_c', 'POR': 'coa_c + fdxo_42_c + pyr_c <=> accoa_c + co2_c + fdxr_42_c + h_c', '2DHPFALDL': '2dhp_c <=> 3mob_c + fald_c', 'PFK_ppi': 'f6…
aprut_c	N Acetylputrescine C6H15N2O	amines	2	1.67315	{'PTRCAT1': 'accoa_c + ptrc_c --> aprut_c + coa_c + h_c'}	1.8797	{'OOR2r': 'akg_c + coa_c + fdxo_42_c <=> co2_c + fdxr_42_c + h_c + succoa_c', 'ORNTAC': 'acorn_c + glu__L_c <=> acglu_c + orn_c', 'PTRCAT1': 'accoa_c + ptrc_c --> aprut_c + coa_c + h_c', 'FRDO6r': 'fdxr_42_c + h_c + nad_c <=> fdxo_42_c + nadh_c'}
arach_c	Arachidic acid	fatty acids and lipids	0.51724	0.48538	{'FAS200': '3.0 h_c + malcoa_c + 2.0 nadph_c + ocdca_c --> arach_c + co2_c + coa_c + h2o_c + 2.0 nadp_c'}	0.5102	{'OOR2r': 'akg_c + coa_c + fdxo_42_c <=> co2_c + fdxr_42_c + h_c + succoa_c', 'FLNDPR2r': '2.0 flxr_c + h_c + nadh_c + 2.0 nadp_c <=> 2.0 flxso_c + nad_c + 2.0 nadph_c', 'ACOAD1z': 'b2coa_c + fdxo_42_c + 2.0 nadh_c <=> btcoa_c + fdxr_42_c + 2.0 nad_c', 'FAS200': '3.0 h_c + malcoa_c + 2.0 nadph_c + ocdca_c --> arach_c + co2_c + coa_c + h2o_c + 2.0 nadp_c'}
ascb__L_c	L-Ascorbate	vitamins	3	1.97531	{'GALDH_c': 'gal__L_c + nad_c --> gal14lac_c + h_c + nadh_c', 'GLACDH_m': '2.0 ficytc_m + gal14lac_m --> ascb__L_m + 2.0 focytc_m + 3.0 h_m', 'CYOOm': '4.0 focytc_m + 6.0 h_m + o2_m --> 4.0 ficytc_m + 2.0 h2o_m + 6.0 h_c', 'GAL1PP_c': 'gal1p_c + h2o_c --> gal__L_c + pi_c'}	2.38095	{'OOR2r': 'akg_c + coa_c + fdxo_42_c <=> co2_c + fdxr_42_c + h_c + succoa_c', 'GALDH_c': 'gal__L_c + nad_c --> gal14lac_c + h_c + nadh_c', 'GLACDH_m': '2.0 ficytc_m + gal14lac_m --> ascb__L_m + 2.0 focytc_m + 3.0 h_m', 'CYOOm': '4.0 focytc_m + 6.0 h_m + o2_m --> 4.0 ficytc_m + 2.0 h2o_m + 6.0 h_c', 'FRDO6r': 'fdxr_42_c + h_c + nad_c <=> fdxo_42_c + nadh_c', 'GAL1PP_c': 'gal1p_c + h2o_c --> gal__L…
avite1_c	Alpha-Tocopherol	vitamins	0.37037	0.29058	{'HGPHT': 'h_c + hgentis_c + phdp_c --> 2m6phol_c + co2_c + ppi_c', 'GGDPR': 'ggdp_c + 3.0 h_c + 3.0 nadph_c --> 3.0 nadp_c + phdp_c', '34HPPOR': '34hpp_c + o2_c --> co2_c + hgentis_c', 'MPBQ': '2m6phol_c + amet_c <=> 23dmphol_c + ahcys_c + h_c', 'FRTT': 'frdp_c + ipdp_c --> ggdp_c + ppi_c', 'TOCOPHOM1': 'amet_c + gtocophe_c <=> ahcys_c + avite1_c + h_c', 'TOCOPHS1': '23dmphol_c --> gtocophe_c'}	0.3268	{'HGPHT': 'h_c + hgentis_c + phdp_c --> 2m6phol_c + co2_c + ppi_c', 'AHCi': 'ahcys_c + h2o_c <=> adn_c + hcys__L_c', 'GGDPR': 'ggdp_c + 3.0 h_c + 3.0 nadph_c --> 3.0 nadp_c + phdp_c', '34HPPOR': '34hpp_c + o2_c --> co2_c + hgentis_c', 'MPBQ': '2m6phol_c + amet_c <=> 23dmphol_c + ahcys_c + h_c', 'FRTT': 'frdp_c + ipdp_c --> ggdp_c + ppi_c', 'TOCOPHOM1': 'amet_c + gtocophe_c <=> ahcys_c + avite1_c …
bgly_c	N-Benzoylglycine	organic acids	1.66667	1.06904	{'BZDH': 'bzal_c + h2o_c + nad_c --> bz_c + 2.0 h_c + nadh_c', 'PHPYROX': 'o2_c + phpyr_c --> bzal_c + h_c + oxa_c', 'NBAH': 'bgly_c + h2o_c <=> bz_c + gly_c'}	1.47059	{'OOR2r': 'akg_c + coa_c + fdxo_42_c <=> co2_c + fdxr_42_c + h_c + succoa_c', 'PPDK': 'atp_c + pi_c + pyr_c --> amp_c + h_c + pep_c + ppi_c', 'SUCBZT2': '4hbz_c + succoa_c <=> 4hbzcoa_c + succ_c', 'AGTi': 'ala__L_c + glx_c <=> gly_c + pyr_c', 'NBAH': 'bgly_c + h2o_c <=> bz_c + gly_c', 'PFK_ppi': 'f6p_c + ppi_c <=> fdp_c + h_c + pi_c', 'FRDO6r': 'fdxr_42_c + h_c + nad_c <=> fdxo_42_c + nadh_c', '4…
bhb_c	(R)-3-Hydroxybutanoate	fatty acids and lipids	3.33333	3.04029	{'BDH': 'bhb_c + nad_c <=> acac_c + h_c + nadh_c'}	3.33333	{'OOR2r': 'akg_c + coa_c + fdxo_42_c <=> co2_c + fdxr_42_c + h_c + succoa_c', 'POR': 'coa_c + fdxo_42_c + pyr_c <=> accoa_c + co2_c + fdxr_42_c + h_c', 'BDH': 'bhb_c + nad_c <=> acac_c + h_c + nadh_c'}
btal_c	Butanal C4H8O	aldehydes	2.72727	2.53823	{'BTCOARx': 'btcoa_c + h_c + nadh_c --> btal_c + coa_c + nad_c'}	2.72727	{'BUTAFDOR': 'btal_c + fdxo_42_c + h2o_c <=> but_c + fdxr_42_c + 3.0 h_c', 'OOR2r': 'akg_c + coa_c + fdxo_42_c <=> co2_c + fdxr_42_c + h_c + succoa_c', 'BUTCT2': 'acac_c + btcoa_c --> aacoa_c + but_c', 'FRDO6r': 'fdxr_42_c + h_c + nad_c <=> fdxo_42_c + nadh_c'}
btd_RR_c	R R 2 3 Butanediol C4H10O2	alcohols	2.72727	2.44589	{'BTDD_RR': 'btd_RR_c + nad_c <=> actn__R_c + h_c + nadh_c', 'PYRDC2': 'acald_c + h_c + pyr_c --> actn__R_c + co2_c'}	2.68817	{'OOR2r': 'akg_c + coa_c + fdxo_42_c <=> co2_c + fdxr_42_c + h_c + succoa_c', 'POR': 'coa_c + fdxo_42_c + pyr_c <=> accoa_c + co2_c + fdxr_42_c + h_c', 'ACALDCD': '2.0 acald_c --> actn__R_c', 'BTDD_RR': 'btd_RR_c + nad_c <=> actn__R_c + h_c + nadh_c'}
bz_c	Benzoate	aromatics	2	1.26984	{'BZDH': 'bzal_c + h2o_c + nad_c --> bz_c + 2.0 h_c + nadh_c', 'PHPYROX': 'o2_c + phpyr_c --> bzal_c + h_c + oxa_c'}	1.72414	{'OOR2r': 'akg_c + coa_c + fdxo_42_c <=> co2_c + fdxr_42_c + h_c + succoa_c', 'PPDK': 'atp_c + pi_c + pyr_c --> amp_c + h_c + pep_c + ppi_c', 'SUCBZT2': '4hbz_c + succoa_c <=> 4hbzcoa_c + succ_c', 'PFK_ppi': 'f6p_c + ppi_c <=> fdp_c + h_c + pi_c', 'FRDO6r': 'fdxr_42_c + h_c + nad_c <=> fdxo_42_c + nadh_c', '4HBZR': '4hbzcoa_c + fdxr_42_c + 6.0 h_c --> benzcoa_c + fdxo_42_c + h2o_c', 'SUCBZT1': 'b…
bzal_c	Benzaldehyde	aldehydes	1.875	1.24675	{'PHPYROX': 'o2_c + phpyr_c --> bzal_c + h_c + oxa_c'}	1.47059	{'OOR2r': 'akg_c + coa_c + fdxo_42_c <=> co2_c + fdxr_42_c + h_c + succoa_c', 'PPDK': 'atp_c + pi_c + pyr_c --> amp_c + h_c + pep_c + ppi_c', 'XMO': 'h_c + nadh_c + o2_c + tol_c --> bzalc_c + h2o_c + nad_c', 'SUCBZT2': '4hbz_c + succoa_c <=> 4hbzcoa_c + succ_c', 'BZSCT': 'bzsucc_c + succoa_c <=> bzsuccoa_c + succ_c', 'PICH': 'h2o_c + phitcoa_c <=> hmpscoa_c', 'PFK_ppi': 'f6p_c + ppi_c <=> fdp_c +…
bzalc_c	Benzyl alcohol	alcohols	1.76471	1.24277	{'XMO': 'h_c + nadh_c + o2_c + tol_c --> bzalc_c + h2o_c + nad_c', 'BZSCT': 'bzsucc_c + succoa_c <=> bzsuccoa_c + succ_c', 'PICH': 'h2o_c + phitcoa_c <=> hmpscoa_c', 'BZSS': 'fum_c + tol_c <=> bzsucc_c', 'HMPSCD': 'hmpscoa_c + nad_c <=> h_c + nadh_c + sbzcoa_c', 'BZSCD': 'bzsuccoa_c + fad_c <=> fadh2_c + phitcoa_c'}	1.41153	{'OOR2r': 'akg_c + coa_c + fdxo_42_c <=> co2_c + fdxr_42_c + h_c + succoa_c', 'PPDK': 'atp_c + pi_c + pyr_c --> amp_c + h_c + pep_c + ppi_c', 'XMO': 'h_c + nadh_c + o2_c + tol_c --> bzalc_c + h2o_c + nad_c', 'BZSCT': 'bzsucc_c + succoa_c <=> bzsuccoa_c + succ_c', 'PICH': 'h2o_c + phitcoa_c <=> hmpscoa_c', 'PFK_ppi': 'f6p_c + ppi_c <=> fdp_c + h_c + pi_c', 'BZSS': 'fum_c + tol_c <=> bzsucc_c', 'HM…
carn_c	L-Carnosine	amino acids	1.875	1.25326	{'CARNS1': 'ala_B_c + atp_c + his__L_c --> adp_c + carn_c + h_c + pi_c'}	1.45349	{'CARNS1': 'ala_B_c + atp_c + his__L_c --> adp_c + carn_c + h_c + pi_c', 'POR': 'coa_c + fdxo_42_c + pyr_c <=> accoa_c + co2_c + fdxr_42_c + h_c', 'FRDO5r': 'fdxr_42_c + h_c + nadp_c <=> fdxo_42_c + nadph_c', '2DHPFALDL': '2dhp_c <=> 3mob_c + fald_c', 'PFK_ppi': 'f6p_c + ppi_c <=> fdp_c + h_c + pi_c'}
caro_c	Beta-Carotene	terpenes	0.27778	0.22222	{'GCATENEC': 'gcarote_c --> caro_c', 'PHYTES2': 'prephytedp_c --> phytoe_c + ppi_c', 'ZCAROTDH1': 'h_c + nadph_c + o2_c + zcarote_c --> 2.0 h2o_c + nadp_c + neuspn_c', 'FRTT': 'frdp_c + ipdp_c --> ggdp_c + ppi_c', 'LYCOPC': 'lycop_c --> gcarote_c', 'ZCAROTDH2': 'h_c + nadph_c + neuspn_c + o2_c --> 2.0 h2o_c + lycop_c + nadp_c', 'PHYTEDH2': 'nadp_c + phytoe_c --> h_c + nadph_c + phytof_c', 'PHYTFD…	0.24802	{'GCATENEC': 'gcarote_c --> caro_c', 'PHYTES2': 'prephytedp_c --> phytoe_c + ppi_c', 'ZCAROTDH1': 'h_c + nadph_c + o2_c + zcarote_c --> 2.0 h2o_c + nadp_c + neuspn_c', 'FRTT': 'frdp_c + ipdp_c --> ggdp_c + ppi_c', 'POR': 'coa_c + fdxo_42_c + pyr_c <=> accoa_c + co2_c + fdxr_42_c + h_c', '2DHPFALDL': '2dhp_c <=> 3mob_c + fald_c', 'PFK_ppi': 'f6p_c + ppi_c <=> fdp_c + h_c + pi_c', 'FRDO6r': 'fdxr_4…
cdpea_c	CDPethanolamine C11H19N4O11P2	nucleic acids	1.5	1.00313	{'PLCE': 'pe160_c <=> 12dgr160_c + ethamp_c', 'PETHCT': 'ctp_c + ethamp_c + h_c --> cdpea_c + ppi_c'}	1.22549	{'OOR2r': 'akg_c + coa_c + fdxo_42_c <=> co2_c + fdxr_42_c + h_c + succoa_c', 'DHORD_NAD': 'dhor__S_c + nad_c --> nadh_c + orot_c', 'FldAct': 'fald_c + thf_c --> h2o_c + mlthf_c', 'SERDC': 'h_c + ser__L_c --> co2_c + etha_c', 'AGTi': 'ala__L_c + glx_c <=> gly_c + pyr_c', 'CTPS1': 'atp_c + nh4_c + utp_c --> adp_c + ctp_c + 2.0 h_c + pi_c', 'PFK_ppi': 'f6p_c + ppi_c <=> fdp_c + h_c + pi_c', 'FRDO6r…
cyart_c	Cycloartenol	alcohols	0.35714	0.29344	{'SQLS': '2.0 frdp_c + h_c + nadph_c --> nadp_c + 2.0 ppi_c + sql_c', 'SMO': 'h_c + nadph_c + o2_c + sql_c --> Ssq23epx_c + h2o_c + nadp_c', 'CAS': 'Ssq23epx_c <=> cyart_c'}	0.32468	{'SQLS': '2.0 frdp_c + h_c + nadph_c --> nadp_c + 2.0 ppi_c + sql_c', 'SMO': 'h_c + nadph_c + o2_c + sql_c --> Ssq23epx_c + h2o_c + nadp_c', 'CAS': 'Ssq23epx_c <=> cyart_c', 'POR': 'coa_c + fdxo_42_c + pyr_c <=> accoa_c + co2_c + fdxr_42_c + h_c', '2DHPFALDL': '2dhp_c <=> 3mob_c + fald_c', 'PFK_ppi': 'f6p_c + ppi_c <=> fdp_c + h_c + pi_c', 'FRDO6r': 'fdxr_42_c + h_c + nad_c <=> fdxo_42_c + nadh_c…
cysam_c	Cysteamine C2H8NS	organosulfurs	3.33333	2.26667	{'PNTEH': 'h2o_c + ptth_c --> cysam_c + pnto__R_c', 'PAN4PP': 'h2o_c + pan4p_c --> pi_c + ptth_c'}	2.83333	{'SADT': 'atp_c + h_c + so4_c --> aps_c + ppi_c', 'FLNDPR2r': '2.0 flxr_c + h_c + nadh_c + 2.0 nadp_c <=> 2.0 flxso_c + nad_c + 2.0 nadph_c', 'GTHAMPOR': 'amp_c + gthox_c + h_c + so3_c <=> aps_c + 2.0 gthrd_c', 'SHL_c': 'h2s_c + h_c + ser__L_c --> cys__L_c + h2o_c', 'PFK_ppi': 'f6p_c + ppi_c <=> fdp_c + h_c + pi_c', 'PNTEH': 'h2o_c + ptth_c --> cysam_c + pnto__R_c', 'PAN4PP': 'h2o_c + pan4p_c -->…
diact_c	Diacetyl C4H6O2	ketones	3.33333	2.22222	{'ALOX': 'alac__S_c + h_c + 0.5 o2_c --> co2_c + diact_c + h2o_c'}	3.16456	{'OOR2r': 'akg_c + coa_c + fdxo_42_c <=> co2_c + fdxr_42_c + h_c + succoa_c', 'FRDO6r': 'fdxr_42_c + h_c + nad_c <=> fdxo_42_c + nadh_c', 'ACALDCD': '2.0 acald_c --> actn__R_c', 'ACTDa': 'actn__R_c + nadp_c --> diact_c + h_c + nadph_c'}
dtocophe_c	Delta-Tocopherol	vitamins	0.4	0.3204	{'TOCOPHS2': '2m6phol_c --> dtocophe_c', 'HGPHT': 'h_c + hgentis_c + phdp_c --> 2m6phol_c + co2_c + ppi_c', 'GGDPR': 'ggdp_c + 3.0 h_c + 3.0 nadph_c --> 3.0 nadp_c + phdp_c', '34HPPOR': '34hpp_c + o2_c --> co2_c + hgentis_c', 'FRTT': 'frdp_c + ipdp_c --> ggdp_c + ppi_c'}	0.35765	{'OOR2r': 'akg_c + coa_c + fdxo_42_c <=> co2_c + fdxr_42_c + h_c + succoa_c', 'TOCOPHS2': '2m6phol_c --> dtocophe_c', 'HGPHT': 'h_c + hgentis_c + phdp_c --> 2m6phol_c + co2_c + ppi_c', 'GGDPR': 'ggdp_c + 3.0 h_c + 3.0 nadph_c --> 3.0 nadp_c + phdp_c', 'FRNDPR2r': 'fdxr_42_c + h_c + nadh_c + 2.0 nadp_c --> fdxo_42_c + nad_c + 2.0 nadph_c', '34HPPOR': '34hpp_c + o2_c --> co2_c + hgentis_c', 'FRTT':…
e4hglu_c	L erythro 4 Hydroxyglutamate C5H8NO5	amino acids	3.75	1.88596	{'HMR_4782': '4hpro_LT_c + h_c + o2_c --> 1p3h5c_c + 2.0 h2o_c', 'PY5CDHE': '1p3h5c_c + 2.0 h2o_c + nadp_c --> e4hglu_c + h_c + nadph_c', 'PROAKGOX1': 'akg_c + o2_c + pro__L_c --> 4hpro_LT_c + co2_c + succ_c'}	2.43986	{'OOR2r': 'akg_c + coa_c + fdxo_42_c <=> co2_c + fdxr_42_c + h_c + succoa_c', 'HMR_4782': '4hpro_LT_c + h_c + o2_c --> 1p3h5c_c + 2.0 h2o_c', 'FRDO6r': 'fdxr_42_c + h_c + nad_c <=> fdxo_42_c + nadh_c', 'PY5CDHE': '1p3h5c_c + 2.0 h2o_c + nadp_c --> e4hglu_c + h_c + nadph_c', 'PROAKGOX1': 'akg_c + o2_c + pro__L_c --> 4hpro_LT_c + co2_c + succ_c'}
ergoth_c	Ergothioneine	amino acids		0.74189	{'EGTE': 'hercyso_c --> ergoth_c + nh4_c + pyr_c', 'EGTD': '3.0 amet_c + his__L_c --> 3.0 ahcys_c + 3.0 h_c + hercyn_c', 'EGTB': 'glucys_c + hercyn_c + o2_c --> gluhercyso_c', 'EGTC': 'fadh2_c + gluhercyso_c --> fad_c + glu__L_c + hercyso_c'}	0.88339	{'SADT': 'atp_c + h_c + so4_c --> aps_c + ppi_c', 'GTHAMPOR': 'amp_c + gthox_c + h_c + so3_c <=> aps_c + 2.0 gthrd_c', 'AHCi': 'ahcys_c + h2o_c <=> adn_c + hcys__L_c', 'SHL_c': 'h2s_c + h_c + ser__L_c --> cys__L_c + h2o_c', 'SPTc': 'pyr_c + ser__L_c <=> ala__L_c + hpyr_c', 'EGTE': 'hercyso_c --> ergoth_c + nh4_c + pyr_c', 'PFK_ppi': 'f6p_c + ppi_c <=> fdp_c + h_c + pi_c', 'EGTD': '3.0 amet_c + hi…
fol_c	Folate	organic acids	0.96774	0.60727	{'r0512': 'dhf_c + nad_c <=> fol_c + nadh_c'}	0.73314	{'OOR2r': 'akg_c + coa_c + fdxo_42_c <=> co2_c + fdxr_42_c + h_c + succoa_c', 'ADK2_1': 'amp_c + h_c + pppi_c <=> adp_c + ppi_c', 'PTHPS3': 'ahdt_c + h2o_c --> 2ahhmp_c + gcald_c + pppi_c', 'r0512': 'dhf_c + nad_c <=> fol_c + nadh_c', 'AGTi': 'ala__L_c + glx_c <=> gly_c + pyr_c', 'PFK_ppi': 'f6p_c + ppi_c <=> fdp_c + h_c + pi_c', 'FRDO6r': 'fdxr_42_c + h_c + nad_c <=> fdxo_42_c + nadh_c', 'GLUDy_…
forglu_c	N-Formimidoyl-L-glutamate	amino acids	3	1.85185	{'URCN': 'h2o_c + urcan_c --> 4izp_c', 'HISDr': 'his__L_c --> nh4_c + urcan_c', 'IZPN_1': '4izp_c + h2o_c --> forglu_c'}	2.11864	{'URCN_2': 'urcan_c --> 4izp_c', 'HISDr': 'his__L_c --> nh4_c + urcan_c', 'POR': 'coa_c + fdxo_42_c + pyr_c <=> accoa_c + co2_c + fdxr_42_c + h_c', '2DHPFALDL': '2dhp_c <=> 3mob_c + fald_c', 'PFK_ppi': 'f6p_c + ppi_c <=> fdp_c + h_c + pi_c', 'FRDO6r': 'fdxr_42_c + h_c + nad_c <=> fdxo_42_c + nadh_c', 'IZPN_1': '4izp_c + h2o_c --> forglu_c'}
fruur_c	D-Fructuronate	organic acids	3	2	{'UDPGNP': 'h2o_c + udpglcur_c --> glcur_c + h_c + udp_c'}	2.55102	{'UDPGNP': 'h2o_c + udpglcur_c --> glcur_c + h_c + udp_c', 'POR': 'coa_c + fdxo_42_c + pyr_c <=> accoa_c + co2_c + fdxr_42_c + h_c', '2DHPFALDL': '2dhp_c <=> 3mob_c + fald_c', 'PFK_ppi': 'f6p_c + ppi_c <=> fdp_c + h_c + pi_c', 'FRDO6r': 'fdxr_42_c + h_c + nad_c <=> fdxo_42_c + nadh_c'}
galt_c	Galactitol	alcohols	2.30769	1.89723	{'GALOR': 'gal_c + h_c + nadph_c <=> galt_c + nadp_c'}	2.17391	{'OOR2r': 'akg_c + coa_c + fdxo_42_c <=> co2_c + fdxr_42_c + h_c + succoa_c', 'GALOR': 'gal_c + h_c + nadph_c <=> galt_c + nadp_c', 'FRDO6r': 'fdxr_42_c + h_c + nad_c <=> fdxo_42_c + nadh_c'}
glutcon_c	Glutaconate	organic acids	3.33333	2.04762	{'GLUTCONm': 'glutacoa_m + h2o_m --> coa_m + glutcon_m + h_m', 'ODH2E': '2oxoadp_c + coa_c + nad_c --> co2_c + glutcoa_c + nadh_c', 'AACT': 'accoa_c + akg_c + h2o_c + 2.0 h_c <=> coa_c + hcit_c', 'HCITI': 'hcit_c <=> hicit_c', 'HICITD': 'hicit_c + nad_c --> 2oxoadp_c + co2_c + 3.0 h_c + nadh_c', 'GLUTACOAm': 'fad_m + glutcoa_m --> fadh2_m + glutacoa_m'}	2.87356	{'OOR2r': 'akg_c + coa_c + fdxo_42_c <=> co2_c + fdxr_42_c + h_c + succoa_c', 'GLUTCONm': 'glutacoa_m + h2o_m --> coa_m + glutcon_m + h_m', 'HCITS': 'accoa_c + akg_c + h2o_c --> coa_c + h_c + hcit_c', 'FRDcm': 'fadh2_m + fum_c --> fad_m + succ_c', 'ODH2E': '2oxoadp_c + coa_c + nad_c --> co2_c + glutcoa_c + nadh_c', 'FRDO6r': 'fdxr_42_c + h_c + nad_c <=> fdxo_42_c + nadh_c', 'HCITI': 'hcit_c <=> h…
glyb_c	Glycine betaine	amines	2.5	1.33829	{'HMR_0653': 'amet_c + pe_hs_c --> M02686_c + ahcys_c + 2.0 h_c', 'PSSA1_hs': 'pchol_hs_c + ser__L_c <=> chol_c + ps_hs_c', 'PSDm_hsc': 'h_c + ps_hs_c --> co2_c + pe_hs_c', 'HMR_0657': 'M02758_c + amet_c --> ahcys_c + pchol_hs_c', 'HMR_0654': 'M02686_c + amet_c --> M02758_c + ahcys_c + h_c'}	1.78571	{'HMR_0653': 'amet_c + pe_hs_c --> M02686_c + ahcys_c + 2.0 h_c', 'AHCi': 'ahcys_c + h2o_c <=> adn_c + hcys__L_c', 'PSSA1_hs': 'pchol_hs_c + ser__L_c <=> chol_c + ps_hs_c', 'PSDm_hsc': 'h_c + ps_hs_c --> co2_c + pe_hs_c', 'POR': 'coa_c + fdxo_42_c + pyr_c <=> accoa_c + co2_c + fdxr_42_c + h_c', 'HMR_0657': 'M02758_c + amet_c --> ahcys_c + pchol_hs_c', 'PFK_ppi': 'f6p_c + ppi_c <=> fdp_c + h_c + p…
gtocophe_c	Gamma-Tocopherol	vitamins	0.38462	0.30476	{'HGPHT': 'h_c + hgentis_c + phdp_c --> 2m6phol_c + co2_c + ppi_c', 'GGDPR': 'ggdp_c + 3.0 h_c + 3.0 nadph_c --> 3.0 nadp_c + phdp_c', '34HPPOR': '34hpp_c + o2_c --> co2_c + hgentis_c', 'MPBQ': '2m6phol_c + amet_c <=> 23dmphol_c + ahcys_c + h_c', 'FRTT': 'frdp_c + ipdp_c --> ggdp_c + ppi_c', 'TOCOPHS1': '23dmphol_c --> gtocophe_c'}	0.34153	{'OOR2r': 'akg_c + coa_c + fdxo_42_c <=> co2_c + fdxr_42_c + h_c + succoa_c', 'HGPHT': 'h_c + hgentis_c + phdp_c --> 2m6phol_c + co2_c + ppi_c', 'AHCi': 'ahcys_c + h2o_c <=> adn_c + hcys__L_c', 'GGDPR': 'ggdp_c + 3.0 h_c + 3.0 nadph_c --> 3.0 nadp_c + phdp_c', '34HPPOR': '34hpp_c + o2_c --> co2_c + hgentis_c', 'MPBQ': '2m6phol_c + amet_c <=> 23dmphol_c + ahcys_c + h_c', 'FRTT': 'frdp_c + ipdp_c -…
gullac_c	L-Gulono-1,4-lactone	esters	2.72727	1.94332	{'UDPGNP': 'h2o_c + udpglcur_c --> glcur_c + h_c + udp_c', 'UROLACer': 'glcur_r + h_r <=> glac_r + h2o_r', 'GLRASE': 'gullac_c + nadp_c <=> glac_c + h_c + nadph_c'}	2.38095	{'UDPGNP': 'h2o_c + udpglcur_c --> glcur_c + h_c + udp_c', 'UROLACer': 'glcur_r + h_r <=> glac_r + h2o_r', 'POR': 'coa_c + fdxo_42_c + pyr_c <=> accoa_c + co2_c + fdxr_42_c + h_c', '2DHPFALDL': '2dhp_c <=> 3mob_c + fald_c', 'PFK_ppi': 'f6p_c + ppi_c <=> fdp_c + h_c + pi_c', 'FRDO6r': 'fdxr_42_c + h_c + nad_c <=> fdxo_42_c + nadh_c', 'GLRASE': 'gullac_c + nadp_c <=> glac_c + h_c + nadph_c'}
guln__L_c	L-gulonate	organic acids	2.72727	1.94332	{'UDPGNP': 'h2o_c + udpglcur_c --> glcur_c + h_c + udp_c', 'GULND': 'glcur_c + h_c + nadph_c <=> guln__L_c + nadp_c'}	2.38095	{'UDPGNP': 'h2o_c + udpglcur_c --> glcur_c + h_c + udp_c', 'POR': 'coa_c + fdxo_42_c + pyr_c <=> accoa_c + co2_c + fdxr_42_c + h_c', '2DHPFALDL': '2dhp_c <=> 3mob_c + fald_c', 'PFK_ppi': 'f6p_c + ppi_c <=> fdp_c + h_c + pi_c', 'FRDO6r': 'fdxr_42_c + h_c + nad_c <=> fdxo_42_c + nadh_c', 'GULND': 'glcur_c + h_c + nadph_c <=> guln__L_c + nadp_c'}
h4but_c	4-hydroxybutyrate	fatty acids and lipids	3.33333	2.55952	{'SSAH': '2.0 h_c + nadh_c + sucsal_c <=> h4but_c + nad_c'}	3.15556	{'SSAH': '2.0 h_c + nadh_c + sucsal_c <=> h4but_c + nad_c', 'SSCOARy': 'h_c + nadph_c + succoa_c <=> coa_c + nadp_c + sucsal_c'}
hgentis_c	Homogentisate C8H7O4	organic acids	1.875	1.18812	{'34HPPOR': '34hpp_c + o2_c --> co2_c + hgentis_c'}	1.43678	{'OOR2r': 'akg_c + coa_c + fdxo_42_c <=> co2_c + fdxr_42_c + h_c + succoa_c', '34HPPOR': '34hpp_c + o2_c --> co2_c + hgentis_c', 'FRDO6r': 'fdxr_42_c + h_c + nad_c <=> fdxo_42_c + nadh_c'}
histdnl_c	L-Histidinal	amino acids	2.72727	1.79372	{'HISTDa_1': 'histd_c + nad_c --> 2.0 h_c + histdnl_c + nadh_c'}	2	{'HISTDa_1': 'histd_c + nad_c --> 2.0 h_c + histdnl_c + nadh_c', 'POR': 'coa_c + fdxo_42_c + pyr_c <=> accoa_c + co2_c + fdxr_42_c + h_c', 'PFK_ppi': 'f6p_c + ppi_c <=> fdp_c + h_c + pi_c', 'FRDO6r': 'fdxr_42_c + h_c + nad_c <=> fdxo_42_c + nadh_c'}
hspmd_c	Sym-Homospermidine	amines		1.13158	{'HSPMS': '2.0 ptrc_c --> hspmd_c + nh4_c'}	1.2724	{'OOR2r': 'akg_c + coa_c + fdxo_42_c <=> co2_c + fdxr_42_c + h_c + succoa_c', 'HSPMS': '2.0 ptrc_c --> hspmd_c + nh4_c', 'ORNTAC': 'acorn_c + glu__L_c <=> acglu_c + orn_c', 'FRDO6r': 'fdxr_42_c + h_c + nad_c <=> fdxo_42_c + nadh_c'}
hyptaur_c	Hypotaurine; 2-Aminoethanesulfinic acid	organic acids	4.28571	2.57576	{'CYSO': 'cys__L_c + o2_c --> 3sala_c + 2.0 h_c', '3SALACBOXL_cho': '3sala_c + 2.0 h_c --> co2_c + hyptaur_c'}	3.14815	{'SADT': 'atp_c + h_c + so4_c --> aps_c + ppi_c', 'FLNDPR2r': '2.0 flxr_c + h_c + nadh_c + 2.0 nadp_c <=> 2.0 flxso_c + nad_c + 2.0 nadph_c', 'GTHAMPOR': 'amp_c + gthox_c + h_c + so3_c <=> aps_c + 2.0 gthrd_c', 'SHL_c': 'h2s_c + h_c + ser__L_c --> cys__L_c + h2o_c', 'CYSO': 'cys__L_c + o2_c --> 3sala_c + 2.0 h_c', 'PFK_ppi': 'f6p_c + ppi_c <=> fdp_c + h_c + pi_c', '3SALACBOXL_cho': '3sala_c + 2.0…
iamoh_c	Isoamyl alcohol	alcohols	2	1.65205	{'ALCD24xi': '3mbald_c + h_c + nadh_c --> iamoh_c + nad_c', '4MOPDC': '4mop_c + h_c --> 3mbald_c + co2_c'}	1.93798	{'OOR2r': 'akg_c + coa_c + fdxo_42_c <=> co2_c + fdxr_42_c + h_c + succoa_c', 'FLNDPR2r': '2.0 flxr_c + h_c + nadh_c + 2.0 nadp_c <=> 2.0 flxso_c + nad_c + 2.0 nadph_c', 'ALCD24xi': '3mbald_c + h_c + nadh_c --> iamoh_c + nad_c', 'FRDO6r': 'fdxr_42_c + h_c + nad_c <=> fdxo_42_c + nadh_c', '4MOPDC': '4mop_c + h_c --> 3mbald_c + co2_c'}
ibtol_c	Isobutanol	alcohols	2	1.78522	{'3MOPDC': '3mop_c + h_c --> 2mbald_c + co2_c', 'IBHH': '2mbald_c + nadh_c <=> h_c + ibtol_c + nad_c'}	2	{'OOR2r': 'akg_c + coa_c + fdxo_42_c <=> co2_c + fdxr_42_c + h_c + succoa_c', 'ACKILE': '2mb_p_c + adp_c --> 2mba_c + atp_c', 'HSDA': 'hom__L_c --> 2obut_c + nh4_c', 'PTAILE': '2mbcoa_c + pi_c --> 2mb_p_c + coa_c', 'IBHH': '2mbald_c + nadh_c <=> h_c + ibtol_c + nad_c', 'VOR3b': '3mop_c + coa_c + fdxo_42_c --> 2mbcoa_c + co2_c + fdxr_42_c + h_c', '2MBALDH': '2mbald_c + h2o_c + nad_c <=> 2mba_c + 2…
ibutac_c	Isobutyl acetate C6H12O2	esters	1.875	1.60284	{'ALCD23xi': '2mppal_c + h_c + nadh_c --> ibutoh_c + nad_c', '3MOPDC_2': '3mob_c + h_c --> 2mppal_c + co2_c', 'OHACT4': 'accoa_c + ibutoh_c --> coa_c + ibutac_c'}	1.83824	{'OOR2r': 'akg_c + coa_c + fdxo_42_c <=> co2_c + fdxr_42_c + h_c + succoa_c', 'ALCD23xi': '2mppal_c + h_c + nadh_c --> ibutoh_c + nad_c', '3MOPDC_2': '3mob_c + h_c --> 2mppal_c + co2_c', 'FRDO6r': 'fdxr_42_c + h_c + nad_c <=> fdxo_42_c + nadh_c', 'OHACT4': 'accoa_c + ibutoh_c --> coa_c + ibutac_c'}
ind3ac_c	Indole 3 acetate C10H8NO2	aromatics	1.42857	0.9776	{'ALDD20y': 'h2o_c + id3acald_c + nadp_c --> 2.0 h_c + ind3ac_c + nadph_c', 'INDPYRD': 'h_c + indpyr_c --> co2_c + id3acald_c', 'aratry2': '3mop_c + trp__L_c <=> ile__L_c + indpyr_c'}	1.20773	{'OOR2r': 'akg_c + coa_c + fdxo_42_c <=> co2_c + fdxr_42_c + h_c + succoa_c', 'PPDK': 'atp_c + pi_c + pyr_c --> amp_c + h_c + pep_c + ppi_c', 'AGTi': 'ala__L_c + glx_c <=> gly_c + pyr_c', 'ALDD20y': 'h2o_c + id3acald_c + nadp_c --> 2.0 h_c + ind3ac_c + nadph_c', '2DHPFALDL': '2dhp_c <=> 3mob_c + fald_c', 'PFK_ppi': 'f6p_c + ppi_c <=> fdp_c + h_c + pi_c', 'FRDO6r': 'fdxr_42_c + h_c + nad_c <=> fdx…
ind3eth_c	Indole 3 ethanol C10H11NO	aromatics	1.30435	0.95026	{'INDPYRD': 'h_c + indpyr_c --> co2_c + id3acald_c', 'aratry2': '3mop_c + trp__L_c <=> ile__L_c + indpyr_c', 'ALCD26xi': 'h_c + id3acald_c + nadh_c --> ind3eth_c + nad_c'}	1.13122	{'OOR2r': 'akg_c + coa_c + fdxo_42_c <=> co2_c + fdxr_42_c + h_c + succoa_c', 'PPDK': 'atp_c + pi_c + pyr_c --> amp_c + h_c + pep_c + ppi_c', 'FRDO5r': 'fdxr_42_c + h_c + nadp_c <=> fdxo_42_c + nadph_c', 'SPTc': 'pyr_c + ser__L_c <=> ala__L_c + hpyr_c', '2DHPFALDL': '2dhp_c <=> 3mob_c + fald_c', 'PFK_ppi': 'f6p_c + ppi_c <=> fdp_c + h_c + pi_c', 'ANS2': 'chor_c + nh4_c --> anth_c + h2o_c + h_c + …
indpyr_c	Indolepyruvate C11H8NO3	aromatics	1.36364	0.96386	{'araphe3': 'indpyr_c + phe__L_c <-- phpyr_c + trp__L_c'}	1.16822	{'OOR2r': 'akg_c + coa_c + fdxo_42_c <=> co2_c + fdxr_42_c + h_c + succoa_c', 'PPDK': 'atp_c + pi_c + pyr_c --> amp_c + h_c + pep_c + ppi_c', 'AGTi': 'ala__L_c + glx_c <=> gly_c + pyr_c', '2DHPFALDL': '2dhp_c <=> 3mob_c + fald_c', 'PFK_ppi': 'f6p_c + ppi_c <=> fdp_c + h_c + pi_c', 'FRDO6r': 'fdxr_42_c + h_c + nad_c <=> fdxo_42_c + nadh_c', 'ANS2': 'chor_c + nh4_c --> anth_c + h2o_c + h_c + pyr_c'…
isobuta_c	Isobutyric acid	esters	3	2.82313	{'IBTMr': 'btcoa_c <=> ibcoa_c', 'PIBT': 'ibcoa_c + pi_c --> coa_c + isobutp_c', 'SR3': 'adp_c + h_c + isobutp_c --> atp_c + isobuta_c'}	3	{'OOR2r': 'akg_c + coa_c + fdxo_42_c <=> co2_c + fdxr_42_c + h_c + succoa_c', 'NADFADOR': 'fadh2_c + fdxr_42_c + 2.0 nad_c <=> fad_c + fdxo_42_c + 2.0 nadh_c', 'IBTMr': 'btcoa_c <=> ibcoa_c', 'PIBT': 'ibcoa_c + pi_c --> coa_c + isobutp_c', 'SR3': 'adp_c + h_c + isobutp_c --> atp_c + isobuta_c'}
kynate_c	4-Hydroxy-2-quinolinecarboxylic acid	organic acids	1.57895	1.01695	{'FKYNH': 'Lfmkynr_c + h2o_c --> Lkynr_c + for_c + h_c', 'TRPO2': 'o2_c + trp__L_c --> Lfmkynr_c', 'RE1233C': 'Lkynr_c + akg_c <=> glu__L_c + h2o_c + kynate_c'}	1.20773	{'OOR2r': 'akg_c + coa_c + fdxo_42_c <=> co2_c + fdxr_42_c + h_c + succoa_c', 'PPDK': 'atp_c + pi_c + pyr_c --> amp_c + h_c + pep_c + ppi_c', 'FKYNH': 'Lfmkynr_c + h2o_c --> Lkynr_c + for_c + h_c', 'AGTi': 'ala__L_c + glx_c <=> gly_c + pyr_c', 'FRDO5r': 'fdxr_42_c + h_c + nadp_c <=> fdxo_42_c + nadph_c', '2DHPFALDL': '2dhp_c <=> 3mob_c + fald_c', 'PFK_ppi': 'f6p_c + ppi_c <=> fdp_c + h_c + pi_c',…
lanost_c	Lanosterol C30H50O	alcohols	0.35714	0.29344	{'SQLS': '2.0 frdp_c + h_c + nadph_c --> nadp_c + 2.0 ppi_c + sql_c', 'SMO': 'h_c + nadph_c + o2_c + sql_c --> Ssq23epx_c + h2o_c + nadp_c', 'LNSTLS': 'Ssq23epx_c --> lanost_c'}	0.32468	{'SQLS': '2.0 frdp_c + h_c + nadph_c --> nadp_c + 2.0 ppi_c + sql_c', 'SMO': 'h_c + nadph_c + o2_c + sql_c --> Ssq23epx_c + h2o_c + nadp_c', 'LNSTLS': 'Ssq23epx_c --> lanost_c', 'POR': 'coa_c + fdxo_42_c + pyr_c <=> accoa_c + co2_c + fdxr_42_c + h_c', '2DHPFALDL': '2dhp_c <=> 3mob_c + fald_c', 'PFK_ppi': 'f6p_c + ppi_c <=> fdp_c + h_c + pi_c', 'FRDO6r': 'fdxr_42_c + h_c + nad_c <=> fdxo_42_c + na…
lnlc_c	Linoleic acid (all cis C18:2) n-6	fatty acids and lipids	0.6	0.5003	{'LPEAT_STC_OLE_sn2_c': '1agpe180_c + odecoa_c --> coa_c + pe1801819Z_c', 'PEDS1801829Z12Z': '2.0 nadh_c + o2_c + pe1801819Z_c --> 2.0 h2o_c + 2.0 nad_c + pe1801829Z12Z_c', 'PLPSA21801829Z12Z': 'h2o_c + pe1801829Z12Z_c --> 1agpe180_c + h_c + lnlc_c'}	0.55804	{'PCD12DS_DHA_LNA_sn2_c': '2.0 ficytb5_c + 2.0 nadh_c + o2_c + pc226n31819Z_c --> 2.0 focytb5_c + 2.0 h2o_c + 2.0 nad_c + pc226n3182n6_c', 'LPCAT_DHA_OLE_sn2_c': '1agpc226_c + odecoa_c --> coa_c + pc226n31819Z_c', 'OOR2r': 'akg_c + coa_c + fdxo_42_c <=> co2_c + fdxr_42_c + h_c + succoa_c', 'FCYTOB5OXR_c': '2.0 ficytb5_c + nadh_c <=> 2.0 focytb5_c + h_c + nad_c', 'FASC181ACP': '2.0 h_c + malACP_c …
lnlnca_c	Alpha-Linolenic acid, C18:3, n-3	fatty acids and lipids	0.61224	0.5003	{'FCYTOB5OXR_c': '2.0 ficytb5_c + nadh_c <=> 2.0 focytb5_c + h_c + nad_c', 'PLA2PC_MYRS_ALNA_c': 'h2o_c + pc140183n3_c --> 1agpc140_c + h_c + lnlnca_c', 'PCD12DS_MYRS_LNA_sn2_c': '2.0 ficytb5_c + 2.0 nadh_c + o2_c + pc1401819Z_c --> 2.0 focytb5_c + 2.0 h2o_c + 2.0 nad_c + pc140182n6_c', 'PCW3DS_MYRS_ALNA_sn2_c': '2.0 ficytb5_c + 2.0 nadh_c + o2_c + pc140182n6_c --> 2.0 focytb5_c + 2.0 h2o_c + 2.0…	0.54945	{'FCYTOB5OXR_c': '2.0 ficytb5_c + nadh_c <=> 2.0 focytb5_c + h_c + nad_c', 'FASC181ACP': '2.0 h_c + malACP_c + nadph_c + palmACP_c --> ACP_c + co2_c + h2o_c + nadp_c + octeACP_c', '2DHPFALDL': '2dhp_c <=> 3mob_c + fald_c', 'PFK_ppi': 'f6p_c + ppi_c <=> fdp_c + h_c + pi_c', 'PLA2PC_PALM_ALNA_c': 'h2o_c + pc160183n3_c --> 1agpc160_c + h_c + lnlnca_c', 'LPCAT_PALM_OLE_sn2_c': '1agpc160_c + odecoa_c …
lycop_c	Lycopene	terpenes	0.27778	0.22222	{'PHYTES2': 'prephytedp_c --> phytoe_c + ppi_c', 'ZCAROTDH1': 'h_c + nadph_c + o2_c + zcarote_c --> 2.0 h2o_c + nadp_c + neuspn_c', 'FRTT': 'frdp_c + ipdp_c --> ggdp_c + ppi_c', 'ZCAROTDH2': 'h_c + nadph_c + neuspn_c + o2_c --> 2.0 h2o_c + lycop_c + nadp_c', 'PHYTEDH2': 'nadp_c + phytoe_c --> h_c + nadph_c + phytof_c', 'PHYTFDH2': 'nadp_c + phytof_c --> h_c + nadph_c + zcarote_c', 'PHYTES': '2.0 …	0.24802	{'PHYTES2': 'prephytedp_c --> phytoe_c + ppi_c', 'ZCAROTDH1': 'h_c + nadph_c + o2_c + zcarote_c --> 2.0 h2o_c + nadp_c + neuspn_c', 'FRTT': 'frdp_c + ipdp_c --> ggdp_c + ppi_c', 'POR': 'coa_c + fdxo_42_c + pyr_c <=> accoa_c + co2_c + fdxr_42_c + h_c', '2DHPFALDL': '2dhp_c <=> 3mob_c + fald_c', 'PFK_ppi': 'f6p_c + ppi_c <=> fdp_c + h_c + pi_c', 'FRDO6r': 'fdxr_42_c + h_c + nad_c <=> fdxo_42_c + na…
malm_c	Maleamate	organic acids	5	1.8018	{'PYRDOX': 'dhpyr_c + o2_c --> h_c + nfmalm_c', 'NFMLDF': 'h2o_c + nfmalm_c --> for_c + h_c + malm_c', '6HNACMO': '6hnac_c + 2.0 h_c + nadh_c + o2_c --> co2_c + dhpyr_c + h2o_c + nad_c', 'NACHY': 'nac_c + 0.5 o2_c --> 6hnac_c'}	2.29358	{'OOR2r': 'akg_c + coa_c + fdxo_42_c <=> co2_c + fdxr_42_c + h_c + succoa_c', 'PYRDOX': 'dhpyr_c + o2_c --> h_c + nfmalm_c', 'NFMLDF': 'h2o_c + nfmalm_c --> for_c + h_c + malm_c', 'LPD5': 'dhlplarg_c + nad_c --> h_c + lplarg_c + nadh_c', 'NP1_2': 'nicrns_c + pi_c <=> nac_c + r1p_c', 'PFK_ppi': 'f6p_c + ppi_c <=> fdp_c + h_c + pi_c', 'FRDO6r': 'fdxr_42_c + h_c + nad_c <=> fdxo_42_c + nadh_c', 'NT5…
mana_c	D-Mannonate	organic acids	2.72727	1.94332	{'UDPGNP': 'h2o_c + udpglcur_c --> glcur_c + h_c + udp_c'}	2.38095	{'UDPGNP': 'h2o_c + udpglcur_c --> glcur_c + h_c + udp_c', 'POR': 'coa_c + fdxo_42_c + pyr_c <=> accoa_c + co2_c + fdxr_42_c + h_c', 'FRDO5r': 'fdxr_42_c + h_c + nadp_c <=> fdxo_42_c + nadph_c', '2DHPFALDL': '2dhp_c <=> 3mob_c + fald_c', 'PFK_ppi': 'f6p_c + ppi_c <=> fdp_c + h_c + pi_c'}
mepi_c	Metanephrine	aromatics	1.30435	0.83333	{'SALMCOM2': 'adrnl_c + amet_c --> ahcys_c + h_c + mepi_c', '3HLYTCL': '34dhphe_c + h_c --> co2_c + dopa_c', 'DASCBR': 'dhdascb_c + h_c + nadph_c --> ascb__L_c + nadp_c', 'NORANMT': 'amet_c + nrpphr_c --> adrnl_c + ahcys_c + h_c', 'TYRDOPO': 'o2_c + 2.0 tyr__L_c --> 2.0 34dhphe_c', 'DOPABMO': 'ascb__L_c + dopa_c + o2_c --> dhdascb_c + h2o_c + nrpphr_c'}	0.98425	{'SALMCOM2': 'adrnl_c + amet_c --> ahcys_c + h_c + mepi_c', '3HLYTCL': '34dhphe_c + h_c --> co2_c + dopa_c', 'AHCi': 'ahcys_c + h2o_c <=> adn_c + hcys__L_c', 'FldAct': 'fald_c + thf_c --> h2o_c + mlthf_c', 'POR': 'coa_c + fdxo_42_c + pyr_c <=> accoa_c + co2_c + fdxr_42_c + h_c', 'NORANMT': 'amet_c + nrpphr_c --> adrnl_c + ahcys_c + h_c', 'PFK_ppi': 'f6p_c + ppi_c <=> fdp_c + h_c + pi_c', 'DOPABMO…
mev__R_c	R Mevalonate C6H11O4	organic acids	2.14286	1.89498	{'HMGCOAR': 'coa_c + mev__R_c + 2.0 nadp_c <=> 2.0 h_c + hmgcoa_c + 2.0 nadph_c', 'HMGCOAS': 'coa_c + h_c + hmgcoa_c <-- aacoa_c + accoa_c + h2o_c'}	2.04918	{'OOR2r': 'akg_c + coa_c + fdxo_42_c <=> co2_c + fdxr_42_c + h_c + succoa_c', 'HMGCOAR': 'coa_c + mev__R_c + 2.0 nadp_c <=> 2.0 h_c + hmgcoa_c + 2.0 nadph_c', 'FLNDPR2r': '2.0 flxr_c + h_c + nadh_c + 2.0 nadp_c <=> 2.0 flxso_c + nad_c + 2.0 nadph_c', 'MHGS': 'aacoa_c + accoa_c + h2o_c --> coa_c + hmgcoa_c', 'POR': 'coa_c + fdxo_42_c + pyr_c <=> accoa_c + co2_c + fdxr_42_c + h_c'}
mmal_c	Methylmalonate C4H4O4	organic acids	4.28571	2.7027	{'ALDH_1': 'h2o_c + mmtsa_c + nad_c --> 2.0 h_c + mmal_c + nadh_c', 'r0330': 'h_c + nadh_c + thym_c --> 56dthm_c + nad_c', '3AIBT2': 'ala__L_c + mmtsa_c <=> 3aib_c + pyr_c', 'BUP': '3uib_c + h2o_c + 2.0 h_c --> 3aib_c + co2_c + nh4_c', 'DHPM2': '56dthm_c + h2o_c --> 3uib_c + h_c'}	3.47222	{'OOR2r': 'akg_c + coa_c + fdxo_42_c <=> co2_c + fdxr_42_c + h_c + succoa_c', 'ACOADH2': '2.0 ibcoa_c + o2_c --> 2.0 2mp2coa_c + 2.0 h2o_c', 'ECOAH2c': '2mp2coa_c + h2o_c + h_c <=> hibcoa_c', 'IBTMr': 'btcoa_c <=> ibcoa_c', 'FRDO6r': 'fdxr_42_c + h_c + nad_c <=> fdxo_42_c + nadh_c', 'HIBDkt': '3hmp_c + nad_c --> h_c + mmtsa_c + nadh_c', 'HIBHr': 'h2o_c + hibcoa_c --> 3hmp_c + coa_c + 2.0 h_c', 'M…
n4abutn_c	N4 Acetylaminobutanal C6H11NO2	aldehydes	2.14286	1.67315	{'APRTO2_1': 'h2o2_c + h_p + n4abutn_c + nh4_c <-- aprut_c + h2o_c + h_c + o2_c', 'PTRCAT1': 'accoa_c + ptrc_c --> aprut_c + coa_c + h_c'}	1.8797	{'OOR2r': 'akg_c + coa_c + fdxo_42_c <=> co2_c + fdxr_42_c + h_c + succoa_c', 'APRTO2_1': 'h2o2_c + h_p + n4abutn_c + nh4_c <-- aprut_c + h2o_c + h_c + o2_c', 'ORNTAC': 'acorn_c + glu__L_c <=> acglu_c + orn_c', 'PTRCAT1': 'accoa_c + ptrc_c --> aprut_c + coa_c + h_c', 'FRDO6r': 'fdxr_42_c + h_c + nad_c <=> fdxo_42_c + nadh_c'}
nfmalm_c	N-Formyl maleamic acid	organic acids	4.28571	1.73285	{'PYRDOX': 'dhpyr_c + o2_c --> h_c + nfmalm_c', '6HNACMO': '6hnac_c + 2.0 h_c + nadh_c + o2_c --> co2_c + dhpyr_c + h2o_c + nad_c', 'NACHY': 'nac_c + 0.5 o2_c --> 6hnac_c'}	2.15517	{'OOR2r': 'akg_c + coa_c + fdxo_42_c <=> co2_c + fdxr_42_c + h_c + succoa_c', 'PYRDOX': 'dhpyr_c + o2_c --> h_c + nfmalm_c', 'LPD5': 'dhlplarg_c + nad_c --> h_c + lplarg_c + nadh_c', 'PFK_ppi': 'f6p_c + ppi_c <=> fdp_c + h_c + pi_c', 'FRDO6r': 'fdxr_42_c + h_c + nad_c <=> fdxo_42_c + nadh_c', 'NT5C': 'h2o_c + nicrnt_c --> nicrns_c + pi_c', '6HNACMO': '6hnac_c + 2.0 h_c + nadh_c + o2_c --> co2_c +…
normete__L_c	L-Normetanephrine	aromatics	1.5	0.97363	{'3HLYTCL': '34dhphe_c + h_c --> co2_c + dopa_c', 'DOPABMO_1': 'ascb__L_c + dopa_c + h_c + o2_c --> dhdascb_c + h2o_c + nrpphr_c', 'SALMCOM': 'amet_c + nrpphr_c --> ahcys_c + h_c + normete__L_c', 'TYRDOPO': 'o2_c + 2.0 tyr__L_c --> 2.0 34dhphe_c', 'GTHDH': 'dhdascb_c + 2.0 gthrd_c --> ascb__L_c + gthox_c'}	1.13122	{'OOR2r': 'akg_c + coa_c + fdxo_42_c <=> co2_c + fdxr_42_c + h_c + succoa_c', '3HLYTCL': '34dhphe_c + h_c --> co2_c + dopa_c', 'AHCi': 'ahcys_c + h2o_c <=> adn_c + hcys__L_c', 'POR': 'coa_c + fdxo_42_c + pyr_c <=> accoa_c + co2_c + fdxr_42_c + h_c', 'PFK_ppi': 'f6p_c + ppi_c <=> fdp_c + h_c + pi_c', 'FRDO6r': 'fdxr_42_c + h_c + nad_c <=> fdxo_42_c + nadh_c', 'DOPABMO_1': 'ascb__L_c + dopa_c + h_c…
ocdcal_c	Octadecanal C18H36O	aldehydes	0.56604	0.529	{'ALDR18': 'h_c + nadph_c + ocdcaACP_c --> ACP_c + nadp_c + ocdcal_c'}	0.56433	{'OOR2r': 'akg_c + coa_c + fdxo_42_c <=> co2_c + fdxr_42_c + h_c + succoa_c', 'NADFADOR': 'fadh2_c + fdxr_42_c + 2.0 nad_c <=> fad_c + fdxo_42_c + 2.0 nadh_c', 'FA180ACPH': 'h2o_c + ocdcaACP_c <=> ACP_c + h_c + ocdca_c', 'ALDR18': 'h_c + nadph_c + ocdcaACP_c --> ACP_c + nadp_c + ocdcal_c'}
omhdecacid_c	W-hydroxydecanoicacid	fatty acids and lipids	1.11111	0.97762	{'FAOXMC10OHMC10r': 'dca_r + h_r + nadph_r + o2_r --> h2o_r + nadp_r + omhdecacid_r', 'G6PDH2er': 'g6p_r + nadp_r --> 6pgl_r + h_r + nadph_r'}	1.02881	{'OOR2r': 'akg_c + coa_c + fdxo_42_c <=> co2_c + fdxr_42_c + h_c + succoa_c', 'FLNDPR2r': '2.0 flxr_c + h_c + nadh_c + 2.0 nadp_c <=> 2.0 flxso_c + nad_c + 2.0 nadph_c', 'FAOXMC10OHMC10r': 'dca_r + h_r + nadph_r + o2_r --> h2o_r + nadp_r + omhdecacid_r', 'HYDFDi': 'fdxr_42_c + 2.0 h_c <=> fdxo_42_c + h2_c'}
pac_c	Phenylacetic acid	aromatics	1.66667	1.18812	{'PPYRDC': 'h_c + phpyr_c --> co2_c + pacald_c'}	1.43678	{'OOR2r': 'akg_c + coa_c + fdxo_42_c <=> co2_c + fdxr_42_c + h_c + succoa_c', 'IOR2b': 'coa_c + fdxo_42_c + phpyr_c --> co2_c + fdxr_42_c + h_c + phaccoa_c', 'FRDO6r': 'fdxr_42_c + h_c + nad_c <=> fdxo_42_c + nadh_c'}
pcreat_c	Phosphocreatine	amino acids	5	2.72727	{'GACMTRc': 'amet_c + gudac_c <=> ahcys_c + creat_c + h_c', 'CKc': 'atp_c + creat_c <=> adp_c + pcreat_c', 'GLYAMDTRc': 'arg__L_c + gly_c <=> gudac_c + orn_c'}	3.20513	{'CKc_cho': 'atp_c + creat_c <=> adp_c + h_c + pcreat_c', 'GACMTRc': 'amet_c + gudac_c <=> ahcys_c + creat_c + h_c', 'AHCi': 'ahcys_c + h2o_c <=> adn_c + hcys__L_c', '2DHPFALDL': '2dhp_c <=> 3mob_c + fald_c', 'PFK_ppi': 'f6p_c + ppi_c <=> fdp_c + h_c + pi_c', 'GLYAMDTRc': 'arg__L_c + gly_c <=> gudac_c + orn_c'}
phdp_c	Phytyl diphosphate	terpenes	0.50847	0.43493	{'GGDPR': 'ggdp_c + 3.0 h_c + 3.0 nadph_c --> 3.0 nadp_c + phdp_c', 'FRTT': 'frdp_c + ipdp_c --> ggdp_c + ppi_c'}	0.47259	{'OOR2r': 'akg_c + coa_c + fdxo_42_c <=> co2_c + fdxr_42_c + h_c + succoa_c', 'GGDPR': 'ggdp_c + 3.0 h_c + 3.0 nadph_c --> 3.0 nadp_c + phdp_c', 'FRTT': 'frdp_c + ipdp_c --> ggdp_c + ppi_c', 'FRDO5r': 'fdxr_42_c + h_c + nadp_c <=> fdxo_42_c + nadph_c', 'PFK_ppi': 'f6p_c + ppi_c <=> fdp_c + h_c + pi_c'}
pheac_c	Phenethyl acetate C10H12O2	esters	1.25	0.98851	{'PPYRDC': 'h_c + phpyr_c --> co2_c + pacald_c', 'ALCD25xi': 'h_c + nadh_c + pacald_c --> 2phetoh_c + nad_c', 'OHACT5': '2phetoh_c + accoa_c --> coa_c + pheac_c'}	1.11607	{'OOR2r': 'akg_c + coa_c + fdxo_42_c <=> co2_c + fdxr_42_c + h_c + succoa_c', 'PPYRDC': 'h_c + phpyr_c --> co2_c + pacald_c', 'ALCD25xi': 'h_c + nadh_c + pacald_c --> 2phetoh_c + nad_c', 'FRDO6r': 'fdxr_42_c + h_c + nad_c <=> fdxo_42_c + nadh_c', 'OHACT5': '2phetoh_c + accoa_c --> coa_c + pheac_c'}
pheacgln_c	Alpha-N-Phenylacetyl-L-glutamine	amines	1.11111	0.80134	{'PPYRDC': 'h_c + phpyr_c --> co2_c + pacald_c', 'PHACCOAGLNAC': 'gln__L_c + phaccoa_c --> coa_c + pheacgln_c'}	0.97276	{'OOR2r': 'akg_c + coa_c + fdxo_42_c <=> co2_c + fdxr_42_c + h_c + succoa_c', 'IOR2b': 'coa_c + fdxo_42_c + phpyr_c --> co2_c + fdxr_42_c + h_c + phaccoa_c', 'FRDO6r': 'fdxr_42_c + h_c + nad_c <=> fdxo_42_c + nadh_c', 'PHACCOAGLNAC': 'gln__L_c + phaccoa_c --> coa_c + pheacgln_c'}
phytoe_c	All-trans-Phytoene	terpenes	0.26786	0.22222	{'PHYTES2': 'prephytedp_c --> phytoe_c + ppi_c', 'FRTT': 'frdp_c + ipdp_c --> ggdp_c + ppi_c', 'PHYTES': '2.0 ggdp_c --> ppi_c + prephytedp_c'}	0.24802	{'PHYTES2': 'prephytedp_c --> phytoe_c + ppi_c', 'FRTT': 'frdp_c + ipdp_c --> ggdp_c + ppi_c', 'POR': 'coa_c + fdxo_42_c + pyr_c <=> accoa_c + co2_c + fdxr_42_c + h_c', '2DHPFALDL': '2dhp_c <=> 3mob_c + fald_c', 'PFK_ppi': 'f6p_c + ppi_c <=> fdp_c + h_c + pi_c', 'FRDO6r': 'fdxr_42_c + h_c + nad_c <=> fdxo_42_c + nadh_c', 'PHYTES': '2.0 ggdp_c --> ppi_c + prephytedp_c'}
psphings_c	Phytosphingosine C18H40NO3	alcohols	0.58824	0.53722	{'SERPT': 'h_c + pmtcoa_c + ser__L_c --> 3dsphgn_c + co2_c + coa_c', '3DSPHR': '3dsphgn_c + h_c + nadph_c --> nadp_c + sphgn_c', 'PSPHS': 'h_c + nadph_c + o2_c + sphgn_c --> h2o_c + nadp_c + psphings_c'}	0.56433	{'OOR2r': 'akg_c + coa_c + fdxo_42_c <=> co2_c + fdxr_42_c + h_c + succoa_c', 'FLNDPR2r': '2.0 flxr_c + h_c + nadh_c + 2.0 nadp_c <=> 2.0 flxso_c + nad_c + 2.0 nadph_c', 'SERPT': 'h_c + pmtcoa_c + ser__L_c --> 3dsphgn_c + co2_c + coa_c', '3DSPHR': '3dsphgn_c + h_c + nadph_c --> nadp_c + sphgn_c', 'AGTi': 'ala__L_c + glx_c <=> gly_c + pyr_c', 'ACOAD1z': 'b2coa_c + fdxo_42_c + 2.0 nadh_c <=> btcoa_…
ptth_c	Pantetheine	amines	1.03448	0.82949	{'PAN4PP': 'h2o_c + pan4p_c --> pi_c + ptth_c'}	0.96525	{'SADT': 'atp_c + h_c + so4_c --> aps_c + ppi_c', 'OOR2r': 'akg_c + coa_c + fdxo_42_c <=> co2_c + fdxr_42_c + h_c + succoa_c', 'GTHAMPOR': 'amp_c + gthox_c + h_c + so3_c <=> aps_c + 2.0 gthrd_c', 'SHL_c': 'h2s_c + h_c + ser__L_c --> cys__L_c + h2o_c', 'FldAct': 'fald_c + thf_c --> h2o_c + mlthf_c', 'GLYTA': 'glu__L_c + glx_c <=> akg_c + gly_c', 'PFK_ppi': 'f6p_c + ppi_c <=> fdp_c + h_c + pi_c', '…
raffin_c	Raffinose C18H32O16	glycans	0.83333	0.64	{'SPS': 'f6p_c + udpg_c --> h_c + suc6p_c + udp_c', 'AGMIS': '1Dgali_c + sucr_c --> inost_c + raffin_c', 'SPP': 'h2o_c + suc6p_c --> pi_c + sucr_c', 'GALIGH': '1Dgali_c + h2o_c <=> gal_c + inost_c'}	0.75301	{'OOR2r': 'akg_c + coa_c + fdxo_42_c <=> co2_c + fdxr_42_c + h_c + succoa_c', 'SPS': 'f6p_c + udpg_c --> h_c + suc6p_c + udp_c', 'AGMIS': '1Dgali_c + sucr_c --> inost_c + raffin_c', 'SPP': 'h2o_c + suc6p_c --> pi_c + sucr_c', 'PFK_ppi': 'f6p_c + ppi_c <=> fdp_c + h_c + pi_c', 'FRDO6r': 'fdxr_42_c + h_c + nad_c <=> fdxo_42_c + nadh_c', 'GALIGH': '1Dgali_c + h2o_c <=> gal_c + inost_c'}
retinal_c	All-trans-Retinal	aldehydes	0.56604	0.44444	{'GCATENEC': 'gcarote_c --> caro_c', 'ZCAROTDH1': 'h_c + nadph_c + o2_c + zcarote_c --> 2.0 h2o_c + nadp_c + neuspn_c', 'PDS1_1': 'nadp_c + phyto_c --> h_c + nadph_c + phytfl_c', 'PHYTES2_1': 'prephytedp_c --> phyto_c + ppi_c', 'FRTT': 'frdp_c + ipdp_c --> ggdp_c + ppi_c', 'LYCOPC': 'lycop_c --> gcarote_c', 'ZCAROTDH2': 'h_c + nadph_c + neuspn_c + o2_c --> 2.0 h2o_c + lycop_c + nadp_c', 'PDS2_1':…	0.49603	{'GCATENEC': 'gcarote_c --> caro_c', 'PHYTES2': 'prephytedp_c --> phytoe_c + ppi_c', 'ZCAROTDH1': 'h_c + nadph_c + o2_c + zcarote_c --> 2.0 h2o_c + nadp_c + neuspn_c', 'FRTT': 'frdp_c + ipdp_c --> ggdp_c + ppi_c', 'POR': 'coa_c + fdxo_42_c + pyr_c <=> accoa_c + co2_c + fdxr_42_c + h_c', '2DHPFALDL': '2dhp_c <=> 3mob_c + fald_c', 'PFK_ppi': 'f6p_c + ppi_c <=> fdp_c + h_c + pi_c', 'FRDO6r': 'fdxr_4…
retn_c	Retinoate	organic acids	0.57692	0.44771	{'GCATENEC': 'gcarote_c --> caro_c', 'ZCAROTDH1': 'h_c + nadph_c + o2_c + zcarote_c --> 2.0 h2o_c + nadp_c + neuspn_c', 'PDS1_1': 'nadp_c + phyto_c --> h_c + nadph_c + phytfl_c', 'PHYTES2_1': 'prephytedp_c --> phyto_c + ppi_c', 'FRTT': 'frdp_c + ipdp_c --> ggdp_c + ppi_c', 'LYCOPC': 'lycop_c --> gcarote_c', 'ZCAROTDH2': 'h_c + nadph_c + neuspn_c + o2_c --> 2.0 h2o_c + lycop_c + nadp_c', 'PDS2_1':…	0.50302	{'GCATENEC': 'gcarote_c --> caro_c', 'PHYTES2': 'prephytedp_c --> phytoe_c + ppi_c', 'ZCAROTDH1': 'h_c + nadph_c + o2_c + zcarote_c --> 2.0 h2o_c + nadp_c + neuspn_c', 'FRTT': 'frdp_c + ipdp_c --> ggdp_c + ppi_c', 'POR': 'coa_c + fdxo_42_c + pyr_c <=> accoa_c + co2_c + fdxr_42_c + h_c', '2DHPFALDL': '2dhp_c <=> 3mob_c + fald_c', 'PFK_ppi': 'f6p_c + ppi_c <=> fdp_c + h_c + pi_c', 'FRDO6r': 'fdxr_4…
saccrp__L_c	L Saccharopine C11H19N2O6	amino acids	1.30435	1.0804	{'SACCD_c': 'akg_c + h_c + lys__L_c + nadph_c --> h2o_c + nadp_c + saccrp__L_c'}	1.21951	{'OOR2r': 'akg_c + coa_c + fdxo_42_c <=> co2_c + fdxr_42_c + h_c + succoa_c', 'SACCD2': 'h2o_c + nad_c + saccrp__L_c <=> akg_c + h_c + lys__L_c + nadh_c', 'FRDO6r': 'fdxr_42_c + h_c + nad_c <=> fdxo_42_c + nadh_c'}
sarcs_c	Sarcosine C3H7NO2	amino acids	5	3.13514	{'GNMT': 'amet_c + gly_c --> ahcys_c + h_c + sarcs_c'}	4.03226	{'GNMT': 'amet_c + gly_c --> ahcys_c + h_c + sarcs_c', 'OOR2r': 'akg_c + coa_c + fdxo_42_c <=> co2_c + fdxr_42_c + h_c + succoa_c', 'AHCi': 'ahcys_c + h2o_c <=> adn_c + hcys__L_c', 'AGTi': 'ala__L_c + glx_c <=> gly_c + pyr_c', 'FRDO5r': 'fdxr_42_c + h_c + nadp_c <=> fdxo_42_c + nadph_c', 'PFK_ppi': 'f6p_c + ppi_c <=> fdp_c + h_c + pi_c'}
sbt__D_c	D-Sorbitol	alcohols	2.30769	1.8677	{'RE1342C': 'nad_c + sbt__D_c <-- glc__D_c + h_c + nadh_c'}	2.10084	{'OOR2r': 'akg_c + coa_c + fdxo_42_c <=> co2_c + fdxr_42_c + h_c + succoa_c', 'RE1342C': 'nad_c + sbt__D_c <-- glc__D_c + h_c + nadh_c', 'FRDO6r': 'fdxr_42_c + h_c + nad_c <=> fdxo_42_c + nadh_c'}
sphgn_c	Sphinganine C18H40NO2	alcohols	0.57692	0.54462	{'SERPT': 'h_c + pmtcoa_c + ser__L_c --> 3dsphgn_c + co2_c + coa_c', '3DSPHR': '3dsphgn_c + h_c + nadph_c --> nadp_c + sphgn_c'}	0.57339	{'OOR2r': 'akg_c + coa_c + fdxo_42_c <=> co2_c + fdxr_42_c + h_c + succoa_c', 'FLNDPR2r': '2.0 flxr_c + h_c + nadh_c + 2.0 nadp_c <=> 2.0 flxso_c + nad_c + 2.0 nadph_c', 'SERPT': 'h_c + pmtcoa_c + ser__L_c --> 3dsphgn_c + co2_c + coa_c', '3DSPHR': '3dsphgn_c + h_c + nadph_c --> nadp_c + sphgn_c', 'NADFADOR': 'fadh2_c + fdxr_42_c + 2.0 nad_c <=> fad_c + fdxo_42_c + 2.0 nadh_c', 'AGTi': 'ala__L_c +…
sphs1p_c	Sphingosine 1-phosphate	esters	0.58824	0.54785	{'SPHK21c': 'atp_c + sphings_c --> adp_c + h_c + sphs1p_c', 'SERPT': 'h_c + pmtcoa_c + ser__L_c --> 3dsphgn_c + co2_c + coa_c', '3DSPHR': '3dsphgn_c + h_c + nadph_c --> nadp_c + sphgn_c', 'SGOR': 'fad_c + sphgn_c <=> fadh2_c + sphings_c'}	0.57737	{'OOR2r': 'akg_c + coa_c + fdxo_42_c <=> co2_c + fdxr_42_c + h_c + succoa_c', 'FLNDPR2r': '2.0 flxr_c + h_c + nadh_c + 2.0 nadp_c <=> 2.0 flxso_c + nad_c + 2.0 nadph_c', 'SPHK21c': 'atp_c + sphings_c --> adp_c + h_c + sphs1p_c', 'SERPT': 'h_c + pmtcoa_c + ser__L_c --> 3dsphgn_c + co2_c + coa_c', '3DSPHR': '3dsphgn_c + h_c + nadph_c --> nadp_c + sphgn_c', 'AGTi': 'ala__L_c + glx_c <=> gly_c + pyr_…
sql_c	Squalene	terpenes	0.35294	0.29486	{'SQLS': '2.0 frdp_c + h_c + nadph_c --> nadp_c + 2.0 ppi_c + sql_c'}	0.32765	{'SQLS': '2.0 frdp_c + h_c + nadph_c --> nadp_c + 2.0 ppi_c + sql_c', 'POR': 'coa_c + fdxo_42_c + pyr_c <=> accoa_c + co2_c + fdxr_42_c + h_c', '2DHPFALDL': '2dhp_c <=> 3mob_c + fald_c', 'PFK_ppi': 'f6p_c + ppi_c <=> fdp_c + h_c + pi_c', 'FRDO6r': 'fdxr_42_c + h_c + nad_c <=> fdxo_42_c + nadh_c'}
srtn_c	Serotonin	amines	1.36364	0.93567	{'5HLTDL': '5htrp_c + h_c --> co2_c + srtn_c', 'r0398': 'dhbpt_c + h_c + nadph_c <=> nadp_c + thbpt_c', 'r0403': 'o2_c + thbpt_c + trp__L_c --> 5htrp_c + dhbpt_c + h2o_c'}	1.09649	{'OOR2r': 'akg_c + coa_c + fdxo_42_c <=> co2_c + fdxr_42_c + h_c + succoa_c', 'PPDK': 'atp_c + pi_c + pyr_c --> amp_c + h_c + pep_c + ppi_c', '5HLTDL': '5htrp_c + h_c --> co2_c + srtn_c', 'FldAct': 'fald_c + thf_c --> h2o_c + mlthf_c', 'AGTi': 'ala__L_c + glx_c <=> gly_c + pyr_c', 'r0398': 'dhbpt_c + h_c + nadph_c <=> nadp_c + thbpt_c', 'PFK_ppi': 'f6p_c + ppi_c <=> fdp_c + h_c + pi_c', 'FRDO6r':…
strdnc_c	Stearidonic acid C18:4, n-3	fatty acids and lipids	0.625	0.49405	{'FCYTOB5OXR_c': '2.0 ficytb5_c + nadh_c <=> 2.0 focytb5_c + h_c + nad_c', 'LPCAT_HDE_OLE_sn2_c': '1agpc161_c + odecoa_c --> coa_c + pc1619Z1819Z_c', 'PCW3DS_HDE_STA_sn2_c': '2.0 ficytb5_c + 2.0 nadh_c + o2_c + pc1619Z183n6_c --> 2.0 focytb5_c + 2.0 h2o_c + 2.0 nad_c + pc1619Z184n3_c', 'PCD12DS_HDE_LNA_sn2_c': '2.0 ficytb5_c + 2.0 nadh_c + o2_c + pc1619Z1819Z_c --> 2.0 focytb5_c + 2.0 h2o_c + 2.0…	0.54113	{'FCYTOB5OXR_c': '2.0 ficytb5_c + nadh_c <=> 2.0 focytb5_c + h_c + nad_c', 'PCW3DS_STC_ALNA_sn2_c': '2.0 ficytb5_c + 2.0 nadh_c + o2_c + pc180182n6_c --> 2.0 focytb5_c + 2.0 h2o_c + 2.0 nad_c + pc180183n3_c', 'FASC181ACP': '2.0 h_c + malACP_c + nadph_c + palmACP_c --> ACP_c + co2_c + h2o_c + nadp_c + octeACP_c', 'PCD6DS_STC_STA_sn2_c': '2.0 ficytb5_c + 2.0 nadh_c + o2_c + pc180183n3_c --> 2.0 foc…
stys_c	Stachyose	glycans	0.625	0.48193	{'SPS': 'f6p_c + udpg_c --> h_c + suc6p_c + udp_c', 'STACHGALACT': 'h2o_c + stys_c <=> gal_c + raffin_c', 'AGMIS': '1Dgali_c + sucr_c --> inost_c + raffin_c', 'SPP': 'h2o_c + suc6p_c --> pi_c + sucr_c', 'GALIGH': '1Dgali_c + h2o_c <=> gal_c + inost_c'}	0.56818	{'OOR2r': 'akg_c + coa_c + fdxo_42_c <=> co2_c + fdxr_42_c + h_c + succoa_c', 'SPS': 'f6p_c + udpg_c --> h_c + suc6p_c + udp_c', 'STACHGALACT': 'h2o_c + stys_c <=> gal_c + raffin_c', 'AGMIS': '1Dgali_c + sucr_c --> inost_c + raffin_c', 'SPP': 'h2o_c + suc6p_c --> pi_c + sucr_c', 'PFK_ppi': 'f6p_c + ppi_c <=> fdp_c + h_c + pi_c', 'FRDO6r': 'fdxr_42_c + h_c + nad_c <=> fdxo_42_c + nadh_c', 'GALIGH'…
taur_c	Taurine C2H7NO3S	organosulfurs	5	2.57576	{'HYPTROX': '2.0 h_c + 2.0 hyptaur_c + o2_c --> 2.0 taur_c', 'CYSO': 'cys__L_c + o2_c --> 3sala_c + 2.0 h_c', '3SALACBOXL_cho': '3sala_c + 2.0 h_c --> co2_c + hyptaur_c'}	4.31034	{'SADT': 'atp_c + h_c + so4_c --> aps_c + ppi_c', 'GTHAMPOR': 'amp_c + gthox_c + h_c + so3_c <=> aps_c + 2.0 gthrd_c', 'FRNDPR2r': 'fdxr_42_c + h_c + nadh_c + 2.0 nadp_c --> fdxo_42_c + nad_c + 2.0 nadph_c', 'PSLS': 'h_c + pep_c + so3_c --> slp__L_c', 'POR': 'coa_c + fdxo_42_c + pyr_c <=> accoa_c + co2_c + fdxr_42_c + h_c', '2DHPFALDL': '2dhp_c <=> 3mob_c + fald_c', 'PFK_ppi': 'f6p_c + ppi_c <=> …
thbpt_c	Tetrahydrobiopterin	organonitrogens	2	1.26108	{'SPR': '6pthp_c + 2.0 h_c + 2.0 nadph_c --> 2.0 nadp_c + thbpt_c', 'PTHPS_1': 'ahdt_c <=> 6pthp_c + h_c + pppi_c'}	1.38122	{'OOR2r': 'akg_c + coa_c + fdxo_42_c <=> co2_c + fdxr_42_c + h_c + succoa_c', 'ADK2_1': 'amp_c + h_c + pppi_c <=> adp_c + ppi_c', 'SPR': '6pthp_c + 2.0 h_c + 2.0 nadph_c --> 2.0 nadp_c + thbpt_c', 'PTHPS': 'ahdt_c --> 6pthp_c + pppi_c', 'AGTi': 'ala__L_c + glx_c <=> gly_c + pyr_c', 'PFK_ppi': 'f6p_c + ppi_c <=> fdp_c + h_c + pi_c', 'FRDO6r': 'fdxr_42_c + h_c + nad_c <=> fdxo_42_c + nadh_c', 'NH3c…
thm_c	Thiamin	vitamins	1.07143	0.39571	{'THMP': 'h2o_c + thmmp_c --> pi_c + thm_c'}	0.92369	{'SADT': 'atp_c + h_c + so4_c --> aps_c + ppi_c', 'OOR2r': 'akg_c + coa_c + fdxo_42_c <=> co2_c + fdxr_42_c + h_c + succoa_c', 'M45TB': 'cys__L_c + g3p_c + gly_c + pyr_c --> 4mhetz_c + ala__L_c + co2_c + h2o_c + pi_c', 'GTHAMPOR': 'amp_c + gthox_c + h_c + so3_c <=> aps_c + 2.0 gthrd_c', 'TMN': 'h2o_c + thm_c <-- 4ahmmp_c + 4mhetz_c + h_c', 'SHL_c': 'h2s_c + h_c + ser__L_c --> cys__L_c + h2o_c', '…
thmtp_c	Thiamin triphosphate C12H16N4O10P3S	vitamins	1.07143	0.39312	{'TMDPPK': 'atp_c + thmpp_c --> adp_c + thmtp_c'}	0.88123	{'SADT': 'atp_c + h_c + so4_c --> aps_c + ppi_c', 'OOR2r': 'akg_c + coa_c + fdxo_42_c <=> co2_c + fdxr_42_c + h_c + succoa_c', 'M45TB': 'cys__L_c + g3p_c + gly_c + pyr_c --> 4mhetz_c + ala__L_c + co2_c + h2o_c + pi_c', 'GTHAMPOR': 'amp_c + gthox_c + h_c + so3_c <=> aps_c + 2.0 gthrd_c', 'TMN': 'h2o_c + thm_c <-- 4ahmmp_c + 4mhetz_c + h_c', 'SHL_c': 'h2s_c + h_c + ser__L_c --> cys__L_c + h2o_c', '…
trypta_c	Tryptamine cytosol	aromatics	1.30435	0.95026	{'LTDCL': 'h_c + trp__L_c --> co2_c + trypta_c'}	1.13122	{'OOR2r': 'akg_c + coa_c + fdxo_42_c <=> co2_c + fdxr_42_c + h_c + succoa_c', 'PPDK': 'atp_c + pi_c + pyr_c --> amp_c + h_c + pep_c + ppi_c', 'LTDCL': 'h_c + trp__L_c --> co2_c + trypta_c', 'AGTi': 'ala__L_c + glx_c <=> gly_c + pyr_c', '2DHPFALDL': '2dhp_c <=> 3mob_c + fald_c', 'PFK_ppi': 'f6p_c + ppi_c <=> fdp_c + h_c + pi_c', 'FRDO6r': 'fdxr_42_c + h_c + nad_c <=> fdxo_42_c + nadh_c', 'ANS2': '…
urcan_c	Urocanate	organic acids	3	1.85185	{'HISDr': 'his__L_c --> nh4_c + urcan_c'}	2.11864	{'HISDr': 'his__L_c --> nh4_c + urcan_c', 'POR': 'coa_c + fdxo_42_c + pyr_c <=> accoa_c + co2_c + fdxr_42_c + h_c', '2DHPFALDL': '2dhp_c <=> 3mob_c + fald_c', 'PFK_ppi': 'f6p_c + ppi_c <=> fdp_c + h_c + pi_c', 'FRDO6r': 'fdxr_42_c + h_c + nad_c <=> fdxo_42_c + nadh_c'}
13dpg_c	3-Phospho-D-glyceroyl phosphate	organic acids	6	4	{}	4.90196	{'OOR2r': 'akg_c + coa_c + fdxo_42_c <=> co2_c + fdxr_42_c + h_c + succoa_c', 'FRDO6r': 'fdxr_42_c + h_c + nad_c <=> fdxo_42_c + nadh_c'}
2dhp_c	2-Dehydropantoate	organic acids	2.30769	1.83908	{}	2.25225	{'OOR2r': 'akg_c + coa_c + fdxo_42_c <=> co2_c + fdxr_42_c + h_c + succoa_c', '2DHPFALDL': '2dhp_c <=> 3mob_c + fald_c', 'FRDO6r': 'fdxr_42_c + h_c + nad_c <=> fdxo_42_c + nadh_c'}
2ippm_c	2-Isopropylmaleate	organic acids	2	1.65205	{}	1.93798	{'OOR2r': 'akg_c + coa_c + fdxo_42_c <=> co2_c + fdxr_42_c + h_c + succoa_c', 'FRNDPR2r': 'fdxr_42_c + h_c + nadh_c + 2.0 nadp_c --> fdxo_42_c + nad_c + 2.0 nadph_c', 'FRDO6r': 'fdxr_42_c + h_c + nad_c <=> fdxo_42_c + nadh_c'}
2obut_c	2-Oxobutanoate	organic acids	3.75	3.28502	{}	3.47222	{'OOR2r': 'akg_c + coa_c + fdxo_42_c <=> co2_c + fdxr_42_c + h_c + succoa_c', 'FRDO6r': 'fdxr_42_c + h_c + nad_c <=> fdxo_42_c + nadh_c', 'HSDA': 'hom__L_c --> 2obut_c + nh4_c'}
34hpp_c	3-(4-Hydroxyphenyl)pyruvate	organic acids	1.66667	1.18812	{}	1.43678	{'OOR2r': 'akg_c + coa_c + fdxo_42_c <=> co2_c + fdxr_42_c + h_c + succoa_c', 'FRDO6r': 'fdxr_42_c + h_c + nad_c <=> fdxo_42_c + nadh_c'}
3dhq_c	3-Dehydroquinate	organic acids	2.30769	1.69014	{}	2.03252	{'OOR2r': 'akg_c + coa_c + fdxo_42_c <=> co2_c + fdxr_42_c + h_c + succoa_c', 'FRDO6r': 'fdxr_42_c + h_c + nad_c <=> fdxo_42_c + nadh_c'}
3dhsk_c	3-Dehydroshikimate	esters	2.30769	1.69014	{}	2.03252	{'OOR2r': 'akg_c + coa_c + fdxo_42_c <=> co2_c + fdxr_42_c + h_c + succoa_c', 'FRDO6r': 'fdxr_42_c + h_c + nad_c <=> fdxo_42_c + nadh_c'}
3hpp_c	3-Hydroxypropanoate	organic acids	5	2.98246	{}	4.62963	{'OOR2r': 'akg_c + coa_c + fdxo_42_c <=> co2_c + fdxr_42_c + h_c + succoa_c', 'FRDO6r': 'fdxr_42_c + h_c + nad_c <=> fdxo_42_c + nadh_c', 'ALAB': 'akg_c + ala_B_c <=> glu__L_c + msa_c'}
3mob_c	3-Methyl-2-oxobutanoate	organic acids	2.72727	2.14405	{}	2.68817	{'OOR2r': 'akg_c + coa_c + fdxo_42_c <=> co2_c + fdxr_42_c + h_c + succoa_c', 'FRDO6r': 'fdxr_42_c + h_c + nad_c <=> fdxo_42_c + nadh_c'}
4abut_c	4-Aminobutanoate	organic acids	3.33333	2.55952	{}	3.15556	{'OOR2r': 'akg_c + coa_c + fdxo_42_c <=> co2_c + fdxr_42_c + h_c + succoa_c', 'FRDO6r': 'fdxr_42_c + h_c + nad_c <=> fdxo_42_c + nadh_c'}
4crsol_c	P-Cresol	aromatics	1.76471	0.82282	{}	0.91912	{'OOR2r': 'akg_c + coa_c + fdxo_42_c <=> co2_c + fdxr_42_c + h_c + succoa_c', 'PFK_ppi': 'f6p_c + ppi_c <=> fdp_c + h_c + pi_c', 'FRDO6r': 'fdxr_42_c + h_c + nad_c <=> fdxo_42_c + nadh_c'}
4mop_c	4-Methyl-2-oxopentanoate	organic acids	2.14286	1.69611	{}	2.04918	{'OOR2r': 'akg_c + coa_c + fdxo_42_c <=> co2_c + fdxr_42_c + h_c + succoa_c', 'FRDO6r': 'fdxr_42_c + h_c + nad_c <=> fdxo_42_c + nadh_c'}
5aop_c	5-Amino-4-oxopentanoate	organic acids	3	2.34973	{}	2.75194	{'OOR2r': 'akg_c + coa_c + fdxo_42_c <=> co2_c + fdxr_42_c + h_c + succoa_c', 'FRNDPR2r': 'fdxr_42_c + h_c + nadh_c + 2.0 nadp_c --> fdxo_42_c + nad_c + 2.0 nadph_c', 'PFK_ppi': 'f6p_c + ppi_c <=> fdp_c + h_c + pi_c', 'FRDO6r': 'fdxr_42_c + h_c + nad_c <=> fdxo_42_c + nadh_c'}
N1aspmd_c	N1-Acetylspermidine	amines	1.30435	0.62303	{}	1.21951	{'OOR2r': 'akg_c + coa_c + fdxo_42_c <=> co2_c + fdxr_42_c + h_c + succoa_c', 'ORNTAC': 'acorn_c + glu__L_c <=> acglu_c + orn_c', 'CSPMDDH': 'aspsa_c + h_c + nadph_c + ptrc_c --> cspmd_c + h2o_c + nadp_c', 'CSPMDDC': 'cspmd_c + h_c --> co2_c + spmd_c', 'FRDO6r': 'fdxr_42_c + h_c + nad_c <=> fdxo_42_c + nadh_c'}
acac_c	Acetoacetate	organic acids	3.75	3.29365	{}	3.67647	{'OOR2r': 'akg_c + coa_c + fdxo_42_c <=> co2_c + fdxr_42_c + h_c + succoa_c', 'FRDO6r': 'fdxr_42_c + h_c + nad_c <=> fdxo_42_c + nadh_c'}
acanth_c	N-Acetylanthranilate	organic acids	1.66667	1.26844	{}	1.43678	{'OOR2r': 'akg_c + coa_c + fdxo_42_c <=> co2_c + fdxr_42_c + h_c + succoa_c', 'FRDO6r': 'fdxr_42_c + h_c + nad_c <=> fdxo_42_c + nadh_c', 'ANS2': 'chor_c + nh4_c --> anth_c + h2o_c + h_c + pyr_c'}
acg5sa_c	N-Acetyl-L-glutamate 5-semialdehyde	esters	2.14286	1.74797	{}	1.98413	{'OOR2r': 'akg_c + coa_c + fdxo_42_c <=> co2_c + fdxr_42_c + h_c + succoa_c', 'FRDO6r': 'fdxr_42_c + h_c + nad_c <=> fdxo_42_c + nadh_c'}
acon_T_c	Trans-Aconitate	organic acids	3.33333	2.55952	{}	3.15556	{'OOR2r': 'akg_c + coa_c + fdxo_42_c <=> co2_c + fdxr_42_c + h_c + succoa_c', 'FRDO6r': 'fdxr_42_c + h_c + nad_c <=> fdxo_42_c + nadh_c'}
adn_c	Adenosine	nucleic acids	2	1.23457	{}	1.44509	{'OOR2r': 'akg_c + coa_c + fdxo_42_c <=> co2_c + fdxr_42_c + h_c + succoa_c', 'FldAct': 'fald_c + thf_c --> h2o_c + mlthf_c', 'AGTi': 'ala__L_c + glx_c <=> gly_c + pyr_c', 'PFK_ppi': 'f6p_c + ppi_c <=> fdp_c + h_c + pi_c', 'FRDO6r': 'fdxr_42_c + h_c + nad_c <=> fdxo_42_c + nadh_c', 'GLUDy_1': 'glu__L_c + h2o_c + nadp_c <=> akg_c + 2.0 h_c + nadph_c + nh3_c', 'PRBT': 'h_c + nh3_c + prpp_c --> ppi_…
agm_c	Agmatine	amines	2.72727	2.0802	{}	2.34323	{'OOR2r': 'akg_c + coa_c + fdxo_42_c <=> co2_c + fdxr_42_c + h_c + succoa_c', 'ORNTAC': 'acorn_c + glu__L_c <=> acglu_c + orn_c', 'PFK_ppi': 'f6p_c + ppi_c <=> fdp_c + h_c + pi_c', 'FRDO6r': 'fdxr_42_c + h_c + nad_c <=> fdxo_42_c + nadh_c'}
akg_c	2-Oxoglutarate	organic acids	3.75	2.67081	{}	3.47222	{'OOR2r': 'akg_c + coa_c + fdxo_42_c <=> co2_c + fdxr_42_c + h_c + succoa_c', 'FRDO6r': 'fdxr_42_c + h_c + nad_c <=> fdxo_42_c + nadh_c'}
alac__S_c	(S)-2-Acetolactate	organic acids	3	2.22222	{}	2.90698	{'OOR2r': 'akg_c + coa_c + fdxo_42_c <=> co2_c + fdxr_42_c + h_c + succoa_c', 'FRDO6r': 'fdxr_42_c + h_c + nad_c <=> fdxo_42_c + nadh_c'}
anth_c	Anthranilate	organic acids	2.14286	1.56352	{}	1.81159	{'OOR2r': 'akg_c + coa_c + fdxo_42_c <=> co2_c + fdxr_42_c + h_c + succoa_c', 'PPDK': 'atp_c + pi_c + pyr_c --> amp_c + h_c + pep_c + ppi_c', 'PFK_ppi': 'f6p_c + ppi_c <=> fdp_c + h_c + pi_c', 'FRDO6r': 'fdxr_42_c + h_c + nad_c <=> fdxo_42_c + nadh_c', 'ANS2': 'chor_c + nh4_c --> anth_c + h2o_c + h_c + pyr_c'}
aps_c	Adenosine 5'-phosphosulfate	organosulfurs	2	1.19048	{}	1.38122	{'SADT': 'atp_c + h_c + so4_c --> aps_c + ppi_c', 'OOR2r': 'akg_c + coa_c + fdxo_42_c <=> co2_c + fdxr_42_c + h_c + succoa_c', 'SPTc': 'pyr_c + ser__L_c <=> ala__L_c + hpyr_c', 'PFK_ppi': 'f6p_c + ppi_c <=> fdp_c + h_c + pi_c', 'FRDO6r': 'fdxr_42_c + h_c + nad_c <=> fdxo_42_c + nadh_c', 'NH3c': 'h_c + nh3_c <-- nh4_c', 'PRBT': 'h_c + nh3_c + prpp_c --> ppi_c + pram_c'}
arg__L_c	L-Arginine	amino acids	2.72727	2.0802	{}	2.34323	{'OOR2r': 'akg_c + coa_c + fdxo_42_c <=> co2_c + fdxr_42_c + h_c + succoa_c', 'ORNTAC': 'acorn_c + glu__L_c <=> acglu_c + orn_c', 'PFK_ppi': 'f6p_c + ppi_c <=> fdp_c + h_c + pi_c', 'FRDO6r': 'fdxr_42_c + h_c + nad_c <=> fdxo_42_c + nadh_c'}
asn__L_c	L-Asparagine	amino acids	5	3.66412	{}	4.31034	{'POR': 'coa_c + fdxo_42_c + pyr_c <=> accoa_c + co2_c + fdxr_42_c + h_c', 'FRDO5r': 'fdxr_42_c + h_c + nadp_c <=> fdxo_42_c + nadph_c', '2DHPFALDL': '2dhp_c <=> 3mob_c + fald_c', 'PFK_ppi': 'f6p_c + ppi_c <=> fdp_c + h_c + pi_c'}
athr__L_c	L-Allo-threonine	amino acids	3.75	3.28767	{}	3.67647	{'OOR2r': 'akg_c + coa_c + fdxo_42_c <=> co2_c + fdxr_42_c + h_c + succoa_c', 'AGTi': 'ala__L_c + glx_c <=> gly_c + pyr_c', 'FRDO6r': 'fdxr_42_c + h_c + nad_c <=> fdxo_42_c + nadh_c'}
citr__L_c	L-Citrulline	amino acids	2.72727	2.21333	{}	2.43986	{'OOR2r': 'akg_c + coa_c + fdxo_42_c <=> co2_c + fdxr_42_c + h_c + succoa_c', 'ORNTAC': 'acorn_c + glu__L_c <=> acglu_c + orn_c', 'FRDO6r': 'fdxr_42_c + h_c + nad_c <=> fdxo_42_c + nadh_c'}
cys__L_c	L-Cysteine	amino acids	3.33333	2.57576	{}	3.14815	{'SADT': 'atp_c + h_c + so4_c --> aps_c + ppi_c', 'FLNDPR2r': '2.0 flxr_c + h_c + nadh_c + 2.0 nadp_c <=> 2.0 flxso_c + nad_c + 2.0 nadph_c', 'GTHAMPOR': 'amp_c + gthox_c + h_c + so3_c <=> aps_c + 2.0 gthrd_c', 'SHL_c': 'h2s_c + h_c + ser__L_c --> cys__L_c + h2o_c', 'PFK_ppi': 'f6p_c + ppi_c <=> fdp_c + h_c + pi_c'}
cyst__L_c	L-Cystathionine	amino acids	1.76471	1.44374	{}	1.60839	{'SADT': 'atp_c + h_c + so4_c --> aps_c + ppi_c', 'APSR': 'aps_c + trdrd_c --> amp_c + 2.0 h_c + so3_c + trdox_c', 'GLYDHDA': 'gly_c + h2o_c + nad_c --> glx_c + h_c + nadh_c + nh4_c', '2DHPFALDL': '2dhp_c <=> 3mob_c + fald_c', 'PFK_ppi': 'f6p_c + ppi_c <=> fdp_c + h_c + pi_c', 'CYST_II': 'h2s_c + pser__L_c --> cys__L_c + pi_c'}
dad_5_c	5'-Deoxyadenosine	nucleic acids	1.875	0.63517	{}	1.23153	{'OOR2r': 'akg_c + coa_c + fdxo_42_c <=> co2_c + fdxr_42_c + h_c + succoa_c', 'FldAct': 'fald_c + thf_c --> h2o_c + mlthf_c', 'AHMMPS_1': 'air_c + h2o_c <-- 4ahmmp_c + gcald_c + 0.5 o2_c + pi_c', 'AGTi': 'ala__L_c + glx_c <=> gly_c + pyr_c', 'HPYRDC': 'h_c + hpyr_c --> co2_c + gcald_c', 'PFK_ppi': 'f6p_c + ppi_c <=> fdp_c + h_c + pi_c', 'FRDO6r': 'fdxr_42_c + h_c + nad_c <=> fdxo_42_c + nadh_c', …
dca_c	Decanoate (n-C10:0)	fatty acids and lipids	1.07143	1.00242	{}	1.05932	{'OOR2r': 'akg_c + coa_c + fdxo_42_c <=> co2_c + fdxr_42_c + h_c + succoa_c', 'NADFADOR': 'fadh2_c + fdxr_42_c + 2.0 nad_c <=> fad_c + fdxo_42_c + 2.0 nadh_c'}
dcyt_c	Deoxycytidine	nucleic acids	1.875	1.35211	{}	1.60256	{'OOR2r': 'akg_c + coa_c + fdxo_42_c <=> co2_c + fdxr_42_c + h_c + succoa_c', 'DHORD_NAD': 'dhor__S_c + nad_c --> nadh_c + orot_c', 'CYTK14n': 'dcmp_n + utp_n <=> dcdp_n + udp_n', 'CTPS1': 'atp_c + nh4_c + utp_c --> adp_c + ctp_c + 2.0 h_c + pi_c', 'PFK_ppi': 'f6p_c + ppi_c <=> fdp_c + h_c + pi_c', 'FRDO6r': 'fdxr_42_c + h_c + nad_c <=> fdxo_42_c + nadh_c', 'DCK2n': 'dcyt_n + utp_n <=> dcmp_n + h…
dhpmp_c	Dihydroneopterin monophosphate	organonitrogens	2.30769	1.31552	{}	1.46199	{'GDH1': 'glu__L_c + h2o_c + nad_c <=> akg_c + 2.0 h_c + nadh_c + nh3_c', 'POR': 'coa_c + fdxo_42_c + pyr_c <=> accoa_c + co2_c + fdxr_42_c + h_c', 'FRDO5r': 'fdxr_42_c + h_c + nadp_c <=> fdxo_42_c + nadph_c', '2DHPFALDL': '2dhp_c <=> 3mob_c + fald_c', 'PFK_ppi': 'f6p_c + ppi_c <=> fdp_c + h_c + pi_c', 'PRBT': 'h_c + nh3_c + prpp_c --> ppi_c + pram_c'}
dhpt_c	Dihydropteroate	organonitrogens	1.30435	0.78317	{}	0.9311	{'PPDK': 'atp_c + pi_c + pyr_c --> amp_c + h_c + pep_c + ppi_c', 'ADK2_1': 'amp_c + h_c + pppi_c <=> adp_c + ppi_c', 'PTHPS3': 'ahdt_c + h2o_c --> 2ahhmp_c + gcald_c + pppi_c', 'LPD5': 'dhlplarg_c + nad_c --> h_c + lplarg_c + nadh_c', 'AGTi': 'ala__L_c + glx_c <=> gly_c + pyr_c', 'POR': 'coa_c + fdxo_42_c + pyr_c <=> accoa_c + co2_c + fdxr_42_c + h_c', '2DHPFALDL': '2dhp_c <=> 3mob_c + fald_c', '…
din_c	Deoxyinosine	nucleic acids	1.875	1.20846	{}	1.41975	{'OOR2r': 'akg_c + coa_c + fdxo_42_c <=> co2_c + fdxr_42_c + h_c + succoa_c', 'URIDK2r': 'atp_c + dump_c <=> adp_c + dudp_c', 'FldAct': 'fald_c + thf_c --> h2o_c + mlthf_c', 'AGTi': 'ala__L_c + glx_c <=> gly_c + pyr_c', 'PFK_ppi': 'f6p_c + ppi_c <=> fdp_c + h_c + pi_c', 'FRDO6r': 'fdxr_42_c + h_c + nad_c <=> fdxo_42_c + nadh_c', 'GLUDy_1': 'glu__L_c + h2o_c + nadp_c <=> akg_c + 2.0 h_c + nadph_c …
duri_c	Deoxyuridine	nucleic acids	1.875	1.36752	{}	1.64474	{'OOR2r': 'akg_c + coa_c + fdxo_42_c <=> co2_c + fdxr_42_c + h_c + succoa_c', 'DHORD_NAD': 'dhor__S_c + nad_c --> nadh_c + orot_c', 'URIDK2r': 'atp_c + dump_c <=> adp_c + dudp_c', 'PFK_ppi': 'f6p_c + ppi_c <=> fdp_c + h_c + pi_c', 'FRDO6r': 'fdxr_42_c + h_c + nad_c <=> fdxo_42_c + nadh_c', 'RE1530C': 'dgtp_c + duri_c <=> dgdp_c + dump_c + h_c'}
enter_c	Enterochelin	esters	0.55556	0.3796	{}	0.44924	{'OOR2r': 'akg_c + coa_c + fdxo_42_c <=> co2_c + fdxr_42_c + h_c + succoa_c', 'PPDK': 'atp_c + pi_c + pyr_c --> amp_c + h_c + pep_c + ppi_c', 'AGTi': 'ala__L_c + glx_c <=> gly_c + pyr_c', 'FRDO5r': 'fdxr_42_c + h_c + nadp_c <=> fdxo_42_c + nadph_c', '2DHPFALDL': '2dhp_c <=> 3mob_c + fald_c', 'PFK_ppi': 'f6p_c + ppi_c <=> fdp_c + h_c + pi_c'}
etha_c	Ethanolamine	amines	6	2.98246	{}	5.60976	{'OOR2r': 'akg_c + coa_c + fdxo_42_c <=> co2_c + fdxr_42_c + h_c + succoa_c', 'FRNDPR2r': 'fdxr_42_c + h_c + nadh_c + 2.0 nadp_c --> fdxo_42_c + nad_c + 2.0 nadph_c', 'FldAct': 'fald_c + thf_c --> h2o_c + mlthf_c', 'SERDC': 'h_c + ser__L_c --> co2_c + etha_c', 'AGTi': 'ala__L_c + glx_c <=> gly_c + pyr_c', 'FRDO6r': 'fdxr_42_c + h_c + nad_c <=> fdxo_42_c + nadh_c'}
frdp_c	Farnesyl diphosphate	terpenes	0.71429	0.59259	{}	0.65445	{'OOR2r': 'akg_c + coa_c + fdxo_42_c <=> co2_c + fdxr_42_c + h_c + succoa_c', 'PFK_ppi': 'f6p_c + ppi_c <=> fdp_c + h_c + pi_c', 'FRDO6r': 'fdxr_42_c + h_c + nad_c <=> fdxo_42_c + nadh_c'}
gg4abut_c	Gamma-glutamyl-gamma aminobutyric acid	organic acids	1.66667	1.21127	{}	1.43434	{'OOR2r': 'akg_c + coa_c + fdxo_42_c <=> co2_c + fdxr_42_c + h_c + succoa_c', 'ORNTAC': 'acorn_c + glu__L_c <=> acglu_c + orn_c', 'FRDO6r': 'fdxr_42_c + h_c + nad_c <=> fdxo_42_c + nadh_c'}
ggptrc_c	Gamma-glutamyl-putrescine	amines	1.5	1.18785	{}	1.37597	{'OOR2r': 'akg_c + coa_c + fdxo_42_c <=> co2_c + fdxr_42_c + h_c + succoa_c', 'ORNTAC': 'acorn_c + glu__L_c <=> acglu_c + orn_c', 'FRDO6r': 'fdxr_42_c + h_c + nad_c <=> fdxo_42_c + nadh_c'}
ghb_c	Gamma-hydroxybutyrate	fatty acids and lipids	3.33333	2.55952	{}	3.15556	{'SSCOARy': 'h_c + nadph_c + succoa_c <=> coa_c + nadp_c + sucsal_c'}
gln__L_c	L-Glutamine	amino acids	3.33333	2.5	{}	2.99578	{'OOR2r': 'akg_c + coa_c + fdxo_42_c <=> co2_c + fdxr_42_c + h_c + succoa_c', 'FRDO6r': 'fdxr_42_c + h_c + nad_c <=> fdxo_42_c + nadh_c'}
glu__L_c	L-Glutamate	amino acids	3.33333	2.55952	{}	3.15556	{'OOR2r': 'akg_c + coa_c + fdxo_42_c <=> co2_c + fdxr_42_c + h_c + succoa_c', 'FRDO6r': 'fdxr_42_c + h_c + nad_c <=> fdxo_42_c + nadh_c'}
glx_c	Glyoxylate	organic acids	15	7.67857	{}	12.7778	{'OOR2r': 'akg_c + coa_c + fdxo_42_c <=> co2_c + fdxr_42_c + h_c + succoa_c', '2DHPFALDL': '2dhp_c <=> 3mob_c + fald_c', 'FRDO6r': 'fdxr_42_c + h_c + nad_c <=> fdxo_42_c + nadh_c', 'SPT_syn': 'glx_c + ser__L_c <=> gly_c + hpyr_c'}
gly_c	Glycine	amino acids	10	6.76056	{}	9.2	{'OOR2r': 'akg_c + coa_c + fdxo_42_c <=> co2_c + fdxr_42_c + h_c + succoa_c', '2DHPFALDL': '2dhp_c <=> 3mob_c + fald_c', 'GLYTA': 'glu__L_c + glx_c <=> akg_c + gly_c', 'FRDO6r': 'fdxr_42_c + h_c + nad_c <=> fdxo_42_c + nadh_c'}
glyc__R_c	(R)-Glycerate	organic acids	6	4.13793	{}	5.60976	{'OOR2r': 'akg_c + coa_c + fdxo_42_c <=> co2_c + fdxr_42_c + h_c + succoa_c', 'FldAct': 'fald_c + thf_c --> h2o_c + mlthf_c', 'FRDO6r': 'fdxr_42_c + h_c + nad_c <=> fdxo_42_c + nadh_c', 'SPT_syn': 'glx_c + ser__L_c <=> gly_c + hpyr_c'}
gsn_c	Guanosine	nucleic acids	2.14286	1.24611	{}	1.47059	{'POR': 'coa_c + fdxo_42_c + pyr_c <=> accoa_c + co2_c + fdxr_42_c + h_c', '2DHPFALDL': '2dhp_c <=> 3mob_c + fald_c', 'PFK_ppi': 'f6p_c + ppi_c <=> fdp_c + h_c + pi_c', 'FRDO6r': 'fdxr_42_c + h_c + nad_c <=> fdxo_42_c + nadh_c', 'GLUDy_1': 'glu__L_c + h2o_c + nadp_c <=> akg_c + 2.0 h_c + nadph_c + nh3_c', 'PRBT': 'h_c + nh3_c + prpp_c --> ppi_c + pram_c'}
hcys__L_c	L-Homocysteine	amino acids	2.5	1.87328	{}	2.2549	{'SADT': 'atp_c + h_c + so4_c --> aps_c + ppi_c', 'FLNDPR2r': '2.0 flxr_c + h_c + nadh_c + 2.0 nadp_c <=> 2.0 flxso_c + nad_c + 2.0 nadph_c', 'GTHAMPOR': 'amp_c + gthox_c + h_c + so3_c <=> aps_c + 2.0 gthrd_c', '2DHPFALDL': '2dhp_c <=> 3mob_c + fald_c', 'PFK_ppi': 'f6p_c + ppi_c <=> fdp_c + h_c + pi_c', 'SPT_syn': 'glx_c + ser__L_c <=> gly_c + hpyr_c', 'SHSL2': 'h2s_c + suchms_c --> hcys__L_c + s…
his__L_c	L-Histidine	amino acids	3	1.85185	{}	2.11864	{'POR': 'coa_c + fdxo_42_c + pyr_c <=> accoa_c + co2_c + fdxr_42_c + h_c', 'FRDO5r': 'fdxr_42_c + h_c + nadp_c <=> fdxo_42_c + nadph_c', '2DHPFALDL': '2dhp_c <=> 3mob_c + fald_c', 'PFK_ppi': 'f6p_c + ppi_c <=> fdp_c + h_c + pi_c'}
histd_c	L-Histidinol	alcohols	2.5	1.73913	{}	1.89394	{'POR': 'coa_c + fdxo_42_c + pyr_c <=> accoa_c + co2_c + fdxr_42_c + h_c', 'FRDO5r': 'fdxr_42_c + h_c + nadp_c <=> fdxo_42_c + nadph_c', 'PFK_ppi': 'f6p_c + ppi_c <=> fdp_c + h_c + pi_c'}
hpyr_c	Hydroxypyruvate	organic acids	7.5	4.40367	{}	6.76471	{'OOR2r': 'akg_c + coa_c + fdxo_42_c <=> co2_c + fdxr_42_c + h_c + succoa_c', 'FldAct': 'fald_c + thf_c --> h2o_c + mlthf_c', 'FRDO6r': 'fdxr_42_c + h_c + nad_c <=> fdxo_42_c + nadh_c', 'SPT_syn': 'glx_c + ser__L_c <=> gly_c + hpyr_c'}
hxa_c	Hexanoate	fatty acids and lipids	1.875	1.72917	{}	1.83824	{'OOR2r': 'akg_c + coa_c + fdxo_42_c <=> co2_c + fdxr_42_c + h_c + succoa_c', 'NADFADOR': 'fadh2_c + fdxr_42_c + 2.0 nad_c <=> fad_c + fdxo_42_c + 2.0 nadh_c'}
idon__L_c	L-Idonate	organic acids	2.72727	1.97531	{}	2.38095	{'OOR2r': 'akg_c + coa_c + fdxo_42_c <=> co2_c + fdxr_42_c + h_c + succoa_c', 'FRDO6r': 'fdxr_42_c + h_c + nad_c <=> fdxo_42_c + nadh_c'}
ile__L_c	L-Isoleucine	amino acids	2	1.78522	{}	1.93798	{'OOR2r': 'akg_c + coa_c + fdxo_42_c <=> co2_c + fdxr_42_c + h_c + succoa_c', 'FRDO5r': 'fdxr_42_c + h_c + nadp_c <=> fdxo_42_c + nadph_c', 'HSDA': 'hom__L_c --> 2obut_c + nh4_c'}
indole_c	Indole	aromatics	1.66667	1.20907	{}	1.40449	{'PPDK': 'atp_c + pi_c + pyr_c --> amp_c + h_c + pep_c + ppi_c', 'POR': 'coa_c + fdxo_42_c + pyr_c <=> accoa_c + co2_c + fdxr_42_c + h_c', '2DHPFALDL': '2dhp_c <=> 3mob_c + fald_c', 'PFK_ppi': 'f6p_c + ppi_c <=> fdp_c + h_c + pi_c', 'FRDO6r': 'fdxr_42_c + h_c + nad_c <=> fdxo_42_c + nadh_c', 'ANS2': 'chor_c + nh4_c --> anth_c + h2o_c + h_c + pyr_c'}
ins_c	Inosine	nucleic acids	2	1.25	{}	1.47929	{'OOR2r': 'akg_c + coa_c + fdxo_42_c <=> co2_c + fdxr_42_c + h_c + succoa_c', 'FldAct': 'fald_c + thf_c --> h2o_c + mlthf_c', 'AGTi': 'ala__L_c + glx_c <=> gly_c + pyr_c', 'FRDO5r': 'fdxr_42_c + h_c + nadp_c <=> fdxo_42_c + nadph_c', 'PFK_ppi': 'f6p_c + ppi_c <=> fdp_c + h_c + pi_c', 'GLUDy_1': 'glu__L_c + h2o_c + nadp_c <=> akg_c + 2.0 h_c + nadph_c + nh3_c', 'PRBT': 'h_c + nh3_c + prpp_c --> pp…
ipdp_c	Isopentenyl diphosphate	organic acids	2.14286	1.77778	{}	1.92308	{'OOR2r': 'akg_c + coa_c + fdxo_42_c <=> co2_c + fdxr_42_c + h_c + succoa_c', 'PFK_ppi': 'f6p_c + ppi_c <=> fdp_c + h_c + pi_c', 'FRDO6r': 'fdxr_42_c + h_c + nad_c <=> fdxo_42_c + nadh_c'}
leu__L_c	L-Leucine	amino acids	2	1.65205	{}	1.93798	{'OOR2r': 'akg_c + coa_c + fdxo_42_c <=> co2_c + fdxr_42_c + h_c + succoa_c', 'FRDO6r': 'fdxr_42_c + h_c + nad_c <=> fdxo_42_c + nadh_c'}
met__L_c	L-Methionine	amino acids	2	1.56863	{}	1.84	{'SADT': 'atp_c + h_c + so4_c --> aps_c + ppi_c', 'FLNDPR2r': '2.0 flxr_c + h_c + nadh_c + 2.0 nadp_c <=> 2.0 flxso_c + nad_c + 2.0 nadph_c', 'GTHAMPOR': 'amp_c + gthox_c + h_c + so3_c <=> aps_c + 2.0 gthrd_c', 'FldAct': 'fald_c + thf_c --> h2o_c + mlthf_c', 'PFK_ppi': 'f6p_c + ppi_c <=> fdp_c + h_c + pi_c', 'SPT_syn': 'glx_c + ser__L_c <=> gly_c + hpyr_c', 'SHSL2': 'h2s_c + suchms_c --> hcys__L_…
msa_c	Malonate semialdehyde	organic acids	6	3.28502	{}	5.31915	{'OOR2r': 'akg_c + coa_c + fdxo_42_c <=> co2_c + fdxr_42_c + h_c + succoa_c', '3A2OA': 'akg_c + ala_B_c <=> glu__L_c + msa_c', 'FRDO6r': 'fdxr_42_c + h_c + nad_c <=> fdxo_42_c + nadh_c'}
ncam_c	Nicotinamide	amines	2.72727	1.77778	{}	2.06612	{'LPD5': 'dhlplarg_c + nad_c --> h_c + lplarg_c + nadh_c', 'POR': 'coa_c + fdxo_42_c + pyr_c <=> accoa_c + co2_c + fdxr_42_c + h_c', '2DHPFALDL': '2dhp_c <=> 3mob_c + fald_c', 'PFK_ppi': 'f6p_c + ppi_c <=> fdp_c + h_c + pi_c', 'FRDO6r': 'fdxr_42_c + h_c + nad_c <=> fdxo_42_c + nadh_c', 'HDR3': 'fdxr_42_c + 4.0 h_c + 4.0 lplarg_c + mql8_c + 2.0 nadph_c <=> 4.0 dhlplarg_c + fdxo_42_c + mqn8_c + 2.0…
nmn_c	NMN C11H14N2O8P	nucleic acids	1.42857	1.00209	{}	1.18483	{'FLNDPR2r': '2.0 flxr_c + h_c + nadh_c + 2.0 nadp_c <=> 2.0 flxso_c + nad_c + 2.0 nadph_c', 'LPD5': 'dhlplarg_c + nad_c --> h_c + lplarg_c + nadh_c', 'POR': 'coa_c + fdxo_42_c + pyr_c <=> accoa_c + co2_c + fdxr_42_c + h_c', '2DHPFALDL': '2dhp_c <=> 3mob_c + fald_c', 'PFK_ppi': 'f6p_c + ppi_c <=> fdp_c + h_c + pi_c', 'FRDO6r': 'fdxr_42_c + h_c + nad_c <=> fdxo_42_c + nadh_c', 'HDR3': 'fdxr_42_c +…
oaa_c	Oxaloacetate	organic acids	6	4.13793	{}	5.31915	{'OOR2r': 'akg_c + coa_c + fdxo_42_c <=> co2_c + fdxr_42_c + h_c + succoa_c', 'FRDO5r': 'fdxr_42_c + h_c + nadp_c <=> fdxo_42_c + nadph_c'}
orn_c	Ornithine	amino acids	2.72727	2.26316	{}	2.5448	{'OOR2r': 'akg_c + coa_c + fdxo_42_c <=> co2_c + fdxr_42_c + h_c + succoa_c', 'FLNDPR2r': '2.0 flxr_c + h_c + nadh_c + 2.0 nadp_c <=> 2.0 flxso_c + nad_c + 2.0 nadph_c', 'ORNTAC': 'acorn_c + glu__L_c <=> acglu_c + orn_c', 'FRDO6r': 'fdxr_42_c + h_c + nad_c <=> fdxo_42_c + nadh_c'}
orot5p_c	Orotidine 5'-phosphate	amines	2	1.41176	{}	1.67785	{'OOR2r': 'akg_c + coa_c + fdxo_42_c <=> co2_c + fdxr_42_c + h_c + succoa_c', 'DHORD_NAD': 'dhor__S_c + nad_c --> nadh_c + orot_c', 'PFK_ppi': 'f6p_c + ppi_c <=> fdp_c + h_c + pi_c', 'FRDO6r': 'fdxr_42_c + h_c + nad_c <=> fdxo_42_c + nadh_c'}
pant__R_c	(R)-Pantoate	organic acids	2.14286	1.78522	{}	2.11864	{'POR': 'coa_c + fdxo_42_c + pyr_c <=> accoa_c + co2_c + fdxr_42_c + h_c', '2DHPFALDL': '2dhp_c <=> 3mob_c + fald_c', 'FRDO6r': 'fdxr_42_c + h_c + nad_c <=> fdxo_42_c + nadh_c'}
pap_c	Adenosine 3',5'-bisphosphate	nucleic acids	2	1.07807	{}	1.41104	{'OOR2r': 'akg_c + coa_c + fdxo_42_c <=> co2_c + fdxr_42_c + h_c + succoa_c', 'GTHAMPOR': 'amp_c + gthox_c + h_c + so3_c <=> aps_c + 2.0 gthrd_c', 'FldAct': 'fald_c + thf_c --> h2o_c + mlthf_c', 'AGTi': 'ala__L_c + glx_c <=> gly_c + pyr_c', 'PFK_ppi': 'f6p_c + ppi_c <=> fdp_c + h_c + pi_c', 'FRDO6r': 'fdxr_42_c + h_c + nad_c <=> fdxo_42_c + nadh_c', 'GLUDy_1': 'glu__L_c + h2o_c + nadp_c <=> akg_c…
paps_c	3'-Phosphoadenylyl sulfate	organosulfurs	2	1.17647	{}	1.35135	{'SADT': 'atp_c + h_c + so4_c --> aps_c + ppi_c', 'OOR2r': 'akg_c + coa_c + fdxo_42_c <=> co2_c + fdxr_42_c + h_c + succoa_c', 'SPTc': 'pyr_c + ser__L_c <=> ala__L_c + hpyr_c', 'PFK_ppi': 'f6p_c + ppi_c <=> fdp_c + h_c + pi_c', 'FRDO6r': 'fdxr_42_c + h_c + nad_c <=> fdxo_42_c + nadh_c', 'NH3c': 'h_c + nh3_c <-- nh4_c', 'PRBT': 'h_c + nh3_c + prpp_c --> ppi_c + pram_c'}
pdx5p_c	Pyridoxine 5'-phosphate	vitamins	1.76471	1.23393	{}	1.57233	{'OOR2r': 'akg_c + coa_c + fdxo_42_c <=> co2_c + fdxr_42_c + h_c + succoa_c', 'FldAct': 'fald_c + thf_c --> h2o_c + mlthf_c', 'AGTi': 'ala__L_c + glx_c <=> gly_c + pyr_c', 'HPYRDC': 'h_c + hpyr_c --> co2_c + gcald_c', 'FRDO6r': 'fdxr_42_c + h_c + nad_c <=> fdxo_42_c + nadh_c', 'SPT_syn': 'glx_c + ser__L_c <=> gly_c + hpyr_c'}
ppbng_c	Porphobilinogen	organic acids	1.5	1.17486	{}	1.37597	{'OOR2r': 'akg_c + coa_c + fdxo_42_c <=> co2_c + fdxr_42_c + h_c + succoa_c', 'PFK_ppi': 'f6p_c + ppi_c <=> fdp_c + h_c + pi_c', 'FRDO6r': 'fdxr_42_c + h_c + nad_c <=> fdxo_42_c + nadh_c'}
pro__L_c	L-Proline	amino acids	2.72727	2.31183	{}	2.5448	{'OOR2r': 'akg_c + coa_c + fdxo_42_c <=> co2_c + fdxr_42_c + h_c + succoa_c', 'FRDO6r': 'fdxr_42_c + h_c + nad_c <=> fdxo_42_c + nadh_c'}
ptrc_c	Putrescine	amines	2.72727	2.26316	{}	2.5448	{'OOR2r': 'akg_c + coa_c + fdxo_42_c <=> co2_c + fdxr_42_c + h_c + succoa_c', 'ORNTAC': 'acorn_c + glu__L_c <=> acglu_c + orn_c', 'FRDO6r': 'fdxr_42_c + h_c + nad_c <=> fdxo_42_c + nadh_c'}
pyam5p_c	Pyridoxamine 5'-phosphate	vitamins	1.76471	1.23393	{}	1.57233	{'OOR2r': 'akg_c + coa_c + fdxo_42_c <=> co2_c + fdxr_42_c + h_c + succoa_c', 'FldAct': 'fald_c + thf_c --> h2o_c + mlthf_c', 'AGTi': 'ala__L_c + glx_c <=> gly_c + pyr_c', 'HPYRDC': 'h_c + hpyr_c --> co2_c + gcald_c', 'FRDO6r': 'fdxr_42_c + h_c + nad_c <=> fdxo_42_c + nadh_c', 'SPT_syn': 'glx_c + ser__L_c <=> gly_c + hpyr_c'}
pydx5p_c	Pyridoxal 5'-phosphate	vitamins	1.875	1.25654	{}	1.64474	{'OOR2r': 'akg_c + coa_c + fdxo_42_c <=> co2_c + fdxr_42_c + h_c + succoa_c', 'FldAct': 'fald_c + thf_c --> h2o_c + mlthf_c', 'AGTi': 'ala__L_c + glx_c <=> gly_c + pyr_c', 'FRDO5r': 'fdxr_42_c + h_c + nadp_c <=> fdxo_42_c + nadph_c', 'SPTc': 'pyr_c + ser__L_c <=> ala__L_c + hpyr_c', 'HPYRDC': 'h_c + hpyr_c --> co2_c + gcald_c'}
pydx_c	Pyridoxal	vitamins	1.875	1.25654	{}	1.64474	{'OOR2r': 'akg_c + coa_c + fdxo_42_c <=> co2_c + fdxr_42_c + h_c + succoa_c', 'FldAct': 'fald_c + thf_c --> h2o_c + mlthf_c', 'AGTi': 'ala__L_c + glx_c <=> gly_c + pyr_c', 'HPYRDC': 'h_c + hpyr_c --> co2_c + gcald_c', 'FRDO6r': 'fdxr_42_c + h_c + nad_c <=> fdxo_42_c + nadh_c', 'SPT_syn': 'glx_c + ser__L_c <=> gly_c + hpyr_c'}
pydxn_c	Pyridoxine	vitamins	1.76471	1.23393	{}	1.57233	{'OOR2r': 'akg_c + coa_c + fdxo_42_c <=> co2_c + fdxr_42_c + h_c + succoa_c', 'FldAct': 'fald_c + thf_c --> h2o_c + mlthf_c', 'SPTc': 'pyr_c + ser__L_c <=> ala__L_c + hpyr_c', 'HPYRDC': 'h_c + hpyr_c --> co2_c + gcald_c', 'FRDO6r': 'fdxr_42_c + h_c + nad_c <=> fdxo_42_c + nadh_c', 'SPT_syn': 'glx_c + ser__L_c <=> gly_c + hpyr_c'}
ribflv_c	Riboflavin C17H20N4O6	vitamins	0.9375	0.65104	{}	0.72674	{'OOR2r': 'akg_c + coa_c + fdxo_42_c <=> co2_c + fdxr_42_c + h_c + succoa_c', 'GDH1': 'glu__L_c + h2o_c + nad_c <=> akg_c + 2.0 h_c + nadh_c + nh3_c', 'AGTi': 'ala__L_c + glx_c <=> gly_c + pyr_c', 'FRDO5r': 'fdxr_42_c + h_c + nadp_c <=> fdxo_42_c + nadph_c', '2DHPFALDL': '2dhp_c <=> 3mob_c + fald_c', 'PFK_ppi': 'f6p_c + ppi_c <=> fdp_c + h_c + pi_c', 'PRBT': 'h_c + nh3_c + prpp_c --> ppi_c + pram…
ser__L_c	L-Serine	amino acids	6	4.26667	{}	5.60976	{'OOR2r': 'akg_c + coa_c + fdxo_42_c <=> co2_c + fdxr_42_c + h_c + succoa_c', 'FldAct': 'fald_c + thf_c --> h2o_c + mlthf_c', 'FRDO5r': 'fdxr_42_c + h_c + nadp_c <=> fdxo_42_c + nadph_c', 'GLYTA': 'glu__L_c + glx_c <=> akg_c + gly_c'}
spmd_c	Spermidine	amines	1.57895	0.68533	{}	1.46998	{'OOR2r': 'akg_c + coa_c + fdxo_42_c <=> co2_c + fdxr_42_c + h_c + succoa_c', 'ORNTAC': 'acorn_c + glu__L_c <=> acglu_c + orn_c', 'CSPMDDH': 'aspsa_c + h_c + nadph_c + ptrc_c --> cspmd_c + h2o_c + nadp_c', 'CSPMDDC': 'cspmd_c + h_c --> co2_c + spmd_c', 'FRDO6r': 'fdxr_42_c + h_c + nad_c <=> fdxo_42_c + nadh_c'}
thmmp_c	Thiamin monophosphate	vitamins	1.07143	0.39571	{}	0.90909	{'SADT': 'atp_c + h_c + so4_c --> aps_c + ppi_c', 'OOR2r': 'akg_c + coa_c + fdxo_42_c <=> co2_c + fdxr_42_c + h_c + succoa_c', 'M45TB': 'cys__L_c + g3p_c + gly_c + pyr_c --> 4mhetz_c + ala__L_c + co2_c + h2o_c + pi_c', 'GTHAMPOR': 'amp_c + gthox_c + h_c + so3_c <=> aps_c + 2.0 gthrd_c', 'TMN': 'h2o_c + thm_c <-- 4ahmmp_c + 4mhetz_c + h_c', 'SHL_c': 'h2s_c + h_c + ser__L_c --> cys__L_c + h2o_c', '…
thmpp_c	Thiamine diphosphate	vitamins	1.07143	0.39441	{}	0.89494	{'SADT': 'atp_c + h_c + so4_c --> aps_c + ppi_c', 'OOR2r': 'akg_c + coa_c + fdxo_42_c <=> co2_c + fdxr_42_c + h_c + succoa_c', 'APSR2': 'aps_c + grxrd_c --> amp_c + grxox_c + 2.0 h_c + so3_c', 'M45TB': 'cys__L_c + g3p_c + gly_c + pyr_c --> 4mhetz_c + ala__L_c + co2_c + h2o_c + pi_c', 'TMN': 'h2o_c + thm_c <-- 4ahmmp_c + 4mhetz_c + h_c', 'CYS': 'h2s_c + ser__L_c --> cys__L_c + h2o_c', 'FldAct': 'f…
thymd_c	Thymidine C10H14N2O5	nucleic acids	1.57895	1.19403	{}	1.38122	{'OOR2r': 'akg_c + coa_c + fdxo_42_c <=> co2_c + fdxr_42_c + h_c + succoa_c', 'URIDK2r': 'atp_c + dump_c <=> adp_c + dudp_c', 'PFK_ppi': 'f6p_c + ppi_c <=> fdp_c + h_c + pi_c', 'FRDO6r': 'fdxr_42_c + h_c + nad_c <=> fdxo_42_c + nadh_c', 'DHORD6': 'dhor__S_c + nad_c --> h_c + nadh_c + orot_c'}
tre_c	Trehalose	glycans	1.25	0.95238	{}	1.11607	{'OOR2r': 'akg_c + coa_c + fdxo_42_c <=> co2_c + fdxr_42_c + h_c + succoa_c', 'MOTH': 'h2o_c + motre_c --> maltpt_c + tre_c', 'FRDO6r': 'fdxr_42_c + h_c + nad_c <=> fdxo_42_c + nadh_c', 'MOTS': 'malthp_c --> motre_c'}
trp__L_c	L-Tryptophan	amino acids	1.30435	0.95026	{}	1.13122	{'OOR2r': 'akg_c + coa_c + fdxo_42_c <=> co2_c + fdxr_42_c + h_c + succoa_c', 'PPDK': 'atp_c + pi_c + pyr_c --> amp_c + h_c + pep_c + ppi_c', 'AGTi': 'ala__L_c + glx_c <=> gly_c + pyr_c', '2DHPFALDL': '2dhp_c <=> 3mob_c + fald_c', 'PFK_ppi': 'f6p_c + ppi_c <=> fdp_c + h_c + pi_c', 'FRDO6r': 'fdxr_42_c + h_c + nad_c <=> fdxo_42_c + nadh_c', 'ANS2': 'chor_c + nh4_c --> anth_c + h2o_c + h_c + pyr_c'}
ttdca_c	Tetradecanoate (n-C14:0)	fatty acids and lipids	0.75	0.70578	{}	0.74405	{'OOR2r': 'akg_c + coa_c + fdxo_42_c <=> co2_c + fdxr_42_c + h_c + succoa_c', 'NADFADOR': 'fadh2_c + fdxr_42_c + 2.0 nad_c <=> fad_c + fdxo_42_c + 2.0 nadh_c'}
ump_c	UMP C9H11N2O9P	nucleic acids	2	1.41176	{}	1.67785	{'OOR2r': 'akg_c + coa_c + fdxo_42_c <=> co2_c + fdxr_42_c + h_c + succoa_c', 'DHORD_NAD': 'dhor__S_c + nad_c --> nadh_c + orot_c', 'PFK_ppi': 'f6p_c + ppi_c <=> fdp_c + h_c + pi_c', 'FRDO6r': 'fdxr_42_c + h_c + nad_c <=> fdxo_42_c + nadh_c'}
uri_c	Uridine	nucleic acids	2	1.41176	{}	1.72414	{'OOR2r': 'akg_c + coa_c + fdxo_42_c <=> co2_c + fdxr_42_c + h_c + succoa_c', 'DUTUP': 'dutp_c + uri_c <=> dudp_c + h_c + ump_c', 'DHORD_NAD': 'dhor__S_c + nad_c --> nadh_c + orot_c', 'PFK_ppi': 'f6p_c + ppi_c <=> fdp_c + h_c + pi_c', 'FRDO6r': 'fdxr_42_c + h_c + nad_c <=> fdxo_42_c + nadh_c'}
xtsn_c	Xanthosine	nucleic acids	2.14286	1.27617	{}	1.54321	{'OOR2r': 'akg_c + coa_c + fdxo_42_c <=> co2_c + fdxr_42_c + h_c + succoa_c', 'FldAct': 'fald_c + thf_c --> h2o_c + mlthf_c', 'GLYTA': 'glu__L_c + glx_c <=> akg_c + gly_c', 'PFK_ppi': 'f6p_c + ppi_c <=> fdp_c + h_c + pi_c', 'FRDO6r': 'fdxr_42_c + h_c + nad_c <=> fdxo_42_c + nadh_c', 'GLUDy_1': 'glu__L_c + h2o_c + nadp_c <=> akg_c + 2.0 h_c + nadph_c + nh3_c', 'PRBT': 'h_c + nh3_c + prpp_c --> ppi…
Lglyald_c	L Glyceraldehyde C3H6O3	aldehydes	5	3.77953	{'ALCD19_L': 'Lglyald_c + h_c + nadph_c <=> glyc_c + nadp_c'}	4.31034	{'OOR2r': 'akg_c + coa_c + fdxo_42_c <=> co2_c + fdxr_42_c + h_c + succoa_c', 'ALCD19_L': 'Lglyald_c + h_c + nadph_c <=> glyc_c + nadp_c', 'FRDO6r': 'fdxr_42_c + h_c + nad_c <=> fdxo_42_c + nadh_c'}
3hppnl_c	3-Hydroxypropanal	aldehydes	4.28571	3.58209	{'GLYCDH': 'glyc_c --> 3hppnl_c + h2o_c'}	3.84615	{'OOR2r': 'akg_c + coa_c + fdxo_42_c <=> co2_c + fdxr_42_c + h_c + succoa_c', 'FRDO6r': 'fdxr_42_c + h_c + nad_c <=> fdxo_42_c + nadh_c', 'GLYCDH': 'glyc_c --> 3hppnl_c + h2o_c'}
13ppd_c	1,3-Propanediol	alcohols	3.75	3.40426	{'GLYCDH': 'glyc_c --> 3hppnl_c + h2o_c'}	3.47222	{'OOR2r': 'akg_c + coa_c + fdxo_42_c <=> co2_c + fdxr_42_c + h_c + succoa_c', 'FRNDPR2r': 'fdxr_42_c + h_c + nadh_c + 2.0 nadp_c --> fdxo_42_c + nad_c + 2.0 nadph_c', 'FRDO6r': 'fdxr_42_c + h_c + nad_c <=> fdxo_42_c + nadh_c', 'GLYCDH': 'glyc_c --> 3hppnl_c + h2o_c'}
Largn_c	L-Arogenate	amino acids	1.5	1.14833	{'AROAT': 'glu__L_c + h_c + pphn_c <=> Largn_c + akg_c'}	1.32979	{'OOR2r': 'akg_c + coa_c + fdxo_42_c <=> co2_c + fdxr_42_c + h_c + succoa_c', 'AROAT': 'glu__L_c + h_c + pphn_c <=> Largn_c + akg_c', 'FRDO6r': 'fdxr_42_c + h_c + nad_c <=> fdxo_42_c + nadh_c'}
4abz_c	4-Aminobenzoate	aromatics	2.14286	1.56352	{}	1.81159	{'OOR2r': 'akg_c + coa_c + fdxo_42_c <=> co2_c + fdxr_42_c + h_c + succoa_c', 'PPDK': 'atp_c + pi_c + pyr_c --> amp_c + h_c + pep_c + ppi_c', 'PFK_ppi': 'f6p_c + ppi_c <=> fdp_c + h_c + pi_c', 'FRDO6r': 'fdxr_42_c + h_c + nad_c <=> fdxo_42_c + nadh_c', 'PABB': 'chor_c + nh4_c --> 4adcho_c + h2o_c'}
thr__L_c	L-Threonine	amino acids	3.75	3.28502	{}	3.28947	{'2DHPFALDL': '2dhp_c <=> 3mob_c + fald_c', 'STPT1': 'hom__L_c + pser__L_c --> phom_c + ser__L_c'}
quin_c	Quinate	organic acids	2.14286	1.64948	{'QUIDHy': 'nadp_c + quin_c <=> 3dhq_c + h_c + nadph_c'}	1.92308	{'OOR2r': 'akg_c + coa_c + fdxo_42_c <=> co2_c + fdxr_42_c + h_c + succoa_c', 'QUIDHy': 'nadp_c + quin_c <=> 3dhq_c + h_c + nadph_c', 'FRDO6r': 'fdxr_42_c + h_c + nad_c <=> fdxo_42_c + nadh_c'}
23dhb_c	2,3-Dihydroxybenzoate	aromatics	2.30769	1.62162	{}	1.9084	{'OOR2r': 'akg_c + coa_c + fdxo_42_c <=> co2_c + fdxr_42_c + h_c + succoa_c', 'PPDK': 'atp_c + pi_c + pyr_c --> amp_c + h_c + pep_c + ppi_c', 'PFK_ppi': 'f6p_c + ppi_c <=> fdp_c + h_c + pi_c', 'FRDO6r': 'fdxr_42_c + h_c + nad_c <=> fdxo_42_c + nadh_c'}
adpoh_c	2-Hydroxyadipic Acid	organic acids	2.5	1.88596	{'ADPOHc': '2oxoadp_c + h_c + nadh_c <=> adpoh_c + nad_c', 'AACT': 'accoa_c + akg_c + h2o_c + 2.0 h_c <=> coa_c + hcit_c', 'HCITI': 'hcit_c <=> hicit_c', 'HICITD': 'hicit_c + nad_c --> 2oxoadp_c + co2_c + 3.0 h_c + nadh_c'}	2.31481	{'OOR2r': 'akg_c + coa_c + fdxo_42_c <=> co2_c + fdxr_42_c + h_c + succoa_c', 'ADPOHc': '2oxoadp_c + h_c + nadh_c <=> adpoh_c + nad_c', 'FRDO6r': 'fdxr_42_c + h_c + nad_c <=> fdxo_42_c + nadh_c', 'AACT': 'accoa_c + akg_c + h2o_c + 2.0 h_c <=> coa_c + hcit_c', 'HCITI': 'hcit_c <=> hicit_c', 'HICITD': 'hicit_c + nad_c --> 2oxoadp_c + co2_c + 3.0 h_c + nadh_c'}
chor_c	Chorismate	organic acids	1.57895	1.16788	{}	1.38122	{'OOR2r': 'akg_c + coa_c + fdxo_42_c <=> co2_c + fdxr_42_c + h_c + succoa_c', 'FRDO6r': 'fdxr_42_c + h_c + nad_c <=> fdxo_42_c + nadh_c'}
L2aadp_c	L 2 Aminoadipate C6H10NO4	amino acids	2.5	1.95122	{'LAT': 'akg_c + lys__L_c <=> L2aadp6sa_c + glu__L_c', 'AASDH1_c': 'L2aadp6sa_c + h2o_c + nadp_c --> L2aadp_c + 2.0 h_c + nadph_c'}	2.31481	{'OOR2r': 'akg_c + coa_c + fdxo_42_c <=> co2_c + fdxr_42_c + h_c + succoa_c', 'AATA': '2oxoadp_c + glu__L_c <=> L2aadp_c + akg_c', 'FRDO6r': 'fdxr_42_c + h_c + nad_c <=> fdxo_42_c + nadh_c', 'AACT': 'accoa_c + akg_c + h2o_c + 2.0 h_c <=> coa_c + hcit_c', 'HCITI': 'hcit_c <=> hicit_c', 'HICITD': 'hicit_c + nad_c --> 2oxoadp_c + co2_c + 3.0 h_c + nadh_c'}
34dhcinm_c	3,4-Dihydroxy-trans-cinnamate	aromatics	1.66667	1.16788	{'T4HCINNMFM': '34hpl_m --> T4hcinnm_m + h2o_m', 'T4HCINNOX': '2.0 T4hcinnm_c + o2_c --> 2.0 34dhcinm_c', 'HMR_6782': '34hpp_c + h_c + nadh_c --> 34hpl_c + nad_c'}	1.38122	{'OOR2r': 'akg_c + coa_c + fdxo_42_c <=> co2_c + fdxr_42_c + h_c + succoa_c', 'T4HCINNMFM': '34hpl_m --> T4hcinnm_m + h2o_m', 'T4HCINNOX': '2.0 T4hcinnm_c + o2_c --> 2.0 34dhcinm_c', 'FRDO6r': 'fdxr_42_c + h_c + nad_c <=> fdxo_42_c + nadh_c', 'HMR_6782': '34hpp_c + h_c + nadh_c --> 34hpl_c + nad_c'}
etoh_c	Ethanol	alcohols	5	4.77011	{}	5	{'PKETX': 'pi_c + xu5p__D_c --> actp_c + g3p_c + h2o_c'}
pea_c	Phenylethyl alcohol	alcohols	1.5	1.14833	{'PPYRDC': 'h_c + phpyr_c --> co2_c + pacald_c', 'AALDH': 'h_c + nadh_c + pacald_c <=> nad_c + pea_c'}	1.32979	{'OOR2r': 'akg_c + coa_c + fdxo_42_c <=> co2_c + fdxr_42_c + h_c + succoa_c', 'PPYRDC': 'h_c + phpyr_c --> co2_c + pacald_c', 'FRDO6r': 'fdxr_42_c + h_c + nad_c <=> fdxo_42_c + nadh_c', 'AALDH': 'h_c + nadh_c + pacald_c <=> nad_c + pea_c'}
pprdn_c	Piperideine	amines	2.30769	1.8963	{'DAPAT': '15dap_c + akg_c --> glu__L_c + h2o_c + h_c + pprdn_c'}	2.10084	{'OOR2r': 'akg_c + coa_c + fdxo_42_c <=> co2_c + fdxr_42_c + h_c + succoa_c', 'FRDO6r': 'fdxr_42_c + h_c + nad_c <=> fdxo_42_c + nadh_c', 'DAPAT': '15dap_c + akg_c --> glu__L_c + h2o_c + h_c + pprdn_c'}
male_c	Maleate	organic acids	5	3.90244	{'MALEI': 'male_c <=> fum_c'}	4.62963	{'OOR2r': 'akg_c + coa_c + fdxo_42_c <=> co2_c + fdxr_42_c + h_c + succoa_c', 'MALEI': 'male_c <=> fum_c', 'FRDO6r': 'fdxr_42_c + h_c + nad_c <=> fdxo_42_c + nadh_c'}
ccmuac_c	Cis,cis-Muconate	organic acids	2.72727	1.54839	{'CATDOX': 'catechol_c + o2_c --> ccmuac_c + 2.0 h_c', 'SALCS': 'chor_c --> pyr_c + salc_c', 'SALCOD': '2.0 h_c + nadh_c + o2_c + salc_c --> catechol_c + co2_c + h2o_c + nad_c'}	2.03252	{'OOR2r': 'akg_c + coa_c + fdxo_42_c <=> co2_c + fdxr_42_c + h_c + succoa_c', '4CMLCL_kt': '4cml_c + h_c --> 5odhf2a_c + co2_c', 'MUCLI': 'mucl_c <=> 5odhf2a_c', 'FRDO5r': 'fdxr_42_c + h_c + nadp_c <=> fdxo_42_c + nadph_c', 'MUCCY_kt': 'CCbuttc_c + h_c --> 4cml_c', 'MUCCYCI': 'ccmuac_c + h_c <=> mucl_c', 'DHSKDH': '3dhsk_c --> 34dhbz_c + h2o_c', 'PCADYOX': '34dhbz_c + o2_c --> CCbuttc_c + 2.0 h_c…
gam1p_c	D-Glucosamine 1-phosphate	glycans	2.5	1.88976	{}	2.15517	{'OOR2r': 'akg_c + coa_c + fdxo_42_c <=> co2_c + fdxr_42_c + h_c + succoa_c', 'FRDO6r': 'fdxr_42_c + h_c + nad_c <=> fdxo_42_c + nadh_c'}
15dap_c	1,5-Diaminopentane	amines	2.14286	1.83908	{}	1.98413	{'OOR2r': 'akg_c + coa_c + fdxo_42_c <=> co2_c + fdxr_42_c + h_c + succoa_c', 'FRDO6r': 'fdxr_42_c + h_c + nad_c <=> fdxo_42_c + nadh_c'}
dopa_c	Dopamine	aromatics	1.66667	1.16788	{'3HLYTCL': '34dhphe_c + h_c --> co2_c + dopa_c', 'TYRDOPO': 'o2_c + 2.0 tyr__L_c --> 2.0 34dhphe_c'}	1.38122	{'OOR2r': 'akg_c + coa_c + fdxo_42_c <=> co2_c + fdxr_42_c + h_c + succoa_c', '3HLYTCL': '34dhphe_c + h_c --> co2_c + dopa_c', 'FRDO6r': 'fdxr_42_c + h_c + nad_c <=> fdxo_42_c + nadh_c', 'HMR_6729': '2.0 h_c + o2_c + tyr__L_c --> 34dhphe_c + h2o_c'}
phe__L_c	L-Phenylalanine	amino acids	1.5	1.14833	{}	1.32979	{'OOR2r': 'akg_c + coa_c + fdxo_42_c <=> co2_c + fdxr_42_c + h_c + succoa_c', 'FRDO6r': 'fdxr_42_c + h_c + nad_c <=> fdxo_42_c + nadh_c'}
fum_c	Fumarate	organic acids	5	3.90244	{}	4.62963	{'OOR2r': 'akg_c + coa_c + fdxo_42_c <=> co2_c + fdxr_42_c + h_c + succoa_c', 'FRDO6r': 'fdxr_42_c + h_c + nad_c <=> fdxo_42_c + nadh_c'}
glyc3p_c	Glycerol 3-phosphate	organic acids	4.28571	3.58209	{}	3.84615	{'OOR2r': 'akg_c + coa_c + fdxo_42_c <=> co2_c + fdxr_42_c + h_c + succoa_c', 'FRDO5r': 'fdxr_42_c + h_c + nadp_c <=> fdxo_42_c + nadph_c'}
catechol_c	Catechol	aromatics	2.30769	1.54839	{'SALCS': 'chor_c --> pyr_c + salc_c', 'SALCOD': '2.0 h_c + nadh_c + o2_c + salc_c --> catechol_c + co2_c + h2o_c + nad_c'}	1.72414	{'OOR2r': 'akg_c + coa_c + fdxo_42_c <=> co2_c + fdxr_42_c + h_c + succoa_c', 'PPDK': 'atp_c + pi_c + pyr_c --> amp_c + h_c + pep_c + ppi_c', 'PFK_ppi': 'f6p_c + ppi_c <=> fdp_c + h_c + pi_c', 'FRDO6r': 'fdxr_42_c + h_c + nad_c <=> fdxo_42_c + nadh_c', 'SALCS': 'chor_c --> pyr_c + salc_c', 'SALCOD': '2.0 h_c + nadh_c + o2_c + salc_c --> catechol_c + co2_c + h2o_c + nad_c'}
lys__L_c	L-Lysine	amino acids	2.14286	1.83908	{}	1.98413	{'OOR2r': 'akg_c + coa_c + fdxo_42_c <=> co2_c + fdxr_42_c + h_c + succoa_c', 'FRDO6r': 'fdxr_42_c + h_c + nad_c <=> fdxo_42_c + nadh_c'}
4hba_c	4-Hydroxy-benzyl alcohol	aromatics	1.875	0.4888	{'THZPSN_1': 'atp_c + cys__L_c + dxyl5p_c + tyr__L_c --> 4hba_c + 4mpetz_c + ala__L_c + amp_c + co2_c + h2o_c + ppi_c'}	1.60256	{'PPDK': 'atp_c + pi_c + pyr_c --> amp_c + h_c + pep_c + ppi_c', 'T4HCINNMFM': '34hpl_m --> T4hcinnm_m + h2o_m', '4CMCOAS': 'T4hcinnm_c + atp_c + coa_c --> amp_c + coucoa_c + ppi_c', '4HBADH': '4hba_c + nad_c <=> 4hbald_c + h_c + nadh_c', 'POR': 'coa_c + fdxo_42_c + pyr_c <=> accoa_c + co2_c + fdxr_42_c + h_c', '2DHPFALDL': '2dhp_c <=> 3mob_c + fald_c', 'PFK_ppi': 'f6p_c + ppi_c <=> fdp_c + h_c +…
val__L_c	L-Valine	amino acids	2.5	2.0712	{}	2.5	{'OOR2r': 'akg_c + coa_c + fdxo_42_c <=> co2_c + fdxr_42_c + h_c + succoa_c', 'FRDO6r': 'fdxr_42_c + h_c + nad_c <=> fdxo_42_c + nadh_c'}
4hbz_c	4-Hydroxybenzoate	aromatics	2.14286	1.58416	{}	1.81159	{'OOR2r': 'akg_c + coa_c + fdxo_42_c <=> co2_c + fdxr_42_c + h_c + succoa_c', 'PPDK': 'atp_c + pi_c + pyr_c --> amp_c + h_c + pep_c + ppi_c', 'PFK_ppi': 'f6p_c + ppi_c <=> fdp_c + h_c + pi_c', 'FRDO6r': 'fdxr_42_c + h_c + nad_c <=> fdxo_42_c + nadh_c'}
rbt_c	Ribitol	alcohols	2.72727	2.22222	{'r0796': 'h_c + nadh_c + rib__D_c <=> nad_c + rbt_c'}	2.47525	{'OOR2r': 'akg_c + coa_c + fdxo_42_c <=> co2_c + fdxr_42_c + h_c + succoa_c', 'r0796': 'h_c + nadh_c + rib__D_c <=> nad_c + rbt_c', 'FRDO6r': 'fdxr_42_c + h_c + nad_c <=> fdxo_42_c + nadh_c'}
phlac_c	Phenyllactate	organic acids	1.5	1.14833	{'PHLAC': 'nad_c + phlac_c <=> h_c + nadh_c + phpyr_c'}	1.32979	{'OOR2r': 'akg_c + coa_c + fdxo_42_c <=> co2_c + fdxr_42_c + h_c + succoa_c', 'FRDO6r': 'fdxr_42_c + h_c + nad_c <=> fdxo_42_c + nadh_c', 'PHLAC': 'nad_c + phlac_c <=> h_c + nadh_c + phpyr_c'}
nrpphr_c	Norepinephrine	aromatics	1.76471	1.14833	{'DASCBR_1': 'dhdascb_c + nadph_c --> ascb__L_c + nadp_c', '3HLYTCL': '34dhphe_c + h_c --> co2_c + dopa_c', 'DOPABMO_1': 'ascb__L_c + dopa_c + h_c + o2_c --> dhdascb_c + h2o_c + nrpphr_c', 'TYRDOPO': 'o2_c + 2.0 tyr__L_c --> 2.0 34dhphe_c'}	1.32979	{'OOR2r': 'akg_c + coa_c + fdxo_42_c <=> co2_c + fdxr_42_c + h_c + succoa_c', '3HLYTCL': '34dhphe_c + h_c --> co2_c + dopa_c', 'DASCBR': 'dhdascb_c + h_c + nadph_c --> ascb__L_c + nadp_c', 'FRDO6r': 'fdxr_42_c + h_c + nad_c <=> fdxo_42_c + nadh_c', 'DOPABMO_1': 'ascb__L_c + dopa_c + h_c + o2_c --> dhdascb_c + h2o_c + nrpphr_c', 'HMR_6729': '2.0 h_c + o2_c + tyr__L_c --> 34dhphe_c + h2o_c'}
pad_c	2 Phenylacetamide C8H9NO	amines	1.66667	1.14833	{'PHEOR': 'o2_c + phe__L_c --> co2_c + h2o_c + pad_c'}	1.32979	{'OOR2r': 'akg_c + coa_c + fdxo_42_c <=> co2_c + fdxr_42_c + h_c + succoa_c', 'PHEOR': 'o2_c + phe__L_c --> co2_c + h2o_c + pad_c', 'FRDO6r': 'fdxr_42_c + h_c + nad_c <=> fdxo_42_c + nadh_c'}
pphn_c	Prephenate	organic acids	1.57895	1.16788	{}	1.38122	{'OOR2r': 'akg_c + coa_c + fdxo_42_c <=> co2_c + fdxr_42_c + h_c + succoa_c', 'FRDO6r': 'fdxr_42_c + h_c + nad_c <=> fdxo_42_c + nadh_c'}
btoh_c	Butanol	alcohols	2.5	2.38506	{'BNOCA': 'btcoa_c + h_c + nadph_c --> btal_c + coa_c + nadp_c', 'ALCD4': 'btoh_c + nad_c <=> btal_c + h_c + nadh_c'}	2.5	{'PKETX': 'pi_c + xu5p__D_c --> actp_c + g3p_c + h2o_c', 'ALCD4': 'btoh_c + nad_c <=> btal_c + h_c + nadh_c', 'BTCOARx': 'btcoa_c + h_c + nadh_c --> btal_c + coa_c + nad_c'}
4adcho_c	4-amino-4-deoxychorismate	organic acids	1.57895	1.15663	{}	1.38122	{'OOR2r': 'akg_c + coa_c + fdxo_42_c <=> co2_c + fdxr_42_c + h_c + succoa_c', 'FRDO6r': 'fdxr_42_c + h_c + nad_c <=> fdxo_42_c + nadh_c', 'PABB': 'chor_c + nh4_c --> 4adcho_c + h2o_c'}
tyr__L_c	L-Tyrosine	amino acids	1.57895	1.16788	{}	1.38122	{'OOR2r': 'akg_c + coa_c + fdxo_42_c <=> co2_c + fdxr_42_c + h_c + succoa_c', 'FRDO5r': 'fdxr_42_c + h_c + nadp_c <=> fdxo_42_c + nadph_c'}
lald__L_c	L-Lactaldehyde	aldehydes	4.28571	3.58209	{}	3.84615	{'OOR2r': 'akg_c + coa_c + fdxo_42_c <=> co2_c + fdxr_42_c + h_c + succoa_c', 'FRDO5r': 'fdxr_42_c + h_c + nadp_c <=> fdxo_42_c + nadph_c'}
4hoxpac_c	4 Hydroxyphenylacetic acid C8H8O3	organic acids	1.76471	1.20907	{'C4HP': '34hpp_c + h_c --> 4hoxpacd_c + co2_c', '4HALDD_1': '4hoxpacd_c + h2o_c + nad_c --> 4hoxpac_c + 2.0 h_c + nadh_c'}	1.49701	{'4PHACTE_1': 'h2o_c + hphaccoa_c --> 4hoxpac_c + coa_c', 'OOR2r': 'akg_c + coa_c + fdxo_42_c <=> co2_c + fdxr_42_c + h_c + succoa_c', 'FRDO6r': 'fdxr_42_c + h_c + nad_c <=> fdxo_42_c + nadh_c', 'IOR3b': '34hpp_c + coa_c + fdxo_42_c --> co2_c + fdxr_42_c + h_c + hphaccoa_c'}
pacald_c	Phenylacetaldehyde	aldehydes	1.57895	1.16788	{'PPYRDC': 'h_c + phpyr_c --> co2_c + pacald_c'}	1.38122	{'OOR2r': 'akg_c + coa_c + fdxo_42_c <=> co2_c + fdxr_42_c + h_c + succoa_c', 'PPYRDC': 'h_c + phpyr_c --> co2_c + pacald_c', 'FRDO6r': 'fdxr_42_c + h_c + nad_c <=> fdxo_42_c + nadh_c'}
fc1p_c	L-Fuculose 1-phosphate	glycans	2.30769	1.83908	{}	2.03252	{'OOR2r': 'akg_c + coa_c + fdxo_42_c <=> co2_c + fdxr_42_c + h_c + succoa_c', 'FRDO6r': 'fdxr_42_c + h_c + nad_c <=> fdxo_42_c + nadh_c'}
ppap_c	Propanoyl phosphate	organic acids	4.28571	3.66337	{}	4.09836	{'ACOAR2m': 'h_m + hx2coa_m + nadph_m <=> hxcoa_m + nadp_m', 'HMR_9804': '3hpcoa_m + nadp_m <=> M03168_m + h_m + nadph_m', 'PRPNCOAHYDm': 'h2o_m + prpncoa_m <=> 3hpcoa_m', 'HMR_9803': '2.0 h_m + malcoa_m + nadph_m <=> M03168_m + h2o_m + nadp_m', 'r0432_1': 'crn_m + h_m + malcoa_m <=> HC10859_m + coa_m', 'PKETF': 'f6p_c + pi_c --> actp_c + e4p_c + h2o_c', 'ACOADH60_m': 'fad_m + hxcoa_m <=> fadh2_m…
salc_c	Salicylate	aromatics	2.14286	1.58416	{'SALCS': 'chor_c --> pyr_c + salc_c'}	1.81159	{'OOR2r': 'akg_c + coa_c + fdxo_42_c <=> co2_c + fdxr_42_c + h_c + succoa_c', 'PPDK': 'atp_c + pi_c + pyr_c --> amp_c + h_c + pep_c + ppi_c', 'PFK_ppi': 'f6p_c + ppi_c <=> fdp_c + h_c + pi_c', 'FRDO6r': 'fdxr_42_c + h_c + nad_c <=> fdxo_42_c + nadh_c', 'SALCS': 'chor_c --> pyr_c + salc_c'}
5aptn_c	5-Aminopentanoate	organic acids	2.5	1.83908	{'DAPO': '15dap_c + o2_c --> 5aptn_c + h_c + nh4_c'}	2.23214	{'OOR2r': 'akg_c + coa_c + fdxo_42_c <=> co2_c + fdxr_42_c + h_c + succoa_c', 'PPRDNDH': '2.0 h2o_c + nad_c + pprdn_c --> 5aptn_c + h_c + nadh_c', 'FRDO6r': 'fdxr_42_c + h_c + nad_c <=> fdxo_42_c + nadh_c', 'DAPAT': '15dap_c + akg_c --> glu__L_c + h2o_c + h_c + pprdn_c'}
galt1p_c	Galactitol 1-phosphate	glycans	2.30769	1.8677	{'GAL6PI': 'dgal6p_c <=> tag6p__D_c', 'A6PAG': 'atp_c + gal_c --> adp_c + dgal6p_c + h_c'}	2.10084	{'OOR2r': 'akg_c + coa_c + fdxo_42_c <=> co2_c + fdxr_42_c + h_c + succoa_c', 'GAL6PI': 'dgal6p_c <=> tag6p__D_c', 'FRDO6r': 'fdxr_42_c + h_c + nad_c <=> fdxo_42_c + nadh_c', 'A6PAG': 'atp_c + gal_c --> adp_c + dgal6p_c + h_c'}
12ppd__S_c	(S)-Propane-1,2-diol	alcohols	3.75	3.40426	{}	3.47222	{'OOR2r': 'akg_c + coa_c + fdxo_42_c <=> co2_c + fdxr_42_c + h_c + succoa_c', 'FRDO5r': 'fdxr_42_c + h_c + nadp_c <=> fdxo_42_c + nadph_c'}
T4hcinnm_c	Trans 4 Hydroxycinnamate C9H7O3	aromatics	1.57895	1.16788	{'T4HCINNMFM': '34hpl_m --> T4hcinnm_m + h2o_m', 'HMR_6782': '34hpp_c + h_c + nadh_c --> 34hpl_c + nad_c'}	1.38122	{'OOR2r': 'akg_c + coa_c + fdxo_42_c <=> co2_c + fdxr_42_c + h_c + succoa_c', 'T4HCINNMFM': '34hpl_m --> T4hcinnm_m + h2o_m', 'FRDO6r': 'fdxr_42_c + h_c + nad_c <=> fdxo_42_c + nadh_c', 'HMR_6782': '34hpp_c + h_c + nadh_c --> 34hpl_c + nad_c'}
man_c	D-Mannose	aldehydes	2.5	1.92	{}	2.23214	{'OOR2r': 'akg_c + coa_c + fdxo_42_c <=> co2_c + fdxr_42_c + h_c + succoa_c', 'FRDO6r': 'fdxr_42_c + h_c + nad_c <=> fdxo_42_c + nadh_c'}
lac__L_c	L-Lactate	organic acids	5	3.77953	{}	4.62963	{'OOR2r': 'akg_c + coa_c + fdxo_42_c <=> co2_c + fdxr_42_c + h_c + succoa_c', 'MALLAC': 'h_c + mal__L_c --> co2_c + lac__L_c', 'FRDO6r': 'fdxr_42_c + h_c + nad_c <=> fdxo_42_c + nadh_c'}
dopaqn_c	L-dopaquinone	ketones	1.76471	1.16788	{'HMR_6874': 'o2_c + tyr__L_c --> dopaqn_c + h2o_c'}	1.43678	{'OOR2r': 'akg_c + coa_c + fdxo_42_c <=> co2_c + fdxr_42_c + h_c + succoa_c', 'RE3198C': 'L_dpchrm_c + h_c + nadh_c <=> 2c23dh56dhoxin_c + nad_c', 'HMR_6876': '2c23dh56dhoxin_c + dopaqn_c <=> 34dhphe_c + L_dpchrm_c', 'FRDO6r': 'fdxr_42_c + h_c + nad_c <=> fdxo_42_c + nadh_c', 'HMR_6729': '2.0 h_c + o2_c + tyr__L_c --> 34dhphe_c + h2o_c'}
quln_c	Quinolinate	organic acids	2.72727	1.95122	{}	2.38095	{'OOR2r': 'akg_c + coa_c + fdxo_42_c <=> co2_c + fdxr_42_c + h_c + succoa_c', 'LPD5': 'dhlplarg_c + nad_c --> h_c + lplarg_c + nadh_c', 'FRDO6r': 'fdxr_42_c + h_c + nad_c <=> fdxo_42_c + nadh_c', 'HDR3': 'fdxr_42_c + 4.0 h_c + 4.0 lplarg_c + mql8_c + 2.0 nadph_c <=> 4.0 dhlplarg_c + fdxo_42_c + mqn8_c + 2.0 nadp_c'}
dhdascb_c	Dehydroascorbate	organic acids	3.33333	1.93966	{'GALDH_c': 'gal__L_c + nad_c --> gal14lac_c + h_c + nadh_c', 'GLACDH_m': '2.0 ficytc_m + gal14lac_m --> ascb__L_m + 2.0 focytc_m + 3.0 h_m', 'CYOOm': '4.0 focytc_m + 6.0 h_m + o2_m --> 4.0 ficytc_m + 2.0 h2o_m + 6.0 h_c', 'ASCBPOX_c': 'ascb__L_c + h2o2_c + h_c --> dhdascb_c + 2.0 h2o_c', 'GAL1PP_c': 'gal1p_c + h2o_c --> gal__L_c + pi_c'}	2.38095	{'OOR2r': 'akg_c + coa_c + fdxo_42_c <=> co2_c + fdxr_42_c + h_c + succoa_c', 'GALDH_c': 'gal__L_c + nad_c --> gal14lac_c + h_c + nadh_c', 'SOR': '2.0 h_c + 2.0 o2_c --> h2o2_c', 'GLACDH_m': '2.0 ficytc_m + gal14lac_m --> ascb__L_m + 2.0 focytc_m + 3.0 h_m', 'CYOOm': '4.0 focytc_m + 6.0 h_m + o2_m --> 4.0 ficytc_m + 2.0 h2o_m + 6.0 h_c', 'ASCBPOX_c': 'ascb__L_c + h2o2_c + h_c --> dhdascb_c + 2.0 …
mal__L_c	L-Malate	organic acids	5	3.90244	{}	4.62963	{'OOR2r': 'akg_c + coa_c + fdxo_42_c <=> co2_c + fdxr_42_c + h_c + succoa_c', 'FRDO6r': 'fdxr_42_c + h_c + nad_c <=> fdxo_42_c + nadh_c'}
asp__L_c	L-Aspartate	amino acids	5	3.90244	{}	4.62963	{'OOR2r': 'akg_c + coa_c + fdxo_42_c <=> co2_c + fdxr_42_c + h_c + succoa_c', 'FRDO6r': 'fdxr_42_c + h_c + nad_c <=> fdxo_42_c + nadh_c'}
phpyr_c	Phenylpyruvate	organic acids	1.57895	1.16788	{}	1.38122	{'OOR2r': 'akg_c + coa_c + fdxo_42_c <=> co2_c + fdxr_42_c + h_c + succoa_c', 'FRDO5r': 'fdxr_42_c + h_c + nadp_c <=> fdxo_42_c + nadph_c'}
12ppd__R_c	(R)-Propane-1,2-diol	alcohols	3.75	3.40426	{}	3.47222	{'OOR2r': 'akg_c + coa_c + fdxo_42_c <=> co2_c + fdxr_42_c + h_c + succoa_c', 'FRDO6r': 'fdxr_42_c + h_c + nad_c <=> fdxo_42_c + nadh_c'}
dgal6p_c	D-Galactose 6-phosphate	glycans	2.5	1.92	{'A6PAG': 'atp_c + gal_c --> adp_c + dgal6p_c + h_c'}	2.23214	{'OOR2r': 'akg_c + coa_c + fdxo_42_c <=> co2_c + fdxr_42_c + h_c + succoa_c', 'FRDO6r': 'fdxr_42_c + h_c + nad_c <=> fdxo_42_c + nadh_c', 'A6PAG': 'atp_c + gal_c --> adp_c + dgal6p_c + h_c'}
34dhphe_c	3,4-Dihydroxy-L-phenylalanine	aromatics	1.66667	1.16788	{'TYRDOPO': 'o2_c + 2.0 tyr__L_c --> 2.0 34dhphe_c'}	1.38122	{'OOR2r': 'akg_c + coa_c + fdxo_42_c <=> co2_c + fdxr_42_c + h_c + succoa_c', 'FRDO6r': 'fdxr_42_c + h_c + nad_c <=> fdxo_42_c + nadh_c', 'HMR_6729': '2.0 h_c + o2_c + tyr__L_c --> 34dhphe_c + h2o_c'}
succ_c	Succinate	organic acids	4.28571	3.71901	{}	4.09836	{'OOR2r': 'akg_c + coa_c + fdxo_42_c <=> co2_c + fdxr_42_c + h_c + succoa_c', 'FRDO6r': 'fdxr_42_c + h_c + nad_c <=> fdxo_42_c + nadh_c'}
xylt_c	Xylitol C5H12O5	alcohols	2.72727	2.22222	{'AL4D': 'arabl__D_c + nad_c --> h_c + nadh_c + xylu__D_c', 'ALDR': 'arab__D_c + h_c + nadph_c --> arabl__D_c + nadp_c', 'XYLTD_D': 'nad_c + xylt_c <=> h_c + nadh_c + xylu__D_c'}	2.47525	{'OOR2r': 'akg_c + coa_c + fdxo_42_c <=> co2_c + fdxr_42_c + h_c + succoa_c', 'FRDO6r': 'fdxr_42_c + h_c + nad_c <=> fdxo_42_c + nadh_c', 'AL4D': 'arabl__D_c + nad_c --> h_c + nadh_c + xylu__D_c', 'ALDR': 'arab__D_c + h_c + nadph_c --> arabl__D_c + nadp_c', 'XYLTD_D': 'nad_c + xylt_c <=> h_c + nadh_c + xylu__D_c'}
gal__L_c	L-Galactose	glycans	2.5	1.92	{'GAL1PP_c': 'gal1p_c + h2o_c --> gal__L_c + pi_c'}	2.23214	{'OOR2r': 'akg_c + coa_c + fdxo_42_c <=> co2_c + fdxr_42_c + h_c + succoa_c', 'FRDO6r': 'fdxr_42_c + h_c + nad_c <=> fdxo_42_c + nadh_c', 'GAL1PP_c': 'gal1p_c + h2o_c --> gal__L_c + pi_c'}
hmcr_c	Homocitrulline	amino acids	2.14286	1.80791	{'HMCRNc': 'cbp_c + lys__L_c <=> h_c + hmcr_c + pi_c'}	1.92308	{'OOR2r': 'akg_c + coa_c + fdxo_42_c <=> co2_c + fdxr_42_c + h_c + succoa_c', 'FRDO6r': 'fdxr_42_c + h_c + nad_c <=> fdxo_42_c + nadh_c', 'HMCRNc': 'cbp_c + lys__L_c <=> h_c + hmcr_c + pi_c'}
selcys_c	Selenocysteine	amino acids	5	3.28502	{'ACSERL_c': 'acser_c + seln_c --> ac_c + selcys_c'}	3.48485	{'OOR2r': 'akg_c + coa_c + fdxo_42_c <=> co2_c + fdxr_42_c + h_c + succoa_c', 'FldAct': 'fald_c + thf_c --> h2o_c + mlthf_c', 'AGTi': 'ala__L_c + glx_c <=> gly_c + pyr_c', 'FRDO6r': 'fdxr_42_c + h_c + nad_c <=> fdxo_42_c + nadh_c', 'ACSERL_c': 'acser_c + seln_c --> ac_c + selcys_c'}
glcr_c	D-Glucarate	organic acids	3.33333	2.06009	{'UDPGNP': 'h2o_c + udpglcur_c --> glcur_c + h_c + udp_c', 'GLCURDH': 'glcur_c + h2o_c + nad_c <=> glcr_c + 2.0 h_c + nadh_c'}	2.74725	{'UDPGNP': 'h2o_c + udpglcur_c --> glcur_c + h_c + udp_c', 'GLCURDH': 'glcur_c + h2o_c + nad_c <=> glcr_c + 2.0 h_c + nadh_c', 'POR': 'coa_c + fdxo_42_c + pyr_c <=> accoa_c + co2_c + fdxr_42_c + h_c', '2DHPFALDL': '2dhp_c <=> 3mob_c + fald_c', 'PFK_ppi': 'f6p_c + ppi_c <=> fdp_c + h_c + pi_c', 'FRDO6r': 'fdxr_42_c + h_c + nad_c <=> fdxo_42_c + nadh_c'}
mnl_c	D-Mannitol	alcohols	2.30769	1.8677	{'MNLDHr': 'mnl_c + nad_c <=> h_c + man_c + nadh_c'}	2.10084	{'OOR2r': 'akg_c + coa_c + fdxo_42_c <=> co2_c + fdxr_42_c + h_c + succoa_c', 'FRDO6r': 'fdxr_42_c + h_c + nad_c <=> fdxo_42_c + nadh_c', 'MNLDHr': 'mnl_c + nad_c <=> h_c + man_c + nadh_c'}
ppa_c	Propionate (n-C3:0)	fatty acids and lipids	4.28571	3.81443	{}	4.28571	{'ACOAR2m': 'h_m + hx2coa_m + nadph_m <=> hxcoa_m + nadp_m', 'HMR_9804': '3hpcoa_m + nadp_m <=> M03168_m + h_m + nadph_m', 'PRPNCOAHYDm': 'h2o_m + prpncoa_m <=> 3hpcoa_m', 'HMR_9803': '2.0 h_m + malcoa_m + nadph_m <=> M03168_m + h2o_m + nadp_m', 'r0432_1': 'crn_m + h_m + malcoa_m <=> HC10859_m + coa_m', 'PKETF': 'f6p_c + pi_c --> actp_c + e4p_c + h2o_c', 'r0431_1': 'crn_c + h_c + malcoa_c <=> HC1…
ala__L_c	L-Alanine	amino acids	5	4.14239	{}	5	{'OOR2r': 'akg_c + coa_c + fdxo_42_c <=> co2_c + fdxr_42_c + h_c + succoa_c', 'FRDO6r': 'fdxr_42_c + h_c + nad_c <=> fdxo_42_c + nadh_c'}
pta_c	Pentanoate	fatty acids and lipids	2.30769	2.11196	{'HVCD': '3optcoa_c + h_c + nadh_c <=> 3hptcoa_c + nad_c', 'VCACT': 'accoa_c + ppcoa_c <=> 3optcoa_c + coa_c', 'FACOAE50': 'h2o_c + ptcoa_c --> coa_c + h_c + pta_c', 'VCOAD': 'fad_c + ptcoa_c <-- fadh2_c + pt2coa_c', 'VECOAH': '3hptcoa_c <=> h2o_c + pt2coa_c'}	2.25225	{'HVCD': '3optcoa_c + h_c + nadh_c <=> 3hptcoa_c + nad_c', 'VCACT': 'accoa_c + ppcoa_c <=> 3optcoa_c + coa_c', 'HMR_9804': '3hpcoa_m + nadp_m <=> M03168_m + h_m + nadph_m', 'PRPNCOAHYDm': 'h2o_m + prpncoa_m <=> 3hpcoa_m', 'HMR_9803': '2.0 h_m + malcoa_m + nadph_m <=> M03168_m + h2o_m + nadp_m', 'FACOAE50': 'h2o_c + ptcoa_c --> coa_c + h_c + pta_c', 'r0432_1': 'crn_m + h_m + malcoa_m <=> HC10859_m…
glutar_c	Glutarate	organic acids	3	1.95122	{'OXPTNDH_1': 'nad_c + oxptn_c --> glutar_c + nadh_c', 'DAPO': '15dap_c + o2_c --> 5aptn_c + h_c + nh4_c', 'APTNAT': '5aptn_c + akg_c <=> glu__L_c + oxptn_c'}	2.55102	{'OOR2r': 'akg_c + coa_c + fdxo_42_c <=> co2_c + fdxr_42_c + h_c + succoa_c', 'PPRDNDH': '2.0 h2o_c + nad_c + pprdn_c --> 5aptn_c + h_c + nadh_c', 'FRDO6r': 'fdxr_42_c + h_c + nad_c <=> fdxo_42_c + nadh_c', 'APTNAT': '5aptn_c + akg_c <=> glu__L_c + oxptn_c', 'OXPTNDH': 'h2o_c + nad_c + oxptn_c <=> glutar_c + 2.0 h_c + nadh_c', 'DAPAT': '15dap_c + akg_c --> glu__L_c + h2o_c + h_c + pprdn_c'}
ala_B_c	Beta-Alanine	amino acids	5	3.90244	{}	4.62963	{'OOR2r': 'akg_c + coa_c + fdxo_42_c <=> co2_c + fdxr_42_c + h_c + succoa_c', 'FRDO6r': 'fdxr_42_c + h_c + nad_c <=> fdxo_42_c + nadh_c'}
ppoh_c	1-Propanol	alcohols	3.33333	3.15556	{'MMSAD2': 'coa_c + nad_c + ppal_c <=> h_c + nadh_c + ppcoa_c', 'ALCD3ir': 'h_c + nadh_c + ppal_c <=> nad_c + ppoh_c'}	3.33333	{'HMR_9804': '3hpcoa_m + nadp_m <=> M03168_m + h_m + nadph_m', 'PRPNCOAHYDm': 'h2o_m + prpncoa_m <=> 3hpcoa_m', 'HMR_9803': '2.0 h_m + malcoa_m + nadph_m <=> M03168_m + h2o_m + nadp_m', 'r0432_1': 'crn_m + h_m + malcoa_m <=> HC10859_m + coa_m', 'ACOAR4m': 'dc2coa_m + h_m + nadph_m <=> dcacoa_m + nadp_m', 'ACOADH100_m': 'dcacoa_m + fad_m <=> dc2coa_m + fadh2_m', 'MMSAD2': 'coa_c + nad_c + ppal_c <…
skm_c	Shikimate	organic acids	2.14286	1.64948	{}	1.92308	{'OOR2r': 'akg_c + coa_c + fdxo_42_c <=> co2_c + fdxr_42_c + h_c + succoa_c', 'FRDO6r': 'fdxr_42_c + h_c + nad_c <=> fdxo_42_c + nadh_c'}
tym_c	Tyramine	amines	1.57895	1.16788	{'TYRCBOX': 'h_c + tyr__L_c --> co2_c + tym_c'}	1.38122	{'OOR2r': 'akg_c + coa_c + fdxo_42_c <=> co2_c + fdxr_42_c + h_c + succoa_c', 'FRDO5r': 'fdxr_42_c + h_c + nadp_c <=> fdxo_42_c + nadph_c', 'TYRCBOX': 'h_c + tyr__L_c --> co2_c + tym_c'}
1btol_c	1-Butanol	alcohols	2.5	2.38506	{'BTS': 'btal_c + h_c + nadh_c --> 1btol_c + nad_c', 'BTCOARx': 'btcoa_c + h_c + nadh_c --> btal_c + coa_c + nad_c'}	2.5	{'BTS': 'btal_c + h_c + nadh_c --> 1btol_c + nad_c', 'PKETX': 'pi_c + xu5p__D_c --> actp_c + g3p_c + h2o_c', 'BTCOARx': 'btcoa_c + h_c + nadh_c --> btal_c + coa_c + nad_c'}
peamn_c	Phenethylamine	amines	1.5	1.14833	{'PHYCBOXL': 'h_c + phe__L_c --> co2_c + peamn_c'}	1.32979	{'OOR2r': 'akg_c + coa_c + fdxo_42_c <=> co2_c + fdxr_42_c + h_c + succoa_c', 'PHYCBOXL': 'h_c + phe__L_c --> co2_c + peamn_c', 'FRDO6r': 'fdxr_42_c + h_c + nad_c <=> fdxo_42_c + nadh_c'}
but_c	Butyrate	fatty acids and lipids	3	2.82313	{'BUTCT2': 'acac_c + btcoa_c --> aacoa_c + but_c'}	3	{'OOR2r': 'akg_c + coa_c + fdxo_42_c <=> co2_c + fdxr_42_c + h_c + succoa_c', 'BUTCT2': 'acac_c + btcoa_c --> aacoa_c + but_c', 'POR': 'coa_c + fdxo_42_c + pyr_c <=> accoa_c + co2_c + fdxr_42_c + h_c'}
ac_c	Acetate	organic acids	7.5	6.8254	{}	7.5	{'OOR2r': 'akg_c + coa_c + fdxo_42_c <=> co2_c + fdxr_42_c + h_c + succoa_c', 'FRDO6r': 'fdxr_42_c + h_c + nad_c <=> fdxo_42_c + nadh_c'}

## Sheet: iML1515_meoh_anaerobic
Producibility and optimization for 300 products in E. coli using methanol as the substrate under the anaerobic condition
product	product name	category	maximum theoretical yield(mmol/10mmol)	producibility_yield(mmol/10mmol)	heterologous reactions for synthesis	optimization_yield(mmol/10mmol)	heterologous reactions for optimization
13dampp_c	1 3 Diaminopropane	amines	3.75	0.28571	{'RE1897C': 'nad_c + spmd_c <=> CE5586_c + h_c + nadh_c', 'RE0691C': '4abutn_c <=> CE1944_c + h2o_c', 'NAD_H2': 'h_c + nadh_c <=> h2_c + nad_c', 'RE1898C': 'CE5586_c <=> 13dampp_c + CE1944_c'}	1.66667	{'CSPMDDH': 'aspsa_c + h_c + nadph_c + ptrc_c --> cspmd_c + h2o_c + nadp_c', 'NAR_syn_2': 'fdxo_2_2_c + h2o_c + no2_c <=> fdxrd_c + 2.0 h_c + no3_c', 'RE1897C': 'nad_c + spmd_c <=> CE5586_c + h_c + nadh_c', 'ORNTAC': 'acorn_c + glu__L_c <=> acglu_c + orn_c', 'RE0691C': '4abutn_c <=> CE1944_c + h2o_c', 'NAR_syn': '2.0 fdxrd_c + 2.0 h_c + no3_c --> 2.0 fdxo_2_2_c + h2o_c + no2_c', 'SSCOARy': 'h_c +…
25dop_c	2,5-dioxopentanoate	organic acids	3.33333	1.85185	{'NAD_H2': 'h_c + nadh_c <=> h2_c + nad_c', 'DOPDH': '25dop_c + h2o_c + nadp_c <=> akg_c + 2.0 h_c + nadph_c'}	2.22222	{'OOR2r': 'akg_c + coa_c + fdxo_42_c <=> co2_c + fdxr_42_c + h_c + succoa_c', 'FRDO6r': 'fdxr_42_c + h_c + nad_c <=> fdxo_42_c + nadh_c', 'DOPDH': '25dop_c + h2o_c + nadp_c <=> akg_c + 2.0 h_c + nadph_c', 'HYDFDN': 'fdxr_42_c + 3.0 h_c + nadh_c --> fdxo_42_c + 2.0 h2_c + nad_c'}
2dhglcn_c	2-Dehydro-D-gluconate	organic acids	3	1.01449	{'2DHGLCNkt_tpp': '2dhglcn_p + h_p --> 2dhglcn_c + h_c', 'NAD_H2': 'h_c + nadh_c <=> h2_c + nad_c', 'GADktpp': 'fad_c + glcn_p <=> 2dhglcn_p + fadh2_c'}	1.33333	{'2DHGLCNkt_tpp': '2dhglcn_p + h_p --> 2dhglcn_c + h_c', 'GAD2ktpp': 'glcn_p + q8_c --> 2dhglcn_p + q8h2_c', 'NAR_syn_2': 'fdxo_2_2_c + h2o_c + no2_c <=> fdxrd_c + 2.0 h_c + no3_c', 'FNOR': '2.0 fdxrd_c + h_c + nadp_c <=> 2.0 fdxo_2_2_c + nadph_c'}
2hbut_c	2-Hydroxybutyrate	organic acids	3.33333	1.66667	{'NAD_H2': 'h_c + nadh_c <=> h2_c + nad_c', 'LDH2': '2hbut_c + nad_c <=> 2obut_c + h_c + nadh_c'}	2.5	{'CITCIa': 'citm_c <=> citac_c + h2o_c', 'CITCIb': 'citac_c + h2o_c <=> r3mmal_c', 'ERTHMMOR': 'nad_c + r3mmal_c --> 2obut_c + co2_c + nadh_c', 'HSDA': 'hom__L_c --> 2obut_c + nh4_c', 'CITMS': 'accoa_c + h2o_c + pyr_c --> citm_c + coa_c + h_c', 'FE3t': 'fe3_e --> fe3_c', 'LDH2': '2hbut_c + nad_c <=> 2obut_c + h_c + nadh_c'}
2mbtoh_c	2 methyl 1 butanol C5H12O	alcohols	2	1.33333	{'3MOPDC': '3mop_c + h_c --> 2mbald_c + co2_c', 'NAD_H2': 'h_c + nadh_c <=> h2_c + nad_c', 'ALCD22xi': '2mbald_c + h_c + nadh_c --> 2mbtoh_c + nad_c'}	2	{'HSDA': 'hom__L_c --> 2obut_c + nh4_c', 'ACKILE': '2mb_p_c + adp_c --> 2mba_c + atp_c', 'OOR2r': 'akg_c + coa_c + fdxo_42_c <=> co2_c + fdxr_42_c + h_c + succoa_c', '2MBALDH': '2mbald_c + h2o_c + nad_c <=> 2mba_c + 2.0 h_c + nadh_c', 'VOR3b': '3mop_c + coa_c + fdxo_42_c --> 2mbcoa_c + co2_c + fdxr_42_c + h_c', 'PTAILE': '2mbcoa_c + pi_c --> 2mb_p_c + coa_c', 'ALCD22xi': '2mbald_c + h_c + nadh_c …
2mm__R_c	(R)-2-Methylmalate	organic acids	3.33333	2.08333	{'MMS': 'accoa_c + h2o_c + pyr_c --> 2mm__R_c + coa_c + h_c', 'NAD_H2': 'h_c + nadh_c <=> h2_c + nad_c'}	2.5	{'HYDFDi': 'fdxr_42_c + 2.0 h_c <=> fdxo_42_c + h2_c', 'OOR2r': 'akg_c + coa_c + fdxo_42_c <=> co2_c + fdxr_42_c + h_c + succoa_c', 'MMS': 'accoa_c + h2o_c + pyr_c --> 2mm__R_c + coa_c + h_c', 'NAD_H2': 'h_c + nadh_c <=> h2_c + nad_c'}
2oxoadp_c	2 Oxoadipate C6H6O5	organic acids	2.72727	1.33333	{'LAT': 'akg_c + lys__L_c <=> L2aadp6sa_c + glu__L_c', 'AATA': '2oxoadp_c + glu__L_c <=> L2aadp_c + akg_c', 'AASDH1_c': 'L2aadp6sa_c + h2o_c + nadp_c --> L2aadp_c + 2.0 h_c + nadph_c', 'NAD_H2': 'h_c + nadh_c <=> h2_c + nad_c'}	1.66667	{'HCITI': 'hcit_c <=> hicit_c', 'OOR2r': 'akg_c + coa_c + fdxo_42_c <=> co2_c + fdxr_42_c + h_c + succoa_c', 'AACT': 'accoa_c + akg_c + h2o_c + 2.0 h_c <=> coa_c + hcit_c', 'FRDO6r': 'fdxr_42_c + h_c + nad_c <=> fdxo_42_c + nadh_c', 'HICITD': 'hicit_c + nad_c --> 2oxoadp_c + co2_c + 3.0 h_c + nadh_c', 'HYDFDN': 'fdxr_42_c + 3.0 h_c + nadh_c --> fdxo_42_c + 2.0 h2_c + nad_c'}
2ppoh_c	2-Propanol	alcohols	3.33333	2.38095	{'NAD_H2': 'h_c + nadh_c <=> h2_c + nad_c', 'ALCD20y': '2ppoh_c + nadp_c <=> acetone_c + h_c + nadph_c', 'ADCi': 'acac_c + h_c --> acetone_c + co2_c'}	3.33333	{'FLNDPR2r': '2.0 flxr_c + h_c + nadh_c + 2.0 nadp_c <=> 2.0 flxso_c + nad_c + 2.0 nadph_c', 'OOR2r': 'akg_c + coa_c + fdxo_42_c <=> co2_c + fdxr_42_c + h_c + succoa_c', 'ALCD20y': '2ppoh_c + nadp_c <=> acetone_c + h_c + nadph_c', 'ADCi': 'acac_c + h_c --> acetone_c + co2_c', 'POR': 'coa_c + fdxo_42_c + pyr_c <=> accoa_c + co2_c + fdxr_42_c + h_c'}
34dhbald_c	3,4-dihydroxybenzaldehyde	aldehydes	2.14286	0	{}	0	{}
34dhbz_c	3,4-Dihydroxybenzoate	aromatics	2.30769	1.17647	{'DHSKDH': '3dhsk_c --> 34dhbz_c + h2o_c', 'NAD_H2': 'h_c + nadh_c <=> h2_c + nad_c'}	1.17647	{'DHSKDH': '3dhsk_c --> 34dhbz_c + h2o_c', 'H2ASE_syn': 'h_c + nadph_c <=> h2_c + nadp_c'}
3aap_c	3-acetamidopropanal	aldehydes	2.72727	0	{}	0	{}
3aib_c	L-3-Amino-isobutanoate	amino acids	3.33333	0.74074	{'NAD_H2': 'h_c + nadh_c <=> h2_c + nad_c', 'DHPM2': '56dthm_c + h2o_c --> 3uib_c + h_c', 'r0330': 'h_c + nadh_c + thym_c --> 56dthm_c + nad_c', 'BUP': '3uib_c + h2o_c + 2.0 h_c --> 3aib_c + co2_c + nh4_c'}	1.42857	{'NAR_syn_2': 'fdxo_2_2_c + h2o_c + no2_c <=> fdxrd_c + 2.0 h_c + no3_c', 'FNOR': '2.0 fdxrd_c + h_c + nadp_c <=> 2.0 fdxo_2_2_c + nadph_c', 'PFK_ppi': 'f6p_c + ppi_c <=> fdp_c + h_c + pi_c', 'FldAct': 'fald_c + thf_c --> h2o_c + mlthf_c', 'DUTUP': 'dutp_c + uri_c <=> dudp_c + h_c + ump_c', 'DHPM2': '56dthm_c + h2o_c --> 3uib_c + h_c', 'r0330': 'h_c + nadh_c + thym_c --> 56dthm_c + nad_c', 'BUP':…
3dsphgn_c	3 Dehydrosphinganine C18H38NO2	alcohols	0.58824	0.46296	{'SERPT': 'h_c + pmtcoa_c + ser__L_c --> 3dsphgn_c + co2_c + coa_c', 'NAD_H2': 'h_c + nadh_c <=> h2_c + nad_c'}	0.55556	{'A4GA': '4abut_c + glx_c --> gly_c + sucsal_c', 'SERPT': 'h_c + pmtcoa_c + ser__L_c --> 3dsphgn_c + co2_c + coa_c', 'ACOAD1z': 'b2coa_c + fdxo_42_c + 2.0 nadh_c <=> btcoa_c + fdxr_42_c + 2.0 nad_c', 'OOR2r': 'akg_c + coa_c + fdxo_42_c <=> co2_c + fdxr_42_c + h_c + succoa_c', 'SSCOARy': 'h_c + nadph_c + succoa_c <=> coa_c + nadp_c + sucsal_c'}
3hmp_c	3-Hydroxy-2-methylpropanoate	organic acids	3.33333	0	{}	0	{}
3mbald_c	3 Methylbutanal C5H10O	aldehydes	2.14286	1.35135	{'4MOPDC': '4mop_c + h_c --> 3mbald_c + co2_c', 'NAD_H2': 'h_c + nadh_c <=> h2_c + nad_c'}	1.66667	{'4MOPDC': '4mop_c + h_c --> 3mbald_c + co2_c', 'OOR2r': 'akg_c + coa_c + fdxo_42_c <=> co2_c + fdxr_42_c + h_c + succoa_c', 'NAD_H2': 'h_c + nadh_c <=> h2_c + nad_c', 'FRDO6r': 'fdxr_42_c + h_c + nad_c <=> fdxo_42_c + nadh_c'}
3mox4hoxm_c	3-Methoxy-4-hydroxymandelate	aromatics	1.66667	0	{}	0	{}
3moxtyr_c	3-Methoxytyramine	aromatics	1.42857	0	{}	0	{}
3oxoadp_c	3-Oxoadipate	organic acids	2.72727	0	{}	0	{}
3pop_c	3-Phosphonopyruvate	organic acids	6	1.81818	{'HTHRPDH': 'nad_c + phthr_c --> 2a3pp_c + h_c + nadh_c', 'NAD_H2': 'h_c + nadh_c <=> h2_c + nad_c', 'ADAPAT': 'glu__L_c + nal2a6o_c <=> akg_c + n6all26d_c', 'NALN6': '2a3pp_c + nal2a6o_c --> 3pop_c + n6all26d_c'}	1.81818	{'HTHRPDH': 'nad_c + phthr_c --> 2a3pp_c + h_c + nadh_c', 'NAD_H2': 'h_c + nadh_c <=> h2_c + nad_c', 'NALN6_1': 'glu__L_c + nal2a6o_c <=> akg_c + n6all26d_c', 'NALN6': '2a3pp_c + nal2a6o_c --> 3pop_c + n6all26d_c'}
3uib_c	3-Ureidoisobutyrate	organic acids	3.33333	0.74074	{'NAD_H2': 'h_c + nadh_c <=> h2_c + nad_c', 'DHPM2': '56dthm_c + h2o_c --> 3uib_c + h_c', 'DURAD2': '56dthm_c + nadp_c <=> h_c + nadph_c + thym_c'}	1.42857	{'SELt': 'sel_e <=> sel_c', 'PFK_ppi': 'f6p_c + ppi_c <=> fdp_c + h_c + pi_c', 'FldAct': 'fald_c + thf_c --> h2o_c + mlthf_c', 'DUTUP': 'dutp_c + uri_c <=> dudp_c + h_c + ump_c', 'DHPM2': '56dthm_c + h2o_c --> 3uib_c + h_c', 'r0330': 'h_c + nadh_c + thym_c --> 56dthm_c + nad_c', 'SELTt': 'slnt_e <=> slnt_c'}
4fumacac_c	4 Fumarylacetoacetate C8H6O6	organic acids	2.14286	0	{}	0	{}
4mlacac_c	4 Maleylacetoacetate C8H6O6	organic acids	2.14286	0	{}	0	{}
4pyrdx_c	4-Pyridoxate	vitamins	2	0	{}	0	{}
4tmeabut_c	4-Trimethylammoniobutanal	aldehydes	1.57895	0	{}	0	{}
5hoxindact_c	5-Hydroxyindoleacetaldehyde	aromatics	1.42857	0	{}	0	{}
5hoxindoa_c	5-Hydroxyindoleacetate	aromatics	1.5	0	{}	0	{}
5htrp_c	5-Hydroxy-L-tryptophan	amino acids	1.36364	0	{}	0	{}
5oxpro_c	5-Oxoproline	organic acids	3.33333	1.66667	{'NAD_H2': 'h_c + nadh_c <=> h2_c + nad_c', 'r0568': 'glucys_c --> 5oxpro_c + cys__L_c'}	1.66667	{'CLt3_1pp': 'cl_c + h_c --> cl_p + h_p', 'r0568': 'glucys_c --> 5oxpro_c + cys__L_c', 'THIH': 'trdrd_c --> 2.0 h_c + trdox_c'}
5pmev_c	R 5 Phosphomevalonate C6H10O7P	organic acids	2.14286	1.28205	{'MEVK1_1': 'atp_c + mev__R_c --> 5pmev_c + adp_c', 'NAD_H2': 'h_c + nadh_c <=> h2_c + nad_c', 'MHGS': 'aacoa_c + accoa_c + h2o_c --> coa_c + hmgcoa_c', 'HMGCOAR': 'coa_c + mev__R_c + 2.0 nadp_c <=> 2.0 h_c + hmgcoa_c + 2.0 nadph_c'}	1.42857	{'PKETF': 'f6p_c + pi_c --> actp_c + e4p_c + h2o_c', 'MEVK1_1': 'atp_c + mev__R_c --> 5pmev_c + adp_c', 'NAD_H2': 'h_c + nadh_c <=> h2_c + nad_c', 'MHGS': 'aacoa_c + accoa_c + h2o_c --> coa_c + hmgcoa_c', 'HMGCOAR': 'coa_c + mev__R_c + 2.0 nadp_c <=> 2.0 h_c + hmgcoa_c + 2.0 nadph_c'}
6hnac_c	6-Hydroxynicotinate	organic acids	3	0	{}	0	{}
6hoxmelatn_c	6hoxmelatn c	aromatics	1.07143	0	{}	0	{}
C02356_c	(S)-2-Aminobutanoate	amino acids	3.33333	1.66667	{'NAD_H2': 'h_c + nadh_c <=> h2_c + nad_c', 'RE2034C': 'C02356_c + akg_c <=> 2obut_c + glu__L_c'}	2.5	{'CITCIa': 'citm_c <=> citac_c + h2o_c', 'CITCIb': 'citac_c + h2o_c <=> r3mmal_c', 'ERTHMMOR': 'nad_c + r3mmal_c --> 2obut_c + co2_c + nadh_c', 'HSDA': 'hom__L_c --> 2obut_c + nh4_c', 'CITMS': 'accoa_c + h2o_c + pyr_c --> citm_c + coa_c + h_c', 'THIH': 'trdrd_c --> 2.0 h_c + trdox_c', 'RE2034C': 'C02356_c + akg_c <=> 2obut_c + glu__L_c', 'GAPD_1': 'g3p_c + nad_c + pi_c --> 13dpg_c + nadh_c'}
C02442_c	N-methyltyraminium	amines	1.36364	0.47619	{'RE2124C': 'amet_c + tym_c --> C02442_c + ahcys_c + h_c', 'TYRCBOX': 'h_c + tyr__L_c --> co2_c + tym_c', 'NAD_H2': 'h_c + nadh_c <=> h2_c + nad_c'}	0.58824	{'RE2124C': 'amet_c + tym_c --> C02442_c + ahcys_c + h_c', 'TYRCBOX': 'h_c + tyr__L_c --> co2_c + tym_c', 'AHCi': 'ahcys_c + h2o_c <=> adn_c + hcys__L_c', 'SDPTA_2': 'glu__L_c + sl26da_c --> akg_c + sl2a6o_c', 'PFK_ppi': 'f6p_c + ppi_c <=> fdp_c + h_c + pi_c', 'FldAct': 'fald_c + thf_c --> h2o_c + mlthf_c'}
C06199_c	Hordenine	aromatics	1.2	0.34483	{'RE2124C': 'amet_c + tym_c --> C02442_c + ahcys_c + h_c', 'TYRCBOX': 'h_c + tyr__L_c --> co2_c + tym_c', 'NAD_H2': 'h_c + nadh_c <=> h2_c + nad_c', 'OMP': 'C02442_c + amet_c <=> C06199_c + ahcys_c'}	0.47619	{'RE2124C': 'amet_c + tym_c --> C02442_c + ahcys_c + h_c', 'TYRCBOX': 'h_c + tyr__L_c --> co2_c + tym_c', 'AHCi': 'ahcys_c + h2o_c <=> adn_c + hcys__L_c', 'NAR_syn_2': 'fdxo_2_2_c + h2o_c + no2_c <=> fdxrd_c + 2.0 h_c + no3_c', 'FNOR': '2.0 fdxrd_c + h_c + nadp_c <=> 2.0 fdxo_2_2_c + nadph_c', 'PFK_ppi': 'f6p_c + ppi_c <=> fdp_c + h_c + pi_c', 'FldAct': 'fald_c + thf_c --> h2o_c + mlthf_c', 'OMP'…
C10164_c	Picolinic acid; pyridine-2-carboxylic acid	aromatics	2.72727	0	{}	0	{}
CE2949_c	Oxoxanthurenate; 8-Hydroxy-4-oxo-3,4-dihydro-2-quinolinecarboxylate	organic acids	1.66667	0	{}	0	{}
HC00460_c	2,5-dihydroxybenzoate	organic acids	2.30769	0	{}	0	{}
HC00576_c	Homocarnosine	amino acids	1.57895	0.40816	{'NAD_H2': 'h_c + nadh_c <=> h2_c + nad_c', 'r0465': '4abut_c + atp_c + his__L_c --> HC00576_c + amp_c + h_c + ppi_c'}	0.51282	{'SDPTA_2': 'glu__L_c + sl26da_c --> akg_c + sl2a6o_c', 'PFK_ppi': 'f6p_c + ppi_c <=> fdp_c + h_c + pi_c', 'FldAct': 'fald_c + thf_c --> h2o_c + mlthf_c', 'r0465': '4abut_c + atp_c + his__L_c --> HC00576_c + amp_c + h_c + ppi_c'}
HC01434_c	Oxalatosuccinate(3-)	organic acids	3.75	1.85185	{'r0422': 'icit_c + nadp_c <=> HC01434_c + h_c + nadph_c', 'NAD_H2': 'h_c + nadh_c <=> h2_c + nad_c'}	2.22222	{'r0422': 'icit_c + nadp_c <=> HC01434_c + h_c + nadph_c', 'OOR2r': 'akg_c + coa_c + fdxo_42_c <=> co2_c + fdxr_42_c + h_c + succoa_c', 'FRDO6r': 'fdxr_42_c + h_c + nad_c <=> fdxo_42_c + nadh_c', 'HYDFDN': 'fdxr_42_c + 3.0 h_c + nadh_c --> fdxo_42_c + 2.0 h2_c + nad_c'}
L_dpchrm_c	L-Dopachrome	aromatics	1.875	0	{}	0	{}
Lcyst_c	L-Cysteate	organosulfurs	5	1.11111	{'SERHL': 'ser__L_c --> 2amac_c + h2o_c', 'NAD_H2': 'h_c + nadh_c <=> h2_c + nad_c', '2AMACSULT': '2amac_c + nadph_c + paps_c --> Lcyst_c + nadp_c + pap_c'}	2.22222	{'APSR2': 'aps_c + grxrd_c --> amp_c + grxox_c + 2.0 h_c + so3_c', 'PSLS': 'h_c + pep_c + so3_c --> slp__L_c', 'SADT': 'atp_c + h_c + so4_c --> aps_c + ppi_c', 'PFK_ppi': 'f6p_c + ppi_c <=> fdp_c + h_c + pi_c', 'ASPA1': 'Lcyst_c + akg_c <=> 3spyr_c + glu__L_c', 'NAD_H2': 'h_c + nadh_c <=> h2_c + nad_c', 'SLDy': 'nadp_c + sl__L_c <=> 3spyr_c + h_c + nadph_c', 'PSLP': 'h2o_c + slp__L_c --> pi_c + s…
N1sprm_c	N1 Acetylspermine C12H31N4O	amines	0.96774	0.15625	{'DIAT': 'accoa_c + sprm_c --> N1sprm_c + coa_c + h_c', 'NAD_H2': 'h_c + nadh_c <=> h2_c + nad_c', 'SPRMS': 'ametam_c + spmd_c --> 5mta_c + h_c + sprm_c'}	0.46512	{'CSPMDDH': 'aspsa_c + h_c + nadph_c + ptrc_c --> cspmd_c + h2o_c + nadp_c', 'MDRPD': '5mdru1p_c --> dkmpp_c + h2o_c', 'DIAT': 'accoa_c + sprm_c --> N1sprm_c + coa_c + h_c', 'MTRI': '5mdr1p_c <=> 5mdru1p_c', 'UNK5_1': '2kmb_c + phe__L_c --> met__L_c + phpyr_c', 'ORNTAC': 'acorn_c + glu__L_c <=> acglu_c + orn_c', 'PFK_ppi': 'f6p_c + ppi_c <=> fdp_c + h_c + pi_c', 'DKMPPD2': 'dkmpp_c + 3.0 h2o_c --…
Nacsertn_c	N-Acetylserotonin	aromatics	1.15385	0	{}	0	{}
Rh3cit_c	(R)-(homo)3citrate	organic acids	0	0.79365	{'AKACAL': 'accoa_c + h2o_c + ohexa_c --> Rh2cit_c + coa_c + h_c', 'CHACH': 'h2o_c + hacon_C_c <=> ihcit_T_c', 'NAD_H2': 'h_c + nadh_c <=> h2_c + nad_c', 'AKPCAL': 'accoa_c + h2o_c + ohepa_c --> Rh3cit_c + coa_c + h_c', 'TIH2CD': 'nad_c + tih2cit_c --> co2_c + nadh_c + ohepa_c', 'TIHCD': 'ihcit_T_c + nad_c --> co2_c + nadh_c + ohexa_c', 'THACH': 'h2o_c + hacon_T_c <=> Shcit_c', 'RH2CD': 'Rh2cit_c…	1	{'AKACAL': 'accoa_c + h2o_c + ohexa_c --> Rh2cit_c + coa_c + h_c', 'CHACH': 'h2o_c + hacon_C_c <=> ihcit_T_c', 'OOR2r': 'akg_c + coa_c + fdxo_42_c <=> co2_c + fdxr_42_c + h_c + succoa_c', 'NAD_H2': 'h_c + nadh_c <=> h2_c + nad_c', 'AKPCAL': 'accoa_c + h2o_c + ohepa_c --> Rh3cit_c + coa_c + h_c', 'TIH2CD': 'nad_c + tih2cit_c --> co2_c + nadh_c + ohepa_c', 'TIHCD': 'ihcit_T_c + nad_c --> co2_c + na…
abt_c	L Arabinitol C5H12O5	alcohols	2.72727	1.11111	{'ARABR': 'arab__L_c + h_c + nadph_c --> abt_c + nadp_c', 'UA4E': 'udpxyl_c <=> udparab_c', 'UAD': 'h2o_c + udparab_c --> arab__L_c + h_c + udp_c', 'NAD_H2': 'h_c + nadh_c <=> h2_c + nad_c', 'UDPGLDC': 'h_c + udpglcur_c --> co2_c + udpxyl_c'}	1.53846	{'XYLUR': 'h_c + nadph_c + xylu__L_c <=> nadp_c + xylt_c', 'ALDR': 'arab__D_c + h_c + nadph_c --> arabl__D_c + nadp_c', 'AL4D': 'arabl__D_c + nad_c --> h_c + nadh_c + xylu__D_c', 'ABTD': 'abt_c + nad_c <=> h_c + nadh_c + xylu__L_c', 'XYLTD_D': 'nad_c + xylt_c <=> h_c + nadh_c + xylu__D_c', 'NAD_H2': 'h_c + nadh_c <=> h2_c + nad_c'}
aces_c	Acetic ester C4H8O2	esters	3	2.08333	{'OHACT1': 'accoa_c + etoh_c --> aces_c + coa_c', 'NAD_H2': 'h_c + nadh_c <=> h2_c + nad_c'}	2.5	{'PKETX': 'pi_c + xu5p__D_c --> actp_c + g3p_c + h2o_c', 'OHACT1': 'accoa_c + etoh_c --> aces_c + coa_c', 'NAD_H2': 'h_c + nadh_c <=> h2_c + nad_c'}
acetone_c	Acetone	ketones	3.75	2.38095	{'NAD_H2': 'h_c + nadh_c <=> h2_c + nad_c', 'ADCi': 'acac_c + h_c --> acetone_c + co2_c'}	3.33333	{'OOR2r': 'akg_c + coa_c + fdxo_42_c <=> co2_c + fdxr_42_c + h_c + succoa_c', 'FRDO6r': 'fdxr_42_c + h_c + nad_c <=> fdxo_42_c + nadh_c', 'ADCi': 'acac_c + h_c --> acetone_c + co2_c'}
ach_c	Acetylcholine	amines	1.66667	0.35088	{'HMR_0654': 'M02686_c + amet_c --> M02758_c + ahcys_c + h_c', 'PSDm_hsc': 'h_c + ps_hs_c --> co2_c + pe_hs_c', 'HMR_0657': 'M02758_c + amet_c --> ahcys_c + pchol_hs_c', 'NAD_H2': 'h_c + nadh_c <=> h2_c + nad_c', 'PSSA1_hs': 'pchol_hs_c + ser__L_c <=> chol_c + ps_hs_c', 'HMR_0653': 'amet_c + pe_hs_c --> M02686_c + ahcys_c + 2.0 h_c', 'CHAT': 'accoa_c + chol_c <=> ach_c + coa_c'}	0.625	{'HMR_0654': 'M02686_c + amet_c --> M02758_c + ahcys_c + h_c', 'AHCi': 'ahcys_c + h2o_c <=> adn_c + hcys__L_c', 'NAR_syn_2': 'fdxo_2_2_c + h2o_c + no2_c <=> fdxrd_c + 2.0 h_c + no3_c', 'FNOR': '2.0 fdxrd_c + h_c + nadp_c <=> 2.0 fdxo_2_2_c + nadph_c', 'PSDm_hsc': 'h_c + ps_hs_c --> co2_c + pe_hs_c', 'HMR_0657': 'M02758_c + amet_c --> ahcys_c + pchol_hs_c', 'AGTi': 'ala__L_c + glx_c <=> gly_c + py…
acnam_c	N-Acetylneuraminate	glycans	1.42857	0.66667	{'UAG2EMA': 'h2o_c + uacgam_c --> acmana_c + h_c + udp_c', 'NAD_H2': 'h_c + nadh_c <=> h2_c + nad_c', 'ACNPLYS': 'acmana_c + h2o_c + pep_c --> acnam_c + pi_c'}	0.74074	{'UAG2EMA': 'h2o_c + uacgam_c --> acmana_c + h_c + udp_c', 'SDPTA_2': 'glu__L_c + sl26da_c --> akg_c + sl2a6o_c', 'PFK_ppi': 'f6p_c + ppi_c <=> fdp_c + h_c + pi_c', 'ACNPLYS': 'acmana_c + h2o_c + pep_c --> acnam_c + pi_c'}
actn__R_c	Acetoin	ketones	3	2.08333	{'ACALDCD': '2.0 acald_c --> actn__R_c', 'NAD_H2': 'h_c + nadh_c <=> h2_c + nad_c'}	2.5	{'PKETX': 'pi_c + xu5p__D_c --> actp_c + g3p_c + h2o_c', 'ACALDCD': '2.0 acald_c --> actn__R_c', 'NAD_H2': 'h_c + nadh_c <=> h2_c + nad_c'}
adpac_c	Adipic acid; hexane-1,6-dioic acid	organic acids	2.30769	0	{}	0	{}
amuco_c	2-Aminomuconate	organic acids	3	0	{}	0	{}
aprut_c	N Acetylputrescine C6H15N2O	amines	2	1.11111	{'NAD_H2': 'h_c + nadh_c <=> h2_c + nad_c', 'PTRCAT1': 'accoa_c + ptrc_c --> aprut_c + coa_c + h_c'}	1.33333	{'ORNTAC': 'acorn_c + glu__L_c <=> acglu_c + orn_c', 'OOR2r': 'akg_c + coa_c + fdxo_42_c <=> co2_c + fdxr_42_c + h_c + succoa_c', 'NAD_H2': 'h_c + nadh_c <=> h2_c + nad_c', 'PTRCAT1': 'accoa_c + ptrc_c --> aprut_c + coa_c + h_c', 'FDH7': 'co2_c + fdxr_42_c + h_c <-- fdxo_42_c + for_c'}
arach_c	Arachidic acid	fatty acids and lipids	0.51724	0.4065	{'FAS200': '3.0 h_c + malcoa_c + 2.0 nadph_c + ocdca_c --> arach_c + co2_c + coa_c + h2o_c + 2.0 nadp_c', 'NAD_H2': 'h_c + nadh_c <=> h2_c + nad_c'}	0.47619	{'FAS200': '3.0 h_c + malcoa_c + 2.0 nadph_c + ocdca_c --> arach_c + co2_c + coa_c + h2o_c + 2.0 nadp_c', 'FLNDPR2r': '2.0 flxr_c + h_c + nadh_c + 2.0 nadp_c <=> 2.0 flxso_c + nad_c + 2.0 nadph_c', 'ACOAD1z': 'b2coa_c + fdxo_42_c + 2.0 nadh_c <=> btcoa_c + fdxr_42_c + 2.0 nad_c', 'OOR2r': 'akg_c + coa_c + fdxo_42_c <=> co2_c + fdxr_42_c + h_c + succoa_c'}
ascb__L_c	L-Ascorbate	vitamins	3	0	{}	0	{}
avite1_c	Alpha-Tocopherol	vitamins	0.37037	0	{}	0	{}
bgly_c	N-Benzoylglycine	organic acids	1.66667	0.52632	{'BSCT': 'coa_c + 4.0 h_c + sbzcoa_c <=> benzcoa_c + succoa_c', 'NAD_H2': 'h_c + nadh_c <=> h2_c + nad_c', 'NBAH': 'bgly_c + h2o_c <=> bz_c + gly_c', 'SUCBZT1': 'bz_c + 4.0 h_c + succoa_c <=> benzcoa_c + succ_c'}	0.76923	{'GLYTA': 'glu__L_c + glx_c <=> akg_c + gly_c', 'NAR_syn_2': 'fdxo_2_2_c + h2o_c + no2_c <=> fdxrd_c + 2.0 h_c + no3_c', 'FNOR': '2.0 fdxrd_c + h_c + nadp_c <=> 2.0 fdxo_2_2_c + nadph_c', 'FRDO6r': 'fdxr_42_c + h_c + nad_c <=> fdxo_42_c + nadh_c', 'SUCBZT2': '4hbz_c + succoa_c <=> 4hbzcoa_c + succ_c', 'NBAH': 'bgly_c + h2o_c <=> bz_c + gly_c', 'SUCBZT1': 'bz_c + 4.0 h_c + succoa_c <=> benzcoa_c +…
bhb_c	(R)-3-Hydroxybutanoate	fatty acids and lipids	3.33333	2.38095	{'BDH': 'bhb_c + nad_c <=> acac_c + h_c + nadh_c', 'NAD_H2': 'h_c + nadh_c <=> h2_c + nad_c'}	3.33333	{'BDH': 'bhb_c + nad_c <=> acac_c + h_c + nadh_c', 'OOR2r': 'akg_c + coa_c + fdxo_42_c <=> co2_c + fdxr_42_c + h_c + succoa_c', 'POR': 'coa_c + fdxo_42_c + pyr_c <=> accoa_c + co2_c + fdxr_42_c + h_c'}
btal_c	Butanal C4H8O	aldehydes	2.72727	2.08333	{'NAD_H2': 'h_c + nadh_c <=> h2_c + nad_c', 'BNOCA': 'btcoa_c + h_c + nadph_c --> btal_c + coa_c + nadp_c'}	2.72727	{'BUTCT2': 'acac_c + btcoa_c --> aacoa_c + but_c', 'OOR2r': 'akg_c + coa_c + fdxo_42_c <=> co2_c + fdxr_42_c + h_c + succoa_c', 'BUTAFDOR': 'btal_c + fdxo_42_c + h2o_c <=> but_c + fdxr_42_c + 3.0 h_c', 'FRDO6r': 'fdxr_42_c + h_c + nad_c <=> fdxo_42_c + nadh_c'}
btd_RR_c	R R 2 3 Butanediol C4H10O2	alcohols	2.72727	2.08333	{'ACALDCD': '2.0 acald_c --> actn__R_c', 'NAD_H2': 'h_c + nadh_c <=> h2_c + nad_c', 'BTDD_RR': 'btd_RR_c + nad_c <=> actn__R_c + h_c + nadh_c'}	2.5	{'PKETX': 'pi_c + xu5p__D_c --> actp_c + g3p_c + h2o_c', 'ACALDCD': '2.0 acald_c --> actn__R_c', 'NAD_H2': 'h_c + nadh_c <=> h2_c + nad_c', 'BTDD_RR': 'btd_RR_c + nad_c <=> actn__R_c + h_c + nadh_c'}
bz_c	Benzoate	aromatics	2	0.625	{'BSCT': 'coa_c + 4.0 h_c + sbzcoa_c <=> benzcoa_c + succoa_c', 'NAD_H2': 'h_c + nadh_c <=> h2_c + nad_c', 'SUCBZT1': 'bz_c + 4.0 h_c + succoa_c <=> benzcoa_c + succ_c'}	0.86957	{'SELt': 'sel_e <=> sel_c', 'FRDO6r': 'fdxr_42_c + h_c + nad_c <=> fdxo_42_c + nadh_c', 'SUCBZT2': '4hbz_c + succoa_c <=> 4hbzcoa_c + succ_c', 'SUCBZT1': 'bz_c + 4.0 h_c + succoa_c <=> benzcoa_c + succ_c', 'SELTt': 'slnt_e <=> slnt_c', '4HBZR': '4hbzcoa_c + fdxr_42_c + 6.0 h_c --> benzcoa_c + fdxo_42_c + h2o_c'}
bzal_c	Benzaldehyde	aldehydes	1.875	0	{}	0	{}
bzalc_c	Benzyl alcohol	alcohols	1.76471	0	{}	0	{}
carn_c	L-Carnosine	amino acids	1.875	0.46512	{'CARNS1': 'ala_B_c + atp_c + his__L_c --> adp_c + carn_c + h_c + pi_c', 'NAD_H2': 'h_c + nadh_c <=> h2_c + nad_c'}	0.55556	{'CARNS1': 'ala_B_c + atp_c + his__L_c --> adp_c + carn_c + h_c + pi_c', 'PFK_ppi': 'f6p_c + ppi_c <=> fdp_c + h_c + pi_c', 'NAD_H2': 'h_c + nadh_c <=> h2_c + nad_c', 'FldAct': 'fald_c + thf_c --> h2o_c + mlthf_c'}
caro_c	Beta-Carotene	terpenes	0.27778	0	{}	0	{}
cdpea_c	CDPethanolamine C11H19N4O11P2	nucleic acids	1.5	0.2439	{'PETHCT': 'ctp_c + ethamp_c + h_c --> cdpea_c + ppi_c', 'ETHAK': 'atp_c + etha_c --> adp_c + ethamp_c + h_c', 'NAD_H2': 'h_c + nadh_c <=> h2_c + nad_c'}	0.51282	{'NAR_syn_2': 'fdxo_2_2_c + h2o_c + no2_c <=> fdxrd_c + 2.0 h_c + no3_c', 'FNOR': '2.0 fdxrd_c + h_c + nadp_c <=> 2.0 fdxo_2_2_c + nadph_c', 'SERDC': 'h_c + ser__L_c --> co2_c + etha_c', 'CTPS1': 'atp_c + nh4_c + utp_c --> adp_c + ctp_c + 2.0 h_c + pi_c', 'AGTi': 'ala__L_c + glx_c <=> gly_c + pyr_c', 'PFK_ppi': 'f6p_c + ppi_c <=> fdp_c + h_c + pi_c', 'ETHAMK': 'atp_c + etha_c --> adp_c + ethap_c …
cyart_c	Cycloartenol	alcohols	0.35714	0	{}	0	{}
cysam_c	Cysteamine C2H8NS	organosulfurs	3.33333	0.66667	{'PAN4PP': 'h2o_c + pan4p_c --> pi_c + ptth_c', 'PNTEH': 'h2o_c + ptth_c --> cysam_c + pnto__R_c', 'NAD_H2': 'h_c + nadh_c <=> h2_c + nad_c'}	1.42857	{'PAN4PP': 'h2o_c + pan4p_c --> pi_c + ptth_c', 'PNTEH': 'h2o_c + ptth_c --> cysam_c + pnto__R_c', 'SHL_c': 'h2s_c + h_c + ser__L_c --> cys__L_c + h2o_c', 'NAR_syn_2': 'fdxo_2_2_c + h2o_c + no2_c <=> fdxrd_c + 2.0 h_c + no3_c', 'FNOR': '2.0 fdxrd_c + h_c + nadp_c <=> 2.0 fdxo_2_2_c + nadph_c', 'SADT': 'atp_c + h_c + so4_c --> aps_c + ppi_c', 'AGTi': 'ala__L_c + glx_c <=> gly_c + pyr_c', 'PFK_ppi'…
diact_c	Diacetyl C4H6O2	ketones	3.33333	2.08333	{'ACALDCD': '2.0 acald_c --> actn__R_c', 'ACTDa': 'actn__R_c + nadp_c --> diact_c + h_c + nadph_c', 'NAD_H2': 'h_c + nadh_c <=> h2_c + nad_c'}	2.5	{'PKETX': 'pi_c + xu5p__D_c --> actp_c + g3p_c + h2o_c', 'ACALDCD': '2.0 acald_c --> actn__R_c', 'ACTDa': 'actn__R_c + nadp_c --> diact_c + h_c + nadph_c', 'NAD_H2': 'h_c + nadh_c <=> h2_c + nad_c'}
dtocophe_c	Delta-Tocopherol	vitamins	0.4	0	{}	0	{}
e4hglu_c	L erythro 4 Hydroxyglutamate C5H8NO5	amino acids	3.75	0	{}	0	{}
ergoth_c	Ergothioneine	amino acids	0	0	{}	0	{}
fol_c	Folate	organic acids	0.96774	0.19048	{'NAD_H2': 'h_c + nadh_c <=> h2_c + nad_c', 'r0512': 'dhf_c + nad_c <=> fol_c + nadh_c'}	0.26316	{'DHPS': '2ahhmp_c + 4abz_c --> dhpt_c + h2o_c', 'PABB': 'chor_c + nh4_c --> 4adcho_c + h2o_c', 'NAR_syn_2': 'fdxo_2_2_c + h2o_c + no2_c <=> fdxrd_c + 2.0 h_c + no3_c', 'FNOR': '2.0 fdxrd_c + h_c + nadp_c <=> 2.0 fdxo_2_2_c + nadph_c', 'CBMK4': 'atp_c + co2_c + nh3_c <-- adp_c + cbp_c + h_c', 'PRBT': 'h_c + nh3_c + prpp_c --> ppi_c + pram_c', 'AGTi': 'ala__L_c + glx_c <=> gly_c + pyr_c', 'PFK_ppi…
forglu_c	N-Formimidoyl-L-glutamate	amino acids	3	0.58824	{'HISDr': 'his__L_c --> nh4_c + urcan_c', 'NAD_H2': 'h_c + nadh_c <=> h2_c + nad_c', 'IZPN_1': '4izp_c + h2o_c --> forglu_c', 'URCN_2': 'urcan_c --> 4izp_c'}	0.74074	{'HISDr': 'his__L_c --> nh4_c + urcan_c', 'SDPTA_2': 'glu__L_c + sl26da_c --> akg_c + sl2a6o_c', 'URCN_1': 'h2o_c + urcan_c --> 4izp_c + h_c', 'PFK_ppi': 'f6p_c + ppi_c <=> fdp_c + h_c + pi_c', 'IZPN_1': '4izp_c + h2o_c --> forglu_c', 'FldAct': 'fald_c + thf_c --> h2o_c + mlthf_c'}
fruur_c	D-Fructuronate	organic acids	3	1.11111	{'NAD_H2': 'h_c + nadh_c <=> h2_c + nad_c', 'UDPGNP': 'h2o_c + udpglcur_c --> glcur_c + h_c + udp_c'}	1.33333	{'PFK_ppi': 'f6p_c + ppi_c <=> fdp_c + h_c + pi_c', 'H2ASE_syn': 'h_c + nadph_c <=> h2_c + nadp_c', 'UDPGNP': 'h2o_c + udpglcur_c --> glcur_c + h_c + udp_c'}
galt_c	Galactitol	alcohols	2.30769	1.66667	{'NAD_H2': 'h_c + nadh_c <=> h2_c + nad_c', 'GALOR': 'gal_c + h_c + nadph_c <=> galt_c + nadp_c'}	1.66667	{'GALOR': 'gal_c + h_c + nadph_c <=> galt_c + nadp_c', 'THIH': 'trdrd_c --> 2.0 h_c + trdox_c'}
glutcon_c	Glutaconate	organic acids	3.33333	1.11111	{'HCITI': 'hcit_c <=> hicit_c', 'GLUTCOAACBP': 'glutcoa_m <=> glutcoa_c', 'GLUTCONm': 'glutacoa_m + h2o_m --> coa_m + glutcon_m + h_m', 'PIcm': 'pi_c <=> pi_m', 'r1290': 'fad_c + fadh2_m <=> fad_m + fadh2_c', 'NAD_H2': 'h_c + nadh_c <=> h2_c + nad_c', 'AACT': 'accoa_c + akg_c + h2o_c + 2.0 h_c <=> coa_c + hcit_c', 'GLUTACOAm': 'fad_m + glutcoa_m --> fadh2_m + glutacoa_m', 'GLUTCONtm': 'glutcon_m …	1.66667	{'HCITI': 'hcit_c <=> hicit_c', 'GLUTCOAACBP': 'glutcoa_m <=> glutcoa_c', 'SDPTA_2': 'glu__L_c + sl26da_c --> akg_c + sl2a6o_c', 'GLUTCONm': 'glutacoa_m + h2o_m --> coa_m + glutcon_m + h_m', 'ASPOcm_1': 'asp__L_c + fad_m <-- fadh2_m + iasp_c', 'OOR2r': 'akg_c + coa_c + fdxo_42_c <=> co2_c + fdxr_42_c + h_c + succoa_c', 'ATPtm': 'adp_c + atp_m --> adp_m + atp_c', 'FRDO6r': 'fdxr_42_c + h_c + nad_c…
glyb_c	Glycine betaine	amines	2.5	0.37037	{'HMR_0654': 'M02686_c + amet_c --> M02758_c + ahcys_c + h_c', 'PSDm_hsc': 'h_c + ps_hs_c --> co2_c + pe_hs_c', 'HMR_0657': 'M02758_c + amet_c --> ahcys_c + pchol_hs_c', 'NAD_H2': 'h_c + nadh_c <=> h2_c + nad_c', 'PSSA1_hs': 'pchol_hs_c + ser__L_c <=> chol_c + ps_hs_c', 'HMR_0653': 'amet_c + pe_hs_c --> M02686_c + ahcys_c + 2.0 h_c'}	0.68966	{'HMR_0654': 'M02686_c + amet_c --> M02758_c + ahcys_c + h_c', 'AHCi': 'ahcys_c + h2o_c <=> adn_c + hcys__L_c', 'GLYTA': 'glu__L_c + glx_c <=> akg_c + gly_c', 'NAR_syn_2': 'fdxo_2_2_c + h2o_c + no2_c <=> fdxrd_c + 2.0 h_c + no3_c', 'FNOR': '2.0 fdxrd_c + h_c + nadp_c <=> 2.0 fdxo_2_2_c + nadph_c', 'PSDm_hsc': 'h_c + ps_hs_c --> co2_c + pe_hs_c', 'HMR_0657': 'M02758_c + amet_c --> ahcys_c + pchol_…
gtocophe_c	Gamma-Tocopherol	vitamins	0.38462	0	{}	0	{}
gullac_c	L-Gulono-1,4-lactone	esters	2.72727	1.11111	{'GLACter': 'glac_c <=> glac_r', 'UROLACer': 'glcur_r + h_r <=> glac_r + h2o_r', 'Htr': 'h_c <=> h_r', 'GLCURter': 'glcur_c --> glcur_r', 'NAD_H2': 'h_c + nadh_c <=> h2_c + nad_c', 'H2Oter': 'h2o_c <=> h2o_r', 'GLRASE': 'gullac_c + nadp_c <=> glac_c + h_c + nadph_c', 'UDPGNP': 'h2o_c + udpglcur_c --> glcur_c + h_c + udp_c'}	1.33333	{'MGt2pp': 'h_p + mg2_p <=> h_c + mg2_c', 'GLACter': 'glac_c <=> glac_r', 'SDPTA_2': 'glu__L_c + sl26da_c --> akg_c + sl2a6o_c', 'UROLACer': 'glcur_r + h_r <=> glac_r + h2o_r', 'Htr': 'h_c <=> h_r', 'GLCURter': 'glcur_c --> glcur_r', 'PFK_ppi': 'f6p_c + ppi_c <=> fdp_c + h_c + pi_c', 'H2Oter': 'h2o_c <=> h2o_r', 'GLRASE': 'gullac_c + nadp_c <=> glac_c + h_c + nadph_c', 'UDPGNP': 'h2o_c + udpglcur…
guln__L_c	L-gulonate	organic acids	2.72727	1.11111	{'GULND': 'glcur_c + h_c + nadph_c <=> guln__L_c + nadp_c', 'NAD_H2': 'h_c + nadh_c <=> h2_c + nad_c', 'UDPGNP': 'h2o_c + udpglcur_c --> glcur_c + h_c + udp_c'}	1.33333	{'MGt2pp': 'h_p + mg2_p <=> h_c + mg2_c', 'GULND': 'glcur_c + h_c + nadph_c <=> guln__L_c + nadp_c', 'SDPTA_2': 'glu__L_c + sl26da_c --> akg_c + sl2a6o_c', 'PFK_ppi': 'f6p_c + ppi_c <=> fdp_c + h_c + pi_c', 'UDPGNP': 'h2o_c + udpglcur_c --> glcur_c + h_c + udp_c'}
h4but_c	4-hydroxybutyrate	fatty acids and lipids	3.33333	1.85185	{'NAD_H2': 'h_c + nadh_c <=> h2_c + nad_c', 'SSAH': '2.0 h_c + nadh_c + sucsal_c <=> h4but_c + nad_c'}	2.22222	{'NAD_H2': 'h_c + nadh_c <=> h2_c + nad_c', 'SSCOARy': 'h_c + nadph_c + succoa_c <=> coa_c + nadp_c + sucsal_c', 'SSAH': '2.0 h_c + nadh_c + sucsal_c <=> h4but_c + nad_c'}
hgentis_c	Homogentisate C8H7O4	organic acids	1.875	0	{}	0	{}
histdnl_c	L-Histidinal	amino acids	2.72727	0.58824	{'HISTDa_1': 'histd_c + nad_c --> 2.0 h_c + histdnl_c + nadh_c', 'NAD_H2': 'h_c + nadh_c <=> h2_c + nad_c'}	0.74074	{'HISTDa_1': 'histd_c + nad_c --> 2.0 h_c + histdnl_c + nadh_c', 'PFK_ppi': 'f6p_c + ppi_c <=> fdp_c + h_c + pi_c', 'NAD_H2': 'h_c + nadh_c <=> h2_c + nad_c', 'FldAct': 'fald_c + thf_c --> h2o_c + mlthf_c'}
hspmd_c	Sym-Homospermidine	amines	0	0.66667	{'NAD_H2': 'h_c + nadh_c <=> h2_c + nad_c', 'HSPMS': '2.0 ptrc_c --> hspmd_c + nh4_c'}	0.83333	{'ORNTAC': 'acorn_c + glu__L_c <=> acglu_c + orn_c', 'DM_nadh': 'nadh_c --> h_c + nad_c', 'HSPMS': '2.0 ptrc_c --> hspmd_c + nh4_c'}
hyptaur_c	Hypotaurine; 2-Aminoethanesulfinic acid	organic acids	4.28571	0	{}	0	{}
iamoh_c	Isoamyl alcohol	alcohols	2	1.35135	{'4MOPDC': '4mop_c + h_c --> 3mbald_c + co2_c', 'ALCD24yi': '3mbald_c + h_c + nadph_c --> iamoh_c + nadp_c', 'NAD_H2': 'h_c + nadh_c <=> h2_c + nad_c'}	1.66667	{'4MOPDC': '4mop_c + h_c --> 3mbald_c + co2_c', 'PKETF': 'f6p_c + pi_c --> actp_c + e4p_c + h2o_c', 'FRDO6r': 'fdxr_42_c + h_c + nad_c <=> fdxo_42_c + nadh_c', 'ALCD24xi': '3mbald_c + h_c + nadh_c --> iamoh_c + nad_c', 'POR': 'coa_c + fdxo_42_c + pyr_c <=> accoa_c + co2_c + fdxr_42_c + h_c'}
ibtol_c	Isobutanol	alcohols	2	1.33333	{'3MOPDC': '3mop_c + h_c --> 2mbald_c + co2_c', 'NAD_H2': 'h_c + nadh_c <=> h2_c + nad_c', 'IBHH': '2mbald_c + nadh_c <=> h_c + ibtol_c + nad_c'}	2	{'HSDA': 'hom__L_c --> 2obut_c + nh4_c', 'ACKILE': '2mb_p_c + adp_c --> 2mba_c + atp_c', 'OOR2r': 'akg_c + coa_c + fdxo_42_c <=> co2_c + fdxr_42_c + h_c + succoa_c', '2MBALDH': '2mbald_c + h2o_c + nad_c <=> 2mba_c + 2.0 h_c + nadh_c', 'VOR3b': '3mop_c + coa_c + fdxo_42_c --> 2mbcoa_c + co2_c + fdxr_42_c + h_c', 'PTAILE': '2mbcoa_c + pi_c --> 2mb_p_c + coa_c', 'IBHH': '2mbald_c + nadh_c <=> h_c + …
ibutac_c	Isobutyl acetate C6H12O2	esters	1.875	1.35135	{'OHACT4': 'accoa_c + ibutoh_c --> coa_c + ibutac_c', 'ALCD23yi': '2mppal_c + h_c + nadph_c --> ibutoh_c + nadp_c', 'NAD_H2': 'h_c + nadh_c <=> h2_c + nad_c', '3MOBDC': '3mob_c + h_c --> 2mppal_c + co2_c'}	1.66667	{'ALCD23xi': '2mppal_c + h_c + nadh_c --> ibutoh_c + nad_c', 'OHACT4': 'accoa_c + ibutoh_c --> coa_c + ibutac_c', 'NAR_syn_2': 'fdxo_2_2_c + h2o_c + no2_c <=> fdxrd_c + 2.0 h_c + no3_c', 'FNOR': '2.0 fdxrd_c + h_c + nadp_c <=> 2.0 fdxo_2_2_c + nadph_c', 'OOR2r': 'akg_c + coa_c + fdxo_42_c <=> co2_c + fdxr_42_c + h_c + succoa_c', 'FRDO6r': 'fdxr_42_c + h_c + nad_c <=> fdxo_42_c + nadh_c', '3MOBDC'…
ind3ac_c	Indole 3 acetate C10H8NO2	aromatics	1.42857	0.39216	{'INDPYRD': 'h_c + indpyr_c --> co2_c + id3acald_c', 'aratry1': '4mop_c + trp__L_c --> indpyr_c + leu__L_c', 'ALDD20y': 'h2o_c + id3acald_c + nadp_c --> 2.0 h_c + ind3ac_c + nadph_c', 'NAD_H2': 'h_c + nadh_c <=> h2_c + nad_c'}	0.57143	{'ANS2': 'chor_c + nh4_c --> anth_c + h2o_c + h_c + pyr_c', 'INDPYRD': 'h_c + indpyr_c --> co2_c + id3acald_c', 'GLYTA': 'glu__L_c + glx_c <=> akg_c + gly_c', 'NAR_syn_2': 'fdxo_2_2_c + h2o_c + no2_c <=> fdxrd_c + 2.0 h_c + no3_c', 'FNOR': '2.0 fdxrd_c + h_c + nadp_c <=> 2.0 fdxo_2_2_c + nadph_c', 'ALDD20y': 'h2o_c + id3acald_c + nadp_c --> 2.0 h_c + ind3ac_c + nadph_c', 'PFK_ppi': 'f6p_c + ppi_c…
ind3eth_c	Indole 3 ethanol C10H11NO	aromatics	1.30435	0.47619	{'INDPYRD': 'h_c + indpyr_c --> co2_c + id3acald_c', 'NAD_H2': 'h_c + nadh_c <=> h2_c + nad_c', 'aratyr4': 'indpyr_c + tyr__L_c <-- 34hpp_c + trp__L_c', 'ALCD26xi': 'h_c + id3acald_c + nadh_c --> ind3eth_c + nad_c'}	0.57143	{'ANS2': 'chor_c + nh4_c --> anth_c + h2o_c + h_c + pyr_c', 'INDPYRD': 'h_c + indpyr_c --> co2_c + id3acald_c', 'NAR_syn_2': 'fdxo_2_2_c + h2o_c + no2_c <=> fdxrd_c + 2.0 h_c + no3_c', 'FNOR': '2.0 fdxrd_c + h_c + nadp_c <=> 2.0 fdxo_2_2_c + nadph_c', 'AGTi': 'ala__L_c + glx_c <=> gly_c + pyr_c', 'PFK_ppi': 'f6p_c + ppi_c <=> fdp_c + h_c + pi_c', 'TRPTA': 'akg_c + trp__L_c <=> glu__L_c + indpyr_c…
indpyr_c	Indolepyruvate C11H8NO3	aromatics	1.36364	0.47619	{'TRPTA': 'akg_c + trp__L_c <=> glu__L_c + indpyr_c', 'NAD_H2': 'h_c + nadh_c <=> h2_c + nad_c'}	0.57143	{'ANS2': 'chor_c + nh4_c --> anth_c + h2o_c + h_c + pyr_c', 'GLYTA': 'glu__L_c + glx_c <=> akg_c + gly_c', 'NAR_syn_2': 'fdxo_2_2_c + h2o_c + no2_c <=> fdxrd_c + 2.0 h_c + no3_c', 'FNOR': '2.0 fdxrd_c + h_c + nadp_c <=> 2.0 fdxo_2_2_c + nadph_c', 'PFK_ppi': 'f6p_c + ppi_c <=> fdp_c + h_c + pi_c', 'araphe3': 'indpyr_c + phe__L_c <-- phpyr_c + trp__L_c', 'FldAct': 'fald_c + thf_c --> h2o_c + mlthf_…
isobuta_c	Isobutyric acid	esters	3	2.38095	{'IBTMr': 'btcoa_c <=> ibcoa_c', 'PIBT': 'ibcoa_c + pi_c --> coa_c + isobutp_c', 'NAD_H2': 'h_c + nadh_c <=> h2_c + nad_c', 'SR3': 'adp_c + h_c + isobutp_c --> atp_c + isobuta_c'}	3	{'IBTMr': 'btcoa_c <=> ibcoa_c', 'ACOAD1z': 'b2coa_c + fdxo_42_c + 2.0 nadh_c <=> btcoa_c + fdxr_42_c + 2.0 nad_c', 'OOR2r': 'akg_c + coa_c + fdxo_42_c <=> co2_c + fdxr_42_c + h_c + succoa_c', 'PIBT': 'ibcoa_c + pi_c --> coa_c + isobutp_c', 'SR3': 'adp_c + h_c + isobutp_c --> atp_c + isobuta_c'}
kynate_c	4-Hydroxy-2-quinolinecarboxylic acid	organic acids	1.57895	0	{}	0	{}
lanost_c	Lanosterol C30H50O	alcohols	0.35714	0	{}	0	{}
lnlc_c	Linoleic acid (all cis C18:2) n-6	fatty acids and lipids	0.6	0	{}	0	{}
lnlnca_c	Alpha-Linolenic acid, C18:3, n-3	fatty acids and lipids	0.61224	0	{}	0	{}
lycop_c	Lycopene	terpenes	0.27778	0	{}	0	{}
malm_c	Maleamate	organic acids	5	0	{}	0	{}
mana_c	D-Mannonate	organic acids	2.72727	1.11111	{'NAD_H2': 'h_c + nadh_c <=> h2_c + nad_c', 'UDPGNP': 'h2o_c + udpglcur_c --> glcur_c + h_c + udp_c'}	1.33333	{'PFK_ppi': 'f6p_c + ppi_c <=> fdp_c + h_c + pi_c', 'H2ASE_syn': 'h_c + nadph_c <=> h2_c + nadp_c', 'UDPGNP': 'h2o_c + udpglcur_c --> glcur_c + h_c + udp_c'}
mepi_c	Metanephrine	aromatics	1.30435	0	{}	0	{}
mev__R_c	R Mevalonate C6H11O4	organic acids	2.14286	1.38889	{'NAD_H2': 'h_c + nadh_c <=> h2_c + nad_c', 'HMGCOAR': 'coa_c + mev__R_c + 2.0 nadp_c <=> 2.0 h_c + hmgcoa_c + 2.0 nadph_c', 'HMGCOAS': 'coa_c + h_c + hmgcoa_c <-- aacoa_c + accoa_c + h2o_c'}	1.66667	{'PKETX': 'pi_c + xu5p__D_c --> actp_c + g3p_c + h2o_c', 'NAR_syn_2': 'fdxo_2_2_c + h2o_c + no2_c <=> fdxrd_c + 2.0 h_c + no3_c', 'FNOR': '2.0 fdxrd_c + h_c + nadp_c <=> 2.0 fdxo_2_2_c + nadph_c', 'MHGS': 'aacoa_c + accoa_c + h2o_c --> coa_c + hmgcoa_c', 'HMGCOAR': 'coa_c + mev__R_c + 2.0 nadp_c <=> 2.0 h_c + hmgcoa_c + 2.0 nadph_c'}
mmal_c	Methylmalonate C4H4O4	organic acids	4.28571	0.74074	{'MADH': 'mmtsa_c + nad_c --> co2_c + mmal_c + nadh_c', '3AIBT2': 'ala__L_c + mmtsa_c <=> 3aib_c + pyr_c', 'NAD_H2': 'h_c + nadh_c <=> h2_c + nad_c', 'DHPM2': '56dthm_c + h2o_c --> 3uib_c + h_c', 'r0330': 'h_c + nadh_c + thym_c --> 56dthm_c + nad_c', 'BUP': '3uib_c + h2o_c + 2.0 h_c --> 3aib_c + co2_c + nh4_c'}	1.42857	{'MADH': 'mmtsa_c + nad_c --> co2_c + mmal_c + nadh_c', 'NAR_syn_2': 'fdxo_2_2_c + h2o_c + no2_c <=> fdxrd_c + 2.0 h_c + no3_c', 'FNOR': '2.0 fdxrd_c + h_c + nadp_c <=> 2.0 fdxo_2_2_c + nadph_c', '3AIBT2': 'ala__L_c + mmtsa_c <=> 3aib_c + pyr_c', 'PFK_ppi': 'f6p_c + ppi_c <=> fdp_c + h_c + pi_c', 'FldAct': 'fald_c + thf_c --> h2o_c + mlthf_c', 'DUTUP': 'dutp_c + uri_c <=> dudp_c + h_c + ump_c', '…
n4abutn_c	N4 Acetylaminobutanal C6H11NO2	aldehydes	2.14286	0	{}	0	{}
nfmalm_c	N-Formyl maleamic acid	organic acids	4.28571	0	{}	0	{}
normete__L_c	L-Normetanephrine	aromatics	1.5	0	{}	0	{}
ocdcal_c	Octadecanal C18H36O	aldehydes	0.56604	0.4386	{'ALDR18': 'h_c + nadph_c + ocdcaACP_c --> ACP_c + nadp_c + ocdcal_c', 'NAD_H2': 'h_c + nadh_c <=> h2_c + nad_c'}	0.55556	{'ALDR18': 'h_c + nadph_c + ocdcaACP_c --> ACP_c + nadp_c + ocdcal_c', 'NADFADOR': 'fadh2_c + fdxr_42_c + 2.0 nad_c <=> fad_c + fdxo_42_c + 2.0 nadh_c', 'OOR2r': 'akg_c + coa_c + fdxo_42_c <=> co2_c + fdxr_42_c + h_c + succoa_c', 'FA180ACPH': 'h2o_c + ocdcaACP_c <=> ACP_c + h_c + ocdca_c'}
omhdecacid_c	W-hydroxydecanoicacid	fatty acids and lipids	1.11111	0	{}	0	{}
pac_c	Phenylacetic acid	aromatics	1.66667	0.76923	{'NAD_H2': 'h_c + nadh_c <=> h2_c + nad_c', 'PPYRDC': 'h_c + phpyr_c --> co2_c + pacald_c'}	0.76923	{'NAD_H2': 'h_c + nadh_c <=> h2_c + nad_c', 'PPYRDC': 'h_c + phpyr_c --> co2_c + pacald_c'}
pcreat_c	Phosphocreatine	amino acids	5	0.64516	{'NAD_H2': 'h_c + nadh_c <=> h2_c + nad_c', 'GLYAMDTRc': 'arg__L_c + gly_c <=> gudac_c + orn_c', 'CKc': 'atp_c + creat_c <=> adp_c + pcreat_c', 'GACMTRc': 'amet_c + gudac_c <=> ahcys_c + creat_c + h_c'}	1	{'AHCi': 'ahcys_c + h2o_c <=> adn_c + hcys__L_c', 'NAR_syn_2': 'fdxo_2_2_c + h2o_c + no2_c <=> fdxrd_c + 2.0 h_c + no3_c', 'AGTi': 'ala__L_c + glx_c <=> gly_c + pyr_c', 'PFK_ppi': 'f6p_c + ppi_c <=> fdp_c + h_c + pi_c', 'GLYAMDTRc': 'arg__L_c + gly_c <=> gudac_c + orn_c', 'NAR_syn': '2.0 fdxrd_c + 2.0 h_c + no3_c --> 2.0 fdxo_2_2_c + h2o_c + no2_c', 'CKc_cho': 'atp_c + creat_c <=> adp_c + h_c + p…
phdp_c	Phytyl diphosphate	terpenes	0.50847	0.2381	{'GGDPR': 'ggdp_c + 3.0 h_c + 3.0 nadph_c --> 3.0 nadp_c + phdp_c', 'NAD_H2': 'h_c + nadh_c <=> h2_c + nad_c', 'FRTT': 'frdp_c + ipdp_c --> ggdp_c + ppi_c'}	0.31746	{'GGDPR': 'ggdp_c + 3.0 h_c + 3.0 nadph_c --> 3.0 nadp_c + phdp_c', 'NAR_syn_2': 'fdxo_2_2_c + h2o_c + no2_c <=> fdxrd_c + 2.0 h_c + no3_c', 'PFK_ppi': 'f6p_c + ppi_c <=> fdp_c + h_c + pi_c', 'NAR_syn': '2.0 fdxrd_c + 2.0 h_c + no3_c --> 2.0 fdxo_2_2_c + h2o_c + no2_c', 'FRTT': 'frdp_c + ipdp_c --> ggdp_c + ppi_c'}
pheac_c	Phenethyl acetate C10H12O2	esters	1.25	0.68966	{'OHACT5': '2phetoh_c + accoa_c --> coa_c + pheac_c', 'NAD_H2': 'h_c + nadh_c <=> h2_c + nad_c', 'ALCD25xi': 'h_c + nadh_c + pacald_c --> 2phetoh_c + nad_c', 'PPYRDC': 'h_c + phpyr_c --> co2_c + pacald_c'}	0.68966	{'OHACT5': '2phetoh_c + accoa_c --> coa_c + pheac_c', 'ALCD25xi': 'h_c + nadh_c + pacald_c --> 2phetoh_c + nad_c', 'THIH': 'trdrd_c --> 2.0 h_c + trdox_c', 'PPYRDC': 'h_c + phpyr_c --> co2_c + pacald_c', 'GAPD_1': 'g3p_c + nad_c + pi_c --> 13dpg_c + nadh_c'}
pheacgln_c	Alpha-N-Phenylacetyl-L-glutamine	amines	1.11111	0.45455	{'PHACCOAGLNAC': 'gln__L_c + phaccoa_c --> coa_c + pheacgln_c', 'NAD_H2': 'h_c + nadh_c <=> h2_c + nad_c', 'PPYRDC': 'h_c + phpyr_c --> co2_c + pacald_c'}	0.52632	{'ECHH_10': '2.0 fdred_c + 3.0 h_c <=> 2.0 fdox_c + h2_c + h_e', 'PHACCOAGLNAC': 'gln__L_c + phaccoa_c --> coa_c + pheacgln_c', 'NAD_H2': 'h_c + nadh_c <=> h2_c + nad_c', 'IOR2': 'coa_c + 2.0 fdox_c + phpyr_c --> co2_c + 2.0 fdred_c + h_c + phaccoa_c'}
phytoe_c	All-trans-Phytoene	terpenes	0.26786	0.11905	{'PHYTES2': 'prephytedp_c --> phytoe_c + ppi_c', 'PHYTES': '2.0 ggdp_c --> ppi_c + prephytedp_c', 'NAD_H2': 'h_c + nadh_c <=> h2_c + nad_c', 'FRTT': 'frdp_c + ipdp_c --> ggdp_c + ppi_c'}	0.16667	{'PHYTES2': 'prephytedp_c --> phytoe_c + ppi_c', 'PHYTES': '2.0 ggdp_c --> ppi_c + prephytedp_c', 'PFK_ppi': 'f6p_c + ppi_c <=> fdp_c + h_c + pi_c', 'NAD_H2': 'h_c + nadh_c <=> h2_c + nad_c', 'FRTT': 'frdp_c + ipdp_c --> ggdp_c + ppi_c'}
psphings_c	Phytosphingosine C18H40NO3	alcohols	0.58824	0	{}	0	{}
ptth_c	Pantetheine	amines	1.03448	0.39216	{'PAN4PP': 'h2o_c + pan4p_c --> pi_c + ptth_c', 'NAD_H2': 'h_c + nadh_c <=> h2_c + nad_c'}	0.64516	{'PAN4PP': 'h2o_c + pan4p_c --> pi_c + ptth_c', 'CYS': 'h2s_c + ser__L_c --> cys__L_c + h2o_c', 'GLYTA': 'glu__L_c + glx_c <=> akg_c + gly_c', 'NAR_syn_2': 'fdxo_2_2_c + h2o_c + no2_c <=> fdxrd_c + 2.0 h_c + no3_c', 'SADT': 'atp_c + h_c + so4_c --> aps_c + ppi_c', 'PFK_ppi': 'f6p_c + ppi_c <=> fdp_c + h_c + pi_c', 'NAR_syn': '2.0 fdxrd_c + 2.0 h_c + no3_c --> 2.0 fdxo_2_2_c + h2o_c + no2_c', 'Fld…
raffin_c	Raffinose C18H32O16	glycans	0.83333	0.44444	{'GALIGH': '1Dgali_c + h2o_c <=> gal_c + inost_c', 'AGMIS': '1Dgali_c + sucr_c --> inost_c + raffin_c', 'SPP': 'h2o_c + suc6p_c --> pi_c + sucr_c', 'NAD_H2': 'h_c + nadh_c <=> h2_c + nad_c', 'SPS': 'f6p_c + udpg_c --> h_c + suc6p_c + udp_c'}	0.47619	{'GALIGH': '1Dgali_c + h2o_c <=> gal_c + inost_c', 'AGMIS': '1Dgali_c + sucr_c --> inost_c + raffin_c', 'SPP': 'h2o_c + suc6p_c --> pi_c + sucr_c', 'PFK_ppi': 'f6p_c + ppi_c <=> fdp_c + h_c + pi_c', 'NAD_H2': 'h_c + nadh_c <=> h2_c + nad_c', 'SPS': 'f6p_c + udpg_c --> h_c + suc6p_c + udp_c'}
retinal_c	All-trans-Retinal	aldehydes	0.56604	0	{}	0	{}
retn_c	Retinoate	organic acids	0.57692	0	{}	0	{}
saccrp__L_c	L Saccharopine C11H19N2O6	amino acids	1.30435	0.83333	{'NAD_H2': 'h_c + nadh_c <=> h2_c + nad_c', 'SACCD2': 'h2o_c + nad_c + saccrp__L_c <=> akg_c + h_c + lys__L_c + nadh_c'}	0.83333	{'MGt2pp': 'h_p + mg2_p <=> h_c + mg2_c', 'SDPTA_2': 'glu__L_c + sl26da_c --> akg_c + sl2a6o_c', 'SACCD_c': 'akg_c + h_c + lys__L_c + nadph_c --> h2o_c + nadp_c + saccrp__L_c'}
sarcs_c	Sarcosine C3H7NO2	amino acids	5	1.05263	{'NAD_H2': 'h_c + nadh_c <=> h2_c + nad_c', 'GNMT': 'amet_c + gly_c --> ahcys_c + h_c + sarcs_c'}	1.81818	{'AHCi': 'ahcys_c + h2o_c <=> adn_c + hcys__L_c', 'GLYTA': 'glu__L_c + glx_c <=> akg_c + gly_c', 'NAR_syn_2': 'fdxo_2_2_c + h2o_c + no2_c <=> fdxrd_c + 2.0 h_c + no3_c', 'PFK_ppi': 'f6p_c + ppi_c <=> fdp_c + h_c + pi_c', 'NAR_syn': '2.0 fdxrd_c + 2.0 h_c + no3_c --> 2.0 fdxo_2_2_c + h2o_c + no2_c', 'FldAct': 'fald_c + thf_c --> h2o_c + mlthf_c', 'GNMT': 'amet_c + gly_c --> ahcys_c + h_c + sarcs_c…
sbt__D_c	D-Sorbitol	alcohols	2.30769	1.33333	{'SBTR': 'glc__D_c + h_c + nadph_c --> nadp_c + sbt__D_c', 'NAD_H2': 'h_c + nadh_c <=> h2_c + nad_c'}	1.33333	{'NAD_H2': 'h_c + nadh_c <=> h2_c + nad_c', 'RE1342C': 'nad_c + sbt__D_c <-- glc__D_c + h_c + nadh_c'}
sphgn_c	Sphinganine C18H40NO2	alcohols	0.57692	0.46296	{'SERPT': 'h_c + pmtcoa_c + ser__L_c --> 3dsphgn_c + co2_c + coa_c', 'NAD_H2': 'h_c + nadh_c <=> h2_c + nad_c', '3DSPHR': '3dsphgn_c + h_c + nadph_c --> nadp_c + sphgn_c'}	0.55556	{'SERPT': 'h_c + pmtcoa_c + ser__L_c --> 3dsphgn_c + co2_c + coa_c', 'ACOAD1z': 'b2coa_c + fdxo_42_c + 2.0 nadh_c <=> btcoa_c + fdxr_42_c + 2.0 nad_c', 'OOR2r': 'akg_c + coa_c + fdxo_42_c <=> co2_c + fdxr_42_c + h_c + succoa_c', '3DSPHR': '3dsphgn_c + h_c + nadph_c --> nadp_c + sphgn_c', 'SPTc': 'pyr_c + ser__L_c <=> ala__L_c + hpyr_c'}
sphs1p_c	Sphingosine 1-phosphate	esters	0.58824	0.45045	{'SERPT': 'h_c + pmtcoa_c + ser__L_c --> 3dsphgn_c + co2_c + coa_c', 'SPHK21c': 'atp_c + sphings_c --> adp_c + h_c + sphs1p_c', 'NAD_H2': 'h_c + nadh_c <=> h2_c + nad_c', '3DSPHR': '3dsphgn_c + h_c + nadph_c --> nadp_c + sphgn_c', 'SGOR': 'fad_c + sphgn_c <=> fadh2_c + sphings_c'}	0.52632	{'GLYTA': 'glu__L_c + glx_c <=> akg_c + gly_c', 'NADFADOR': 'fadh2_c + fdxr_42_c + 2.0 nad_c <=> fad_c + fdxo_42_c + 2.0 nadh_c', 'SERPT': 'h_c + pmtcoa_c + ser__L_c --> 3dsphgn_c + co2_c + coa_c', 'SPHK21c': 'atp_c + sphings_c --> adp_c + h_c + sphs1p_c', 'OOR2r': 'akg_c + coa_c + fdxo_42_c <=> co2_c + fdxr_42_c + h_c + succoa_c', '3DSPHR': '3dsphgn_c + h_c + nadph_c --> nadp_c + sphgn_c', 'SGOR…
sql_c	Squalene	terpenes	0.35294	0.15873	{'SQLS': '2.0 frdp_c + h_c + nadph_c --> nadp_c + 2.0 ppi_c + sql_c', 'NAD_H2': 'h_c + nadh_c <=> h2_c + nad_c'}	0.22222	{'DM_nadh': 'nadh_c --> h_c + nad_c', 'SQLS': '2.0 frdp_c + h_c + nadph_c --> nadp_c + 2.0 ppi_c + sql_c', 'PFK_ppi': 'f6p_c + ppi_c <=> fdp_c + h_c + pi_c'}
srtn_c	Serotonin	amines	1.36364	0	{}	0	{}
strdnc_c	Stearidonic acid C18:4, n-3	fatty acids and lipids	0.625	0	{}	0	{}
stys_c	Stachyose	glycans	0.625	0.35088	{'GALIGH': '1Dgali_c + h2o_c <=> gal_c + inost_c', 'AGMIS': '1Dgali_c + sucr_c --> inost_c + raffin_c', 'STACHGALACT': 'h2o_c + stys_c <=> gal_c + raffin_c', 'SPP': 'h2o_c + suc6p_c --> pi_c + sucr_c', 'NAD_H2': 'h_c + nadh_c <=> h2_c + nad_c', 'SPS': 'f6p_c + udpg_c --> h_c + suc6p_c + udp_c'}	0.37037	{'GALIGH': '1Dgali_c + h2o_c <=> gal_c + inost_c', 'AGMIS': '1Dgali_c + sucr_c --> inost_c + raffin_c', 'STACHGALACT': 'h2o_c + stys_c <=> gal_c + raffin_c', 'SPP': 'h2o_c + suc6p_c --> pi_c + sucr_c', 'PFK_ppi': 'f6p_c + ppi_c <=> fdp_c + h_c + pi_c', 'NAD_H2': 'h_c + nadh_c <=> h2_c + nad_c', 'SPS': 'f6p_c + udpg_c --> h_c + suc6p_c + udp_c'}
taur_c	Taurine C2H7NO3S	organosulfurs	5	1.11111	{'SERHL': 'ser__L_c --> 2amac_c + h2o_c', 'NAD_H2': 'h_c + nadh_c <=> h2_c + nad_c', 'LCYSTCBOXL': 'Lcyst_c + h_c --> co2_c + taur_c', '2AMACSULT': '2amac_c + nadph_c + paps_c --> Lcyst_c + nadp_c + pap_c'}	2.22222	{'SLDx': 'nad_c + sl__L_c <=> 3spyr_c + h_c + nadh_c', 'NAR_syn_2': 'fdxo_2_2_c + h2o_c + no2_c <=> fdxrd_c + 2.0 h_c + no3_c', 'PSLS': 'h_c + pep_c + so3_c --> slp__L_c', 'FNOR': '2.0 fdxrd_c + h_c + nadp_c <=> 2.0 fdxo_2_2_c + nadph_c', 'SADT': 'atp_c + h_c + so4_c --> aps_c + ppi_c', 'SALADC2': 'Lcyst_c --> co2_c + taur_c', 'PFK_ppi': 'f6p_c + ppi_c <=> fdp_c + h_c + pi_c', 'ASPA1': 'Lcyst_c +…
thbpt_c	Tetrahydrobiopterin	organonitrogens	2	0.32787	{'SPR': '6pthp_c + 2.0 h_c + 2.0 nadph_c --> 2.0 nadp_c + thbpt_c', 'NAD_H2': 'h_c + nadh_c <=> h2_c + nad_c', 'PTHPS': 'ahdt_c --> 6pthp_c + pppi_c'}	0.45455	{'GLUDy_1': 'glu__L_c + h2o_c + nadp_c <=> akg_c + 2.0 h_c + nadph_c + nh3_c', 'NAR_syn_2': 'fdxo_2_2_c + h2o_c + no2_c <=> fdxrd_c + 2.0 h_c + no3_c', 'FNOR': '2.0 fdxrd_c + h_c + nadp_c <=> 2.0 fdxo_2_2_c + nadph_c', 'PRBT': 'h_c + nh3_c + prpp_c --> ppi_c + pram_c', 'AGTi': 'ala__L_c + glx_c <=> gly_c + pyr_c', 'PFK_ppi': 'f6p_c + ppi_c <=> fdp_c + h_c + pi_c', 'SPR': '6pthp_c + 2.0 h_c + 2.0 …
thm_c	Thiamin	vitamins	1.07143	0.15748	{'THMPP': 'h2o_c + thmmp_c --> pi_c + thm_c', 'NAD_H2': 'h_c + nadh_c <=> h2_c + nad_c'}	0.4	{'AHMMPS': 'air_c + 2.0 h_c --> 4ahmmp_c + gcald_c + pi_c', 'GLUDy_1': 'glu__L_c + h2o_c + nadp_c <=> akg_c + 2.0 h_c + nadph_c + nh3_c', 'TMN': 'h2o_c + thm_c <-- 4ahmmp_c + 4mhetz_c + h_c', 'SHL_c': 'h2s_c + h_c + ser__L_c --> cys__L_c + h2o_c', 'NAR_syn_2': 'fdxo_2_2_c + h2o_c + no2_c <=> fdxrd_c + 2.0 h_c + no3_c', 'APSR2': 'aps_c + grxrd_c --> amp_c + grxox_c + 2.0 h_c + so3_c', 'FNOR': '2.0…
thmtp_c	Thiamin triphosphate C12H16N4O10P3S	vitamins	1.07143	0.15038	{'TMDPPK': 'atp_c + thmpp_c --> adp_c + thmtp_c', 'NAD_H2': 'h_c + nadh_c <=> h2_c + nad_c'}	0.33898	{'AHMMPS': 'air_c + 2.0 h_c --> 4ahmmp_c + gcald_c + pi_c', 'TMN': 'h2o_c + thm_c <-- 4ahmmp_c + 4mhetz_c + h_c', 'SHL_c': 'h2s_c + h_c + ser__L_c --> cys__L_c + h2o_c', 'GLYTA': 'glu__L_c + glx_c <=> akg_c + gly_c', 'GDH1': 'glu__L_c + h2o_c + nad_c <=> akg_c + 2.0 h_c + nadh_c + nh3_c', 'NAR_syn_2': 'fdxo_2_2_c + h2o_c + no2_c <=> fdxrd_c + 2.0 h_c + no3_c', 'TMDPPK': 'atp_c + thmpp_c --> adp_c…
trypta_c	Tryptamine cytosol	aromatics	1.30435	0.47619	{'NAD_H2': 'h_c + nadh_c <=> h2_c + nad_c', 'LTDCL': 'h_c + trp__L_c --> co2_c + trypta_c'}	0.57143	{'ANS2': 'chor_c + nh4_c --> anth_c + h2o_c + h_c + pyr_c', 'GLYTA': 'glu__L_c + glx_c <=> akg_c + gly_c', 'NAR_syn_2': 'fdxo_2_2_c + h2o_c + no2_c <=> fdxrd_c + 2.0 h_c + no3_c', 'FNOR': '2.0 fdxrd_c + h_c + nadp_c <=> 2.0 fdxo_2_2_c + nadph_c', 'PFK_ppi': 'f6p_c + ppi_c <=> fdp_c + h_c + pi_c', 'FldAct': 'fald_c + thf_c --> h2o_c + mlthf_c', 'LTDCL': 'h_c + trp__L_c --> co2_c + trypta_c'}
urcan_c	Urocanate	organic acids	3	0.58824	{'HISDr': 'his__L_c --> nh4_c + urcan_c', 'NAD_H2': 'h_c + nadh_c <=> h2_c + nad_c'}	0.74074	{'HISDr': 'his__L_c --> nh4_c + urcan_c', 'SDPTA_2': 'glu__L_c + sl26da_c --> akg_c + sl2a6o_c', 'PFK_ppi': 'f6p_c + ppi_c <=> fdp_c + h_c + pi_c', 'FldAct': 'fald_c + thf_c --> h2o_c + mlthf_c'}
13dpg_c	3-Phospho-D-glyceroyl phosphate	organic acids	6	2.22222	{'NAD_H2': 'h_c + nadh_c <=> h2_c + nad_c'}	2.22222	{'THIH': 'trdrd_c --> 2.0 h_c + trdox_c'}
2dhp_c	2-Dehydropantoate	organic acids	2.30769	1.42857	{'NAD_H2': 'h_c + nadh_c <=> h2_c + nad_c'}	2	{'OOR2r': 'akg_c + coa_c + fdxo_42_c <=> co2_c + fdxr_42_c + h_c + succoa_c', 'FRDO6r': 'fdxr_42_c + h_c + nad_c <=> fdxo_42_c + nadh_c', 'POR': 'coa_c + fdxo_42_c + pyr_c <=> accoa_c + co2_c + fdxr_42_c + h_c', 'FRDO5r': 'fdxr_42_c + h_c + nadp_c <=> fdxo_42_c + nadph_c'}
2ippm_c	2-Isopropylmaleate	organic acids	2	1.35135	{'NAD_H2': 'h_c + nadh_c <=> h2_c + nad_c'}	1.66667	{'FRNDPR2r': 'fdxr_42_c + h_c + nadh_c + 2.0 nadp_c --> fdxo_42_c + nad_c + 2.0 nadph_c', 'OOR2r': 'akg_c + coa_c + fdxo_42_c <=> co2_c + fdxr_42_c + h_c + succoa_c', 'FRDO6r': 'fdxr_42_c + h_c + nad_c <=> fdxo_42_c + nadh_c', 'HYDFDN': 'fdxr_42_c + 3.0 h_c + nadh_c --> fdxo_42_c + 2.0 h2_c + nad_c'}
2obut_c	2-Oxobutanoate	organic acids	3.75	1.66667	{'NAD_H2': 'h_c + nadh_c <=> h2_c + nad_c'}	2.5	{'CITCIa': 'citm_c <=> citac_c + h2o_c', 'CITCIb': 'citac_c + h2o_c <=> r3mmal_c', 'ERTHMMOR': 'nad_c + r3mmal_c --> 2obut_c + co2_c + nadh_c', 'HSDA': 'hom__L_c --> 2obut_c + nh4_c', 'CITMS': 'accoa_c + h2o_c + pyr_c --> citm_c + coa_c + h_c', 'THIH': 'trdrd_c --> 2.0 h_c + trdox_c'}
34hpp_c	3-(4-Hydroxyphenyl)pyruvate	organic acids	1.66667	0.76923	{'NAD_H2': 'h_c + nadh_c <=> h2_c + nad_c'}	0.76923	{'THIH': 'trdrd_c --> 2.0 h_c + trdox_c'}
3dhq_c	3-Dehydroquinate	organic acids	2.30769	1.17647	{'NAD_H2': 'h_c + nadh_c <=> h2_c + nad_c'}	1.17647	{'DM_nadh': 'nadh_c --> h_c + nad_c'}
3dhsk_c	3-Dehydroshikimate	esters	2.30769	1.17647	{'NAD_H2': 'h_c + nadh_c <=> h2_c + nad_c'}	1.17647	{'NAR_syn_2': 'fdxo_2_2_c + h2o_c + no2_c <=> fdxrd_c + 2.0 h_c + no3_c', 'FNOR': '2.0 fdxrd_c + h_c + nadp_c <=> 2.0 fdxo_2_2_c + nadph_c'}
3hpp_c	3-Hydroxypropanoate	organic acids	5	3.33333	{'3A2OA': 'akg_c + ala_B_c <=> glu__L_c + msa_c', 'NAD_H2': 'h_c + nadh_c <=> h2_c + nad_c'}	3.33333	{'SELt': 'sel_e <=> sel_c', '3A2OA': 'akg_c + ala_B_c <=> glu__L_c + msa_c', 'SELTt': 'slnt_e <=> slnt_c'}
3mob_c	3-Methyl-2-oxobutanoate	organic acids	2.72727	1.66667	{'NAD_H2': 'h_c + nadh_c <=> h2_c + nad_c'}	2.5	{'OOR2r': 'akg_c + coa_c + fdxo_42_c <=> co2_c + fdxr_42_c + h_c + succoa_c', 'FRDO6r': 'fdxr_42_c + h_c + nad_c <=> fdxo_42_c + nadh_c', 'POR': 'coa_c + fdxo_42_c + pyr_c <=> accoa_c + co2_c + fdxr_42_c + h_c', 'FRDO5r': 'fdxr_42_c + h_c + nadp_c <=> fdxo_42_c + nadph_c'}
4abut_c	4-Aminobutanoate	organic acids	3.33333	1.85185	{'NAD_H2': 'h_c + nadh_c <=> h2_c + nad_c'}	2.22222	{'OOR2r': 'akg_c + coa_c + fdxo_42_c <=> co2_c + fdxr_42_c + h_c + succoa_c', 'FRDO6r': 'fdxr_42_c + h_c + nad_c <=> fdxo_42_c + nadh_c', 'HYDFDN': 'fdxr_42_c + 3.0 h_c + nadh_c --> fdxo_42_c + 2.0 h2_c + nad_c'}
4crsol_c	P-Cresol	aromatics	1.76471	0.43011	{'NAD_H2': 'h_c + nadh_c <=> h2_c + nad_c'}	0.46512	{'SDPTA_2': 'glu__L_c + sl26da_c --> akg_c + sl2a6o_c', 'SPT_syn': 'glx_c + ser__L_c <=> gly_c + hpyr_c', '2DHPFALDL': '2dhp_c <=> 3mob_c + fald_c', 'PFK_ppi': 'f6p_c + ppi_c <=> fdp_c + h_c + pi_c'}
4mop_c	4-Methyl-2-oxopentanoate	organic acids	2.14286	1.35135	{'NAD_H2': 'h_c + nadh_c <=> h2_c + nad_c'}	1.66667	{'OOR2r': 'akg_c + coa_c + fdxo_42_c <=> co2_c + fdxr_42_c + h_c + succoa_c', 'NAD_H2': 'h_c + nadh_c <=> h2_c + nad_c', 'FRDO6r': 'fdxr_42_c + h_c + nad_c <=> fdxo_42_c + nadh_c'}
5aop_c	5-Amino-4-oxopentanoate	organic acids	3	1.33333	{'NAD_H2': 'h_c + nadh_c <=> h2_c + nad_c'}	1.66667	{'SDPTA_2': 'glu__L_c + sl26da_c --> akg_c + sl2a6o_c', 'PFK_ppi': 'f6p_c + ppi_c <=> fdp_c + h_c + pi_c'}
N1aspmd_c	N1-Acetylspermidine	amines	1.30435	0.27397	{'NAD_H2': 'h_c + nadh_c <=> h2_c + nad_c'}	0.83333	{'CSPMDDH': 'aspsa_c + h_c + nadph_c + ptrc_c --> cspmd_c + h2o_c + nadp_c', 'ORNTAC': 'acorn_c + glu__L_c <=> acglu_c + orn_c', 'FE3t': 'fe3_e --> fe3_c', 'CSPMDDC': 'cspmd_c + h_c --> co2_c + spmd_c'}
acac_c	Acetoacetate	organic acids	3.75	2.38095	{'NAD_H2': 'h_c + nadh_c <=> h2_c + nad_c'}	3.33333	{'OOR2r': 'akg_c + coa_c + fdxo_42_c <=> co2_c + fdxr_42_c + h_c + succoa_c', 'FRDO6r': 'fdxr_42_c + h_c + nad_c <=> fdxo_42_c + nadh_c'}
acanth_c	N-Acetylanthranilate	organic acids	1.66667	0.68966	{'NAD_H2': 'h_c + nadh_c <=> h2_c + nad_c'}	0.76923	{'ANS2': 'chor_c + nh4_c --> anth_c + h2o_c + h_c + pyr_c', 'NAD_H2': 'h_c + nadh_c <=> h2_c + nad_c'}
acg5sa_c	N-Acetyl-L-glutamate 5-semialdehyde	esters	2.14286	1.19048	{'NAD_H2': 'h_c + nadh_c <=> h2_c + nad_c'}	1.33333	{'FRNDPR2r': 'fdxr_42_c + h_c + nadh_c + 2.0 nadp_c --> fdxo_42_c + nad_c + 2.0 nadph_c', 'OOR2r': 'akg_c + coa_c + fdxo_42_c <=> co2_c + fdxr_42_c + h_c + succoa_c', 'FRDO6r': 'fdxr_42_c + h_c + nad_c <=> fdxo_42_c + nadh_c', 'HYDFDN': 'fdxr_42_c + 3.0 h_c + nadh_c --> fdxo_42_c + 2.0 h2_c + nad_c'}
acon_T_c	Trans-Aconitate	organic acids	3.33333	1.85185	{'NAD_H2': 'h_c + nadh_c <=> h2_c + nad_c'}	2.22222	{'OOR2r': 'akg_c + coa_c + fdxo_42_c <=> co2_c + fdxr_42_c + h_c + succoa_c', 'NAD_H2': 'h_c + nadh_c <=> h2_c + nad_c', 'FRDO5r': 'fdxr_42_c + h_c + nadp_c <=> fdxo_42_c + nadph_c'}
adn_c	Adenosine	nucleic acids	2	0.38462	{'NAD_H2': 'h_c + nadh_c <=> h2_c + nad_c'}	0.45455	{'GLYTA': 'glu__L_c + glx_c <=> akg_c + gly_c', 'GDH1': 'glu__L_c + h2o_c + nad_c <=> akg_c + 2.0 h_c + nadh_c + nh3_c', 'NAR_syn_2': 'fdxo_2_2_c + h2o_c + no2_c <=> fdxrd_c + 2.0 h_c + no3_c', 'FNOR': '2.0 fdxrd_c + h_c + nadp_c <=> 2.0 fdxo_2_2_c + nadph_c', 'PRBT': 'h_c + nh3_c + prpp_c --> ppi_c + pram_c', 'PFK_ppi': 'f6p_c + ppi_c <=> fdp_c + h_c + pi_c', 'FldAct': 'fald_c + thf_c --> h2o_c …
agm_c	Agmatine	amines	2.72727	0.83333	{'NAD_H2': 'h_c + nadh_c <=> h2_c + nad_c'}	1.11111	{'NAR_syn_2': 'fdxo_2_2_c + h2o_c + no2_c <=> fdxrd_c + 2.0 h_c + no3_c', 'FNOR': '2.0 fdxrd_c + h_c + nadp_c <=> 2.0 fdxo_2_2_c + nadph_c', 'ORNTAC': 'acorn_c + glu__L_c <=> acglu_c + orn_c', 'PFK_ppi': 'f6p_c + ppi_c <=> fdp_c + h_c + pi_c'}
akg_c	2-Oxoglutarate	organic acids	3.75	1.85185	{'NAD_H2': 'h_c + nadh_c <=> h2_c + nad_c'}	2.22222	{'OOR2r': 'akg_c + coa_c + fdxo_42_c <=> co2_c + fdxr_42_c + h_c + succoa_c', 'FRDO6r': 'fdxr_42_c + h_c + nad_c <=> fdxo_42_c + nadh_c', 'HYDFDN': 'fdxr_42_c + 3.0 h_c + nadh_c --> fdxo_42_c + 2.0 h2_c + nad_c'}
alac__S_c	(S)-2-Acetolactate	organic acids	3	1.66667	{'NAD_H2': 'h_c + nadh_c <=> h2_c + nad_c'}	2.5	{'PKETX': 'pi_c + xu5p__D_c --> actp_c + g3p_c + h2o_c', 'FRDO6r': 'fdxr_42_c + h_c + nad_c <=> fdxo_42_c + nadh_c', 'POR': 'coa_c + fdxo_42_c + pyr_c <=> accoa_c + co2_c + fdxr_42_c + h_c'}
anth_c	Anthranilate	organic acids	2.14286	0.76923	{'NAD_H2': 'h_c + nadh_c <=> h2_c + nad_c'}	0.86957	{'ANS2': 'chor_c + nh4_c --> anth_c + h2o_c + h_c + pyr_c', 'THIH': 'trdrd_c --> 2.0 h_c + trdox_c'}
aps_c	Adenosine 5'-phosphosulfate	organosulfurs	2	0.32787	{'NAD_H2': 'h_c + nadh_c <=> h2_c + nad_c'}	0.42553	{'GLUDy_1': 'glu__L_c + h2o_c + nadp_c <=> akg_c + 2.0 h_c + nadph_c + nh3_c', 'NAR_syn_2': 'fdxo_2_2_c + h2o_c + no2_c <=> fdxrd_c + 2.0 h_c + no3_c', 'FNOR': '2.0 fdxrd_c + h_c + nadp_c <=> 2.0 fdxo_2_2_c + nadph_c', 'SADT': 'atp_c + h_c + so4_c --> aps_c + ppi_c', 'PRBT': 'h_c + nh3_c + prpp_c --> ppi_c + pram_c', 'AGTi': 'ala__L_c + glx_c <=> gly_c + pyr_c', 'PFK_ppi': 'f6p_c + ppi_c <=> fdp_…
arg__L_c	L-Arginine	amino acids	2.72727	0.83333	{'NAD_H2': 'h_c + nadh_c <=> h2_c + nad_c'}	1.11111	{'SDPTA_2': 'glu__L_c + sl26da_c --> akg_c + sl2a6o_c', 'ORNTAC': 'acorn_c + glu__L_c <=> acglu_c + orn_c', 'PFK_ppi': 'f6p_c + ppi_c <=> fdp_c + h_c + pi_c'}
asn__L_c	L-Asparagine	amino acids	5	1.66667	{'NAD_H2': 'h_c + nadh_c <=> h2_c + nad_c'}	2.22222	{'SDPTA_2': 'glu__L_c + sl26da_c --> akg_c + sl2a6o_c', 'PFK_ppi': 'f6p_c + ppi_c <=> fdp_c + h_c + pi_c'}
athr__L_c	L-Allo-threonine	amino acids	3.75	2	{'NAD_H2': 'h_c + nadh_c <=> h2_c + nad_c'}	3.33333	{'AGTi': 'ala__L_c + glx_c <=> gly_c + pyr_c', 'OOR2r': 'akg_c + coa_c + fdxo_42_c <=> co2_c + fdxr_42_c + h_c + succoa_c', 'FRDO6r': 'fdxr_42_c + h_c + nad_c <=> fdxo_42_c + nadh_c'}
citr__L_c	L-Citrulline	amino acids	2.72727	1.11111	{'NAD_H2': 'h_c + nadh_c <=> h2_c + nad_c'}	1.33333	{'SDPTA_2': 'glu__L_c + sl26da_c --> akg_c + sl2a6o_c', 'ORNTAC': 'acorn_c + glu__L_c <=> acglu_c + orn_c'}
cys__L_c	L-Cysteine	amino acids	3.33333	0.95238	{'NAD_H2': 'h_c + nadh_c <=> h2_c + nad_c'}	2.5	{'SULR_syn': '6.0 fdxrd_c + 8.0 h_c + so3_c --> 6.0 fdxo_2_2_c + 3.0 h2o_c + h2s_c', 'SHL_c': 'h2s_c + h_c + ser__L_c --> cys__L_c + h2o_c', 'NAR_syn_2': 'fdxo_2_2_c + h2o_c + no2_c <=> fdxrd_c + 2.0 h_c + no3_c', 'SADT': 'atp_c + h_c + so4_c --> aps_c + ppi_c', 'AGTi': 'ala__L_c + glx_c <=> gly_c + pyr_c', 'PFK_ppi': 'f6p_c + ppi_c <=> fdp_c + h_c + pi_c', 'FldAct': 'fald_c + thf_c --> h2o_c + m…
cyst__L_c	L-Cystathionine	amino acids	1.76471	0.60606	{'NAD_H2': 'h_c + nadh_c <=> h2_c + nad_c'}	1	{'SHL_c': 'h2s_c + h_c + ser__L_c --> cys__L_c + h2o_c', 'GLYTA': 'glu__L_c + glx_c <=> akg_c + gly_c', 'NAR_syn_2': 'fdxo_2_2_c + h2o_c + no2_c <=> fdxrd_c + 2.0 h_c + no3_c', 'FNOR': '2.0 fdxrd_c + h_c + nadp_c <=> 2.0 fdxo_2_2_c + nadph_c', 'SADT': 'atp_c + h_c + so4_c --> aps_c + ppi_c', 'PFK_ppi': 'f6p_c + ppi_c <=> fdp_c + h_c + pi_c', 'FldAct': 'fald_c + thf_c --> h2o_c + mlthf_c', 'APSR':…
dad_5_c	5'-Deoxyadenosine	nucleic acids	1.875	0.24242	{'NAD_H2': 'h_c + nadh_c <=> h2_c + nad_c'}	0.28571	{'GLUDy_1': 'glu__L_c + h2o_c + nadp_c <=> akg_c + 2.0 h_c + nadph_c + nh3_c', 'NAR_syn_2': 'fdxo_2_2_c + h2o_c + no2_c <=> fdxrd_c + 2.0 h_c + no3_c', 'FNOR': '2.0 fdxrd_c + h_c + nadp_c <=> 2.0 fdxo_2_2_c + nadph_c', 'PRBT': 'h_c + nh3_c + prpp_c --> ppi_c + pram_c', 'AGTi': 'ala__L_c + glx_c <=> gly_c + pyr_c', 'PFK_ppi': 'f6p_c + ppi_c <=> fdp_c + h_c + pi_c', 'FldAct': 'fald_c + thf_c --> h2…
dca_c	Decanoate (n-C10:0)	fatty acids and lipids	1.07143	0.83333	{'NAD_H2': 'h_c + nadh_c <=> h2_c + nad_c'}	1	{'NADFADOR': 'fadh2_c + fdxr_42_c + 2.0 nad_c <=> fad_c + fdxo_42_c + 2.0 nadh_c', 'OOR2r': 'akg_c + coa_c + fdxo_42_c <=> co2_c + fdxr_42_c + h_c + succoa_c'}
dcyt_c	Deoxycytidine	nucleic acids	1.875	0.5	{'NAD_H2': 'h_c + nadh_c <=> h2_c + nad_c'}	0.8	{'CYTK12n': 'dcmp_n + dctp_n <=> 2.0 dcdp_n', 'HMR_1095': 'h_c <=> h_n', 'CYTK14n': 'dcmp_n + utp_n <=> dcdp_n + udp_n', 'NAR_syn_2': 'fdxo_2_2_c + h2o_c + no2_c <=> fdxrd_c + 2.0 h_c + no3_c', 'DCDPtn': 'dcdp_c <=> dcdp_n', 'CTPS1': 'atp_c + nh4_c + utp_c --> adp_c + ctp_c + 2.0 h_c + pi_c', 'PFK_ppi': 'f6p_c + ppi_c <=> fdp_c + h_c + pi_c', 'NAR_syn': '2.0 fdxrd_c + 2.0 h_c + no3_c --> 2.0 fdxo…
dhpmp_c	Dihydroneopterin monophosphate	organonitrogens	2.30769	0.32787	{'NAD_H2': 'h_c + nadh_c <=> h2_c + nad_c'}	0.42553	{'GLUDy_1': 'glu__L_c + h2o_c + nadp_c <=> akg_c + 2.0 h_c + nadph_c + nh3_c', 'GLYTA': 'glu__L_c + glx_c <=> akg_c + gly_c', 'NAR_syn_2': 'fdxo_2_2_c + h2o_c + no2_c <=> fdxrd_c + 2.0 h_c + no3_c', 'PRBT': 'h_c + nh3_c + prpp_c --> ppi_c + pram_c', 'PFK_ppi': 'f6p_c + ppi_c <=> fdp_c + h_c + pi_c', 'NAR_syn': '2.0 fdxrd_c + 2.0 h_c + no3_c --> 2.0 fdxo_2_2_c + h2o_c + no2_c', 'FldAct': 'fald_c +…
dhpt_c	Dihydropteroate	organonitrogens	1.30435	0.21505	{'NAD_H2': 'h_c + nadh_c <=> h2_c + nad_c'}	0.3125	{'DHPS': '2ahhmp_c + 4abz_c --> dhpt_c + h2o_c', 'GLUDy_1': 'glu__L_c + h2o_c + nadp_c <=> akg_c + 2.0 h_c + nadph_c + nh3_c', 'PABB': 'chor_c + nh4_c --> 4adcho_c + h2o_c', 'PRBT': 'h_c + nh3_c + prpp_c --> ppi_c + pram_c', 'SELt': 'sel_e <=> sel_c', 'AGTi': 'ala__L_c + glx_c <=> gly_c + pyr_c', 'PFK_ppi': 'f6p_c + ppi_c <=> fdp_c + h_c + pi_c', 'FldAct': 'fald_c + thf_c --> h2o_c + mlthf_c', 'P…
din_c	Deoxyinosine	nucleic acids	1.875	0.38462	{'NAD_H2': 'h_c + nadh_c <=> h2_c + nad_c'}	0.4878	{'GLUDy_1': 'glu__L_c + h2o_c + nadp_c <=> akg_c + 2.0 h_c + nadph_c + nh3_c', 'RE1530C': 'dgtp_c + duri_c <=> dgdp_c + dump_c + h_c', 'NAR_syn_2': 'fdxo_2_2_c + h2o_c + no2_c <=> fdxrd_c + 2.0 h_c + no3_c', 'FNOR': '2.0 fdxrd_c + h_c + nadp_c <=> 2.0 fdxo_2_2_c + nadph_c', 'URIDK2r': 'atp_c + dump_c <=> adp_c + dudp_c', 'PRBT': 'h_c + nh3_c + prpp_c --> ppi_c + pram_c', 'AGTi': 'ala__L_c + glx_c…
duri_c	Deoxyuridine	nucleic acids	1.875	0.54054	{'NAD_H2': 'h_c + nadh_c <=> h2_c + nad_c'}	0.90909	{'RE1530C': 'dgtp_c + duri_c <=> dgdp_c + dump_c + h_c', 'NAR_syn_2': 'fdxo_2_2_c + h2o_c + no2_c <=> fdxrd_c + 2.0 h_c + no3_c', 'FNOR': '2.0 fdxrd_c + h_c + nadp_c <=> 2.0 fdxo_2_2_c + nadph_c', 'URIDK2r': 'atp_c + dump_c <=> adp_c + dudp_c', 'PFK_ppi': 'f6p_c + ppi_c <=> fdp_c + h_c + pi_c'}
enter_c	Enterochelin	esters	0.55556	0.1626	{'NAD_H2': 'h_c + nadh_c <=> h2_c + nad_c'}	0.19608	{'NAR_syn_2': 'fdxo_2_2_c + h2o_c + no2_c <=> fdxrd_c + 2.0 h_c + no3_c', 'FNOR': '2.0 fdxrd_c + h_c + nadp_c <=> 2.0 fdxo_2_2_c + nadph_c', 'AGTi': 'ala__L_c + glx_c <=> gly_c + pyr_c', 'PFK_ppi': 'f6p_c + ppi_c <=> fdp_c + h_c + pi_c', 'FldAct': 'fald_c + thf_c --> h2o_c + mlthf_c'}
etha_c	Ethanolamine	amines	6	0.60606	{'NAD_H2': 'h_c + nadh_c <=> h2_c + nad_c'}	4	{'SERDC': 'h_c + ser__L_c --> co2_c + etha_c', 'AGTi': 'ala__L_c + glx_c <=> gly_c + pyr_c', 'OOR2r': 'akg_c + coa_c + fdxo_42_c <=> co2_c + fdxr_42_c + h_c + succoa_c', 'FldAct': 'fald_c + thf_c --> h2o_c + mlthf_c', 'FRDO6r': 'fdxr_42_c + h_c + nad_c <=> fdxo_42_c + nadh_c'}
frdp_c	Farnesyl diphosphate	terpenes	0.71429	0.31746	{'NAD_H2': 'h_c + nadh_c <=> h2_c + nad_c'}	0.41667	{'PFK_ppi': 'f6p_c + ppi_c <=> fdp_c + h_c + pi_c', 'NAD_H2': 'h_c + nadh_c <=> h2_c + nad_c'}
gg4abut_c	Gamma-glutamyl-gamma aminobutyric acid	organic acids	1.66667	0	{}	0	{}
ggptrc_c	Gamma-glutamyl-putrescine	amines	1.5	0.74074	{'NAD_H2': 'h_c + nadh_c <=> h2_c + nad_c'}	0.83333	{'NAR_syn_2': 'fdxo_2_2_c + h2o_c + no2_c <=> fdxrd_c + 2.0 h_c + no3_c', 'FNOR': '2.0 fdxrd_c + h_c + nadp_c <=> 2.0 fdxo_2_2_c + nadph_c', 'ORNTAC': 'acorn_c + glu__L_c <=> acglu_c + orn_c'}
ghb_c	Gamma-hydroxybutyrate	fatty acids and lipids	3.33333	1.85185	{'NAD_H2': 'h_c + nadh_c <=> h2_c + nad_c'}	2.22222	{'NAD_H2': 'h_c + nadh_c <=> h2_c + nad_c', 'SSCOARy': 'h_c + nadph_c + succoa_c <=> coa_c + nadp_c + sucsal_c'}
gln__L_c	L-Glutamine	amino acids	3.33333	1.66667	{'NAD_H2': 'h_c + nadh_c <=> h2_c + nad_c'}	1.66667	{'SDPTA_2': 'glu__L_c + sl26da_c --> akg_c + sl2a6o_c'}
glu__L_c	L-Glutamate	amino acids	3.33333	1.85185	{'NAD_H2': 'h_c + nadh_c <=> h2_c + nad_c'}	2.22222	{'FRNDPR2r': 'fdxr_42_c + h_c + nadh_c + 2.0 nadp_c --> fdxo_42_c + nad_c + 2.0 nadph_c', 'OOR2r': 'akg_c + coa_c + fdxo_42_c <=> co2_c + fdxr_42_c + h_c + succoa_c', 'FRDO6r': 'fdxr_42_c + h_c + nad_c <=> fdxo_42_c + nadh_c', 'HYDFDN': 'fdxr_42_c + 3.0 h_c + nadh_c --> fdxo_42_c + 2.0 h2_c + nad_c'}
glx_c	Glyoxylate	organic acids	15	1.85185	{'NAD_H2': 'h_c + nadh_c <=> h2_c + nad_c'}	6.66667	{'OOR2r': 'akg_c + coa_c + fdxo_42_c <=> co2_c + fdxr_42_c + h_c + succoa_c', 'FRDO6r': 'fdxr_42_c + h_c + nad_c <=> fdxo_42_c + nadh_c'}
gly_c	Glycine	amino acids	10	3.33333	{'NAD_H2': 'h_c + nadh_c <=> h2_c + nad_c'}	6.66667	{'GLYTA': 'glu__L_c + glx_c <=> akg_c + gly_c', 'NAR_syn_2': 'fdxo_2_2_c + h2o_c + no2_c <=> fdxrd_c + 2.0 h_c + no3_c', 'FNOR': '2.0 fdxrd_c + h_c + nadp_c <=> 2.0 fdxo_2_2_c + nadph_c', 'OOR2r': 'akg_c + coa_c + fdxo_42_c <=> co2_c + fdxr_42_c + h_c + succoa_c', 'FRDO6r': 'fdxr_42_c + h_c + nad_c <=> fdxo_42_c + nadh_c'}
glyc__R_c	(R)-Glycerate	organic acids	6	3.33333	{'NAD_H2': 'h_c + nadh_c <=> h2_c + nad_c'}	4	{'SPT_syn': 'glx_c + ser__L_c <=> gly_c + hpyr_c', 'OOR2r': 'akg_c + coa_c + fdxo_42_c <=> co2_c + fdxr_42_c + h_c + succoa_c', 'FldAct': 'fald_c + thf_c --> h2o_c + mlthf_c', 'FRDO6r': 'fdxr_42_c + h_c + nad_c <=> fdxo_42_c + nadh_c'}
gsn_c	Guanosine	nucleic acids	2.14286	0.36364	{'NAD_H2': 'h_c + nadh_c <=> h2_c + nad_c'}	0.45455	{'ALAD_L2': '2.0 h_c + nadh_c + nh3_c + pyr_c <-- ala__L_c + h2o_c + nad_c', 'GLYTA': 'glu__L_c + glx_c <=> akg_c + gly_c', 'NAR_syn_2': 'fdxo_2_2_c + h2o_c + no2_c <=> fdxrd_c + 2.0 h_c + no3_c', 'PRBT': 'h_c + nh3_c + prpp_c --> ppi_c + pram_c', 'PFK_ppi': 'f6p_c + ppi_c <=> fdp_c + h_c + pi_c', 'NAR_syn': '2.0 fdxrd_c + 2.0 h_c + no3_c --> 2.0 fdxo_2_2_c + h2o_c + no2_c', 'FldAct': 'fald_c + t…
hcys__L_c	L-Homocysteine	amino acids	2.5	0.66667	{'NAD_H2': 'h_c + nadh_c <=> h2_c + nad_c'}	1.33333	{'SULR_syn': '6.0 fdxrd_c + 8.0 h_c + so3_c --> 6.0 fdxo_2_2_c + 3.0 h2o_c + h2s_c', 'NAR_syn_2': 'fdxo_2_2_c + h2o_c + no2_c <=> fdxrd_c + 2.0 h_c + no3_c', 'SADT': 'atp_c + h_c + so4_c --> aps_c + ppi_c', 'PFK_ppi': 'f6p_c + ppi_c <=> fdp_c + h_c + pi_c', 'SHSL2': 'h2s_c + suchms_c --> hcys__L_c + succ_c', 'GTHAMPOR': 'amp_c + gthox_c + h_c + so3_c <=> aps_c + 2.0 gthrd_c'}
his__L_c	L-Histidine	amino acids	3	0.58824	{'NAD_H2': 'h_c + nadh_c <=> h2_c + nad_c'}	0.74074	{'NAR_syn_2': 'fdxo_2_2_c + h2o_c + no2_c <=> fdxrd_c + 2.0 h_c + no3_c', 'FNOR': '2.0 fdxrd_c + h_c + nadp_c <=> 2.0 fdxo_2_2_c + nadph_c', 'PFK_ppi': 'f6p_c + ppi_c <=> fdp_c + h_c + pi_c', 'FldAct': 'fald_c + thf_c --> h2o_c + mlthf_c'}
histd_c	L-Histidinol	alcohols	2.5	0.58824	{'NAD_H2': 'h_c + nadh_c <=> h2_c + nad_c'}	0.74074	{'SDPTA_2': 'glu__L_c + sl26da_c --> akg_c + sl2a6o_c', 'PFK_ppi': 'f6p_c + ppi_c <=> fdp_c + h_c + pi_c', 'FldAct': 'fald_c + thf_c --> h2o_c + mlthf_c'}
hpyr_c	Hydroxypyruvate	organic acids	7.5	3.33333	{'NAD_H2': 'h_c + nadh_c <=> h2_c + nad_c'}	4	{'SPT_syn': 'glx_c + ser__L_c <=> gly_c + hpyr_c', 'NAR_syn_2': 'fdxo_2_2_c + h2o_c + no2_c <=> fdxrd_c + 2.0 h_c + no3_c', 'FNOR': '2.0 fdxrd_c + h_c + nadp_c <=> 2.0 fdxo_2_2_c + nadph_c', 'OOR2r': 'akg_c + coa_c + fdxo_42_c <=> co2_c + fdxr_42_c + h_c + succoa_c', 'FldAct': 'fald_c + thf_c --> h2o_c + mlthf_c', 'FRDO6r': 'fdxr_42_c + h_c + nad_c <=> fdxo_42_c + nadh_c'}
hxa_c	Hexanoate	fatty acids and lipids	1.875	1.38889	{'NAD_H2': 'h_c + nadh_c <=> h2_c + nad_c'}	1.66667	{'NADFADOR': 'fadh2_c + fdxr_42_c + 2.0 nad_c <=> fad_c + fdxo_42_c + 2.0 nadh_c', 'OOR2r': 'akg_c + coa_c + fdxo_42_c <=> co2_c + fdxr_42_c + h_c + succoa_c'}
idon__L_c	L-Idonate	organic acids	2.72727	1.33333	{'NAD_H2': 'h_c + nadh_c <=> h2_c + nad_c'}	1.33333	{'CLt3_1pp': 'cl_c + h_c --> cl_p + h_p', 'FE3t': 'fe3_e --> fe3_c'}
ile__L_c	L-Isoleucine	amino acids	2	1.33333	{'NAD_H2': 'h_c + nadh_c <=> h2_c + nad_c'}	1.66667	{'HSDA': 'hom__L_c --> 2obut_c + nh4_c', 'NAD_H2': 'h_c + nadh_c <=> h2_c + nad_c'}
indole_c	Indole	aromatics	1.66667	0.55556	{'NAD_H2': 'h_c + nadh_c <=> h2_c + nad_c'}	0.66667	{'ANS2': 'chor_c + nh4_c --> anth_c + h2o_c + h_c + pyr_c', 'PFK_ppi': 'f6p_c + ppi_c <=> fdp_c + h_c + pi_c', 'NAD_H2': 'h_c + nadh_c <=> h2_c + nad_c'}
ins_c	Inosine	nucleic acids	2	0.40816	{'NAD_H2': 'h_c + nadh_c <=> h2_c + nad_c'}	0.4878	{'GLUDy_1': 'glu__L_c + h2o_c + nadp_c <=> akg_c + 2.0 h_c + nadph_c + nh3_c', 'NAR_syn_2': 'fdxo_2_2_c + h2o_c + no2_c <=> fdxrd_c + 2.0 h_c + no3_c', 'FNOR': '2.0 fdxrd_c + h_c + nadp_c <=> 2.0 fdxo_2_2_c + nadph_c', 'PRBT': 'h_c + nh3_c + prpp_c --> ppi_c + pram_c', 'AGTi': 'ala__L_c + glx_c <=> gly_c + pyr_c', 'PFK_ppi': 'f6p_c + ppi_c <=> fdp_c + h_c + pi_c', 'FldAct': 'fald_c + thf_c --> h2…
ipdp_c	Isopentenyl diphosphate	organic acids	2.14286	0.95238	{'NAD_H2': 'h_c + nadh_c <=> h2_c + nad_c'}	1.11111	{'MGt2pp': 'h_p + mg2_p <=> h_c + mg2_c', 'PFK_ppi': 'f6p_c + ppi_c <=> fdp_c + h_c + pi_c', 'NAD_H2': 'h_c + nadh_c <=> h2_c + nad_c'}
leu__L_c	L-Leucine	amino acids	2	1.35135	{'NAD_H2': 'h_c + nadh_c <=> h2_c + nad_c'}	1.66667	{'OOR2r': 'akg_c + coa_c + fdxo_42_c <=> co2_c + fdxr_42_c + h_c + succoa_c', 'NAD_H2': 'h_c + nadh_c <=> h2_c + nad_c', 'FRDO6r': 'fdxr_42_c + h_c + nad_c <=> fdxo_42_c + nadh_c'}
met__L_c	L-Methionine	amino acids	2	0.60606	{'NAD_H2': 'h_c + nadh_c <=> h2_c + nad_c'}	1.17647	{'SULR_syn': '6.0 fdxrd_c + 8.0 h_c + so3_c --> 6.0 fdxo_2_2_c + 3.0 h2o_c + h2s_c', 'NAR_syn_2': 'fdxo_2_2_c + h2o_c + no2_c <=> fdxrd_c + 2.0 h_c + no3_c', 'SADT': 'atp_c + h_c + so4_c --> aps_c + ppi_c', 'PFK_ppi': 'f6p_c + ppi_c <=> fdp_c + h_c + pi_c', 'SHSL2': 'h2s_c + suchms_c --> hcys__L_c + succ_c', 'FldAct': 'fald_c + thf_c --> h2o_c + mlthf_c', 'GTHAMPOR': 'amp_c + gthox_c + h_c + so3_…
msa_c	Malonate semialdehyde	organic acids	6	3.33333	{'NAD_H2': 'h_c + nadh_c <=> h2_c + nad_c', 'ALAB': 'akg_c + ala_B_c <=> glu__L_c + msa_c'}	3.33333	{'NAD_H2': 'h_c + nadh_c <=> h2_c + nad_c', 'ALAB': 'akg_c + ala_B_c <=> glu__L_c + msa_c'}
ncam_c	Nicotinamide	amines	2.72727	0.51282	{'NAD_H2': 'h_c + nadh_c <=> h2_c + nad_c'}	0.83333	{'NAR_syn_2': 'fdxo_2_2_c + h2o_c + no2_c <=> fdxrd_c + 2.0 h_c + no3_c', 'FNOR': '2.0 fdxrd_c + h_c + nadp_c <=> 2.0 fdxo_2_2_c + nadph_c', 'PFK_ppi': 'f6p_c + ppi_c <=> fdp_c + h_c + pi_c'}
nmn_c	NMN C11H14N2O8P	nucleic acids	1.42857	0.38462	{'NAD_H2': 'h_c + nadh_c <=> h2_c + nad_c'}	0.54054	{'SELt': 'sel_e <=> sel_c', 'PFK_ppi': 'f6p_c + ppi_c <=> fdp_c + h_c + pi_c', 'SELTt': 'slnt_e <=> slnt_c'}
oaa_c	Oxaloacetate	organic acids	6	3.33333	{'NAD_H2': 'h_c + nadh_c <=> h2_c + nad_c'}	3.33333	{'THIH': 'trdrd_c --> 2.0 h_c + trdox_c'}
orn_c	Ornithine	amino acids	2.72727	1.33333	{'NAD_H2': 'h_c + nadh_c <=> h2_c + nad_c'}	1.66667	{'ORNTAC': 'acorn_c + glu__L_c <=> acglu_c + orn_c', 'NAD_H2': 'h_c + nadh_c <=> h2_c + nad_c'}
orot5p_c	Orotidine 5'-phosphate	amines	2	0.58824	{'NAD_H2': 'h_c + nadh_c <=> h2_c + nad_c'}	0.8	{'SELt': 'sel_e <=> sel_c', 'PFK_ppi': 'f6p_c + ppi_c <=> fdp_c + h_c + pi_c', 'SELTt': 'slnt_e <=> slnt_c'}
pant__R_c	(R)-Pantoate	organic acids	2.14286	1.42857	{'NAD_H2': 'h_c + nadh_c <=> h2_c + nad_c'}	2	{'OOR2r': 'akg_c + coa_c + fdxo_42_c <=> co2_c + fdxr_42_c + h_c + succoa_c', 'FRDO6r': 'fdxr_42_c + h_c + nad_c <=> fdxo_42_c + nadh_c', 'POR': 'coa_c + fdxo_42_c + pyr_c <=> accoa_c + co2_c + fdxr_42_c + h_c', 'FRDO5r': 'fdxr_42_c + h_c + nadp_c <=> fdxo_42_c + nadph_c'}
pap_c	Adenosine 3',5'-bisphosphate	nucleic acids	2	0.3125	{'NAD_H2': 'h_c + nadh_c <=> h2_c + nad_c'}	0.42553	{'GLUDy_1': 'glu__L_c + h2o_c + nadp_c <=> akg_c + 2.0 h_c + nadph_c + nh3_c', 'NAR_syn_2': 'fdxo_2_2_c + h2o_c + no2_c <=> fdxrd_c + 2.0 h_c + no3_c', 'FNOR': '2.0 fdxrd_c + h_c + nadp_c <=> 2.0 fdxo_2_2_c + nadph_c', 'PRBT': 'h_c + nh3_c + prpp_c --> ppi_c + pram_c', 'AGTi': 'ala__L_c + glx_c <=> gly_c + pyr_c', 'PFK_ppi': 'f6p_c + ppi_c <=> fdp_c + h_c + pi_c', 'FldAct': 'fald_c + thf_c --> h2…
paps_c	3'-Phosphoadenylyl sulfate	organosulfurs	2	0.3125	{'NAD_H2': 'h_c + nadh_c <=> h2_c + nad_c'}	0.4	{'GLUDy_1': 'glu__L_c + h2o_c + nadp_c <=> akg_c + 2.0 h_c + nadph_c + nh3_c', 'GLYTA': 'glu__L_c + glx_c <=> akg_c + gly_c', 'NAR_syn_2': 'fdxo_2_2_c + h2o_c + no2_c <=> fdxrd_c + 2.0 h_c + no3_c', 'FNOR': '2.0 fdxrd_c + h_c + nadp_c <=> 2.0 fdxo_2_2_c + nadph_c', 'SADT': 'atp_c + h_c + so4_c --> aps_c + ppi_c', 'PRBT': 'h_c + nh3_c + prpp_c --> ppi_c + pram_c', 'PFK_ppi': 'f6p_c + ppi_c <=> fdp…
pdx5p_c	Pyridoxine 5'-phosphate	vitamins	1.76471	0.86957	{'NAD_H2': 'h_c + nadh_c <=> h2_c + nad_c'}	0.86957	{'INDOLEtpp': 'indole_p --> indole_c', 'THIH': 'trdrd_c --> 2.0 h_c + trdox_c'}
ppbng_c	Porphobilinogen	organic acids	1.5	0.66667	{'NAD_H2': 'h_c + nadh_c <=> h2_c + nad_c'}	0.83333	{'SDPTA_2': 'glu__L_c + sl26da_c --> akg_c + sl2a6o_c', 'PFK_ppi': 'f6p_c + ppi_c <=> fdp_c + h_c + pi_c'}
pro__L_c	L-Proline	amino acids	2.72727	1.66667	{'NAD_H2': 'h_c + nadh_c <=> h2_c + nad_c'}	1.66667	{'THIH': 'trdrd_c --> 2.0 h_c + trdox_c'}
ptrc_c	Putrescine	amines	2.72727	1.33333	{'NAD_H2': 'h_c + nadh_c <=> h2_c + nad_c'}	1.66667	{'ORNTAC': 'acorn_c + glu__L_c <=> acglu_c + orn_c', 'NAD_H2': 'h_c + nadh_c <=> h2_c + nad_c'}
pyam5p_c	Pyridoxamine 5'-phosphate	vitamins	1.76471	0.86957	{'NAD_H2': 'h_c + nadh_c <=> h2_c + nad_c'}	0.86957	{'CLt3_1pp': 'cl_c + h_c --> cl_p + h_p', 'THIH': 'trdrd_c --> 2.0 h_c + trdox_c'}
pydx5p_c	Pyridoxal 5'-phosphate	vitamins	1.875	0.86957	{'NAD_H2': 'h_c + nadh_c <=> h2_c + nad_c'}	0.86957	{'THIH': 'trdrd_c --> 2.0 h_c + trdox_c'}
pydx_c	Pyridoxal	vitamins	1.875	0.86957	{'NAD_H2': 'h_c + nadh_c <=> h2_c + nad_c'}	0.86957	{'CLt3_1pp': 'cl_c + h_c --> cl_p + h_p', 'THIH': 'trdrd_c --> 2.0 h_c + trdox_c'}
pydxn_c	Pyridoxine	vitamins	1.76471	0.86957	{'NAD_H2': 'h_c + nadh_c <=> h2_c + nad_c'}	0.86957	{'THIH': 'trdrd_c --> 2.0 h_c + trdox_c', 'GAPD_1': 'g3p_c + nad_c + pi_c --> 13dpg_c + nadh_c'}
ribflv_c	Riboflavin C17H20N4O6	vitamins	0.9375	0.22989	{'NAD_H2': 'h_c + nadh_c <=> h2_c + nad_c'}	0.27397	{'GLUDy_1': 'glu__L_c + h2o_c + nadp_c <=> akg_c + 2.0 h_c + nadph_c + nh3_c', 'NAR_syn_2': 'fdxo_2_2_c + h2o_c + no2_c <=> fdxrd_c + 2.0 h_c + no3_c', 'FNOR': '2.0 fdxrd_c + h_c + nadp_c <=> 2.0 fdxo_2_2_c + nadph_c', 'PRBT': 'h_c + nh3_c + prpp_c --> ppi_c + pram_c', 'AGTi': 'ala__L_c + glx_c <=> gly_c + pyr_c', 'PFK_ppi': 'f6p_c + ppi_c <=> fdp_c + h_c + pi_c', 'FldAct': 'fald_c + thf_c --> h2…
ser__L_c	L-Serine	amino acids	6	3.33333	{'NAD_H2': 'h_c + nadh_c <=> h2_c + nad_c'}	4	{'GLYTA': 'glu__L_c + glx_c <=> akg_c + gly_c', 'OOR2r': 'akg_c + coa_c + fdxo_42_c <=> co2_c + fdxr_42_c + h_c + succoa_c', 'FldAct': 'fald_c + thf_c --> h2o_c + mlthf_c', 'FRDO5r': 'fdxr_42_c + h_c + nadp_c <=> fdxo_42_c + nadph_c'}
spmd_c	Spermidine	amines	1.57895	0.28571	{'NAD_H2': 'h_c + nadh_c <=> h2_c + nad_c'}	0.95238	{'CSPMDDH': 'aspsa_c + h_c + nadph_c + ptrc_c --> cspmd_c + h2o_c + nadp_c', 'SDPTA_2': 'glu__L_c + sl26da_c --> akg_c + sl2a6o_c', 'ORNTAC': 'acorn_c + glu__L_c <=> acglu_c + orn_c', 'CSPMDDC': 'cspmd_c + h_c --> co2_c + spmd_c'}
thmmp_c	Thiamin monophosphate	vitamins	1.07143	0.15748	{'NAD_H2': 'h_c + nadh_c <=> h2_c + nad_c'}	0.37736	{'AHMMPS': 'air_c + 2.0 h_c --> 4ahmmp_c + gcald_c + pi_c', 'GLUDy_1': 'glu__L_c + h2o_c + nadp_c <=> akg_c + 2.0 h_c + nadph_c + nh3_c', 'TMN': 'h2o_c + thm_c <-- 4ahmmp_c + 4mhetz_c + h_c', 'SHL_c': 'h2s_c + h_c + ser__L_c --> cys__L_c + h2o_c', 'NAR_syn_2': 'fdxo_2_2_c + h2o_c + no2_c <=> fdxrd_c + 2.0 h_c + no3_c', 'FNOR': '2.0 fdxrd_c + h_c + nadp_c <=> 2.0 fdxo_2_2_c + nadph_c', 'SADT': 'at…
thmpp_c	Thiamine diphosphate	vitamins	1.07143	0.15385	{'NAD_H2': 'h_c + nadh_c <=> h2_c + nad_c'}	0.35714	{'AHMMPS': 'air_c + 2.0 h_c --> 4ahmmp_c + gcald_c + pi_c', 'SHL_c': 'h2s_c + h_c + ser__L_c --> cys__L_c + h2o_c', 'GLYTA': 'glu__L_c + glx_c <=> akg_c + gly_c', 'NAR_syn_2': 'fdxo_2_2_c + h2o_c + no2_c <=> fdxrd_c + 2.0 h_c + no3_c', 'FNOR': '2.0 fdxrd_c + h_c + nadp_c <=> 2.0 fdxo_2_2_c + nadph_c', 'SADT': 'atp_c + h_c + so4_c --> aps_c + ppi_c', 'NH3c': 'h_c + nh3_c <-- nh4_c', 'PRBT': 'h_c +…
thymd_c	Thymidine C10H14N2O5	nucleic acids	1.57895	0.46512	{'NAD_H2': 'h_c + nadh_c <=> h2_c + nad_c'}	0.74074	{'URIDK2r': 'atp_c + dump_c <=> adp_c + dudp_c', 'SELt': 'sel_e <=> sel_c', 'PFK_ppi': 'f6p_c + ppi_c <=> fdp_c + h_c + pi_c', 'FldAct': 'fald_c + thf_c --> h2o_c + mlthf_c', 'SELTt': 'slnt_e <=> slnt_c'}
tre_c	Trehalose	glycans	1.25	0.60606	{'NAD_H2': 'h_c + nadh_c <=> h2_c + nad_c'}	0.66667	{'PFK_ppi': 'f6p_c + ppi_c <=> fdp_c + h_c + pi_c', 'NAD_H2': 'h_c + nadh_c <=> h2_c + nad_c'}
trp__L_c	L-Tryptophan	amino acids	1.30435	0.47619	{'NAD_H2': 'h_c + nadh_c <=> h2_c + nad_c'}	0.57143	{'ANS2': 'chor_c + nh4_c --> anth_c + h2o_c + h_c + pyr_c', 'NAR_syn_2': 'fdxo_2_2_c + h2o_c + no2_c <=> fdxrd_c + 2.0 h_c + no3_c', 'FNOR': '2.0 fdxrd_c + h_c + nadp_c <=> 2.0 fdxo_2_2_c + nadph_c', 'AGTi': 'ala__L_c + glx_c <=> gly_c + pyr_c', 'PFK_ppi': 'f6p_c + ppi_c <=> fdp_c + h_c + pi_c', 'FldAct': 'fald_c + thf_c --> h2o_c + mlthf_c'}
ttdca_c	Tetradecanoate (n-C14:0)	fatty acids and lipids	0.75	0.59524	{'NAD_H2': 'h_c + nadh_c <=> h2_c + nad_c'}	0.71429	{'NADFADOR': 'fadh2_c + fdxr_42_c + 2.0 nad_c <=> fad_c + fdxo_42_c + 2.0 nadh_c', 'OOR2r': 'akg_c + coa_c + fdxo_42_c <=> co2_c + fdxr_42_c + h_c + succoa_c'}
ump_c	UMP C9H11N2O9P	nucleic acids	2	0.58824	{'NAD_H2': 'h_c + nadh_c <=> h2_c + nad_c'}	0.8	{'NAR_syn_2': 'fdxo_2_2_c + h2o_c + no2_c <=> fdxrd_c + 2.0 h_c + no3_c', 'PFK_ppi': 'f6p_c + ppi_c <=> fdp_c + h_c + pi_c', 'NAR_syn': '2.0 fdxrd_c + 2.0 h_c + no3_c --> 2.0 fdxo_2_2_c + h2o_c + no2_c'}
uri_c	Uridine	nucleic acids	2	0.58824	{'NAD_H2': 'h_c + nadh_c <=> h2_c + nad_c'}	0.90909	{'NAR_syn_2': 'fdxo_2_2_c + h2o_c + no2_c <=> fdxrd_c + 2.0 h_c + no3_c', 'FNOR': '2.0 fdxrd_c + h_c + nadp_c <=> 2.0 fdxo_2_2_c + nadph_c', 'PFK_ppi': 'f6p_c + ppi_c <=> fdp_c + h_c + pi_c', 'DUTUP': 'dutp_c + uri_c <=> dudp_c + h_c + ump_c'}
xtsn_c	Xanthosine	nucleic acids	2.14286	0.40816	{'NAD_H2': 'h_c + nadh_c <=> h2_c + nad_c'}	0.4878	{'GLUDy_1': 'glu__L_c + h2o_c + nadp_c <=> akg_c + 2.0 h_c + nadph_c + nh3_c', 'NAR_syn_2': 'fdxo_2_2_c + h2o_c + no2_c <=> fdxrd_c + 2.0 h_c + no3_c', 'FNOR': '2.0 fdxrd_c + h_c + nadp_c <=> 2.0 fdxo_2_2_c + nadph_c', 'PRBT': 'h_c + nh3_c + prpp_c --> ppi_c + pram_c', 'AGTi': 'ala__L_c + glx_c <=> gly_c + pyr_c', 'PFK_ppi': 'f6p_c + ppi_c <=> fdp_c + h_c + pi_c', 'FldAct': 'fald_c + thf_c --> h2…
Lglyald_c	L Glyceraldehyde C3H6O3	aldehydes	5	2.22222	{'NAD_H2': 'h_c + nadh_c <=> h2_c + nad_c', 'ALCD19_L': 'Lglyald_c + h_c + nadph_c <=> glyc_c + nadp_c'}	2.22222	{'NAD_H2': 'h_c + nadh_c <=> h2_c + nad_c', 'ALCD19_L': 'Lglyald_c + h_c + nadph_c <=> glyc_c + nadp_c'}
3hppnl_c	3-Hydroxypropanal	aldehydes	4.28571	2.22222	{'NAD_H2': 'h_c + nadh_c <=> h2_c + nad_c', 'GLYCDH': 'glyc_c --> 3hppnl_c + h2o_c'}	2.22222	{'NAD_H2': 'h_c + nadh_c <=> h2_c + nad_c', 'GLYCDH': 'glyc_c --> 3hppnl_c + h2o_c'}
13ppd_c	1,3-Propanediol	alcohols	3.75	2.22222	{'NAD_H2': 'h_c + nadh_c <=> h2_c + nad_c', 'GLYCDH': 'glyc_c --> 3hppnl_c + h2o_c'}	2.22222	{'DM_nadh': 'nadh_c --> h_c + nad_c', 'GLYCDH': 'glyc_c --> 3hppnl_c + h2o_c'}
Largn_c	L-Arogenate	amino acids	1.5	0.76923	{'NAD_H2': 'h_c + nadh_c <=> h2_c + nad_c', 'AROAT': 'glu__L_c + h_c + pphn_c <=> Largn_c + akg_c'}	0.76923	{'SDPTA_2': 'glu__L_c + sl26da_c --> akg_c + sl2a6o_c', 'AROAT': 'glu__L_c + h_c + pphn_c <=> Largn_c + akg_c'}
4abz_c	4-Aminobenzoate	aromatics	2.14286	0.76923	{'NAD_H2': 'h_c + nadh_c <=> h2_c + nad_c'}	0.86957	{'PABB': 'chor_c + nh4_c --> 4adcho_c + h2o_c', 'THIH': 'trdrd_c --> 2.0 h_c + trdox_c'}
thr__L_c	L-Threonine	amino acids	3.75	1.66667	{'NAD_H2': 'h_c + nadh_c <=> h2_c + nad_c'}	2	{'2DHPFALDL': '2dhp_c <=> 3mob_c + fald_c', 'AGTi': 'ala__L_c + glx_c <=> gly_c + pyr_c', 'NAD_H2': 'h_c + nadh_c <=> h2_c + nad_c', 'STPT1': 'hom__L_c + pser__L_c --> phom_c + ser__L_c'}
quin_c	Quinate	organic acids	2.14286	1.17647	{'NAD_H2': 'h_c + nadh_c <=> h2_c + nad_c', 'QUIDHy': 'nadp_c + quin_c <=> 3dhq_c + h_c + nadph_c'}	1.17647	{'NAR_syn_2': 'fdxo_2_2_c + h2o_c + no2_c <=> fdxrd_c + 2.0 h_c + no3_c', 'FNOR': '2.0 fdxrd_c + h_c + nadp_c <=> 2.0 fdxo_2_2_c + nadph_c', 'QUIDHy': 'nadp_c + quin_c <=> 3dhq_c + h_c + nadph_c'}
23dhb_c	2,3-Dihydroxybenzoate	aromatics	2.30769	0.86957	{'NAD_H2': 'h_c + nadh_c <=> h2_c + nad_c'}	0.86957	{'NAD_H2': 'h_c + nadh_c <=> h2_c + nad_c'}
adpoh_c	2-Hydroxyadipic Acid	organic acids	2.5	1.33333	{'LAT': 'akg_c + lys__L_c <=> L2aadp6sa_c + glu__L_c', 'AATA': '2oxoadp_c + glu__L_c <=> L2aadp_c + akg_c', 'ADPOHc': '2oxoadp_c + h_c + nadh_c <=> adpoh_c + nad_c', 'AASDH1_c': 'L2aadp6sa_c + h2o_c + nadp_c --> L2aadp_c + 2.0 h_c + nadph_c', 'NAD_H2': 'h_c + nadh_c <=> h2_c + nad_c'}	1.66667	{'HYDFDi': 'fdxr_42_c + 2.0 h_c <=> fdxo_42_c + h2_c', 'HCITI': 'hcit_c <=> hicit_c', 'ADPOHc': '2oxoadp_c + h_c + nadh_c <=> adpoh_c + nad_c', 'OOR2r': 'akg_c + coa_c + fdxo_42_c <=> co2_c + fdxr_42_c + h_c + succoa_c', 'AACT': 'accoa_c + akg_c + h2o_c + 2.0 h_c <=> coa_c + hcit_c', 'FRDO6r': 'fdxr_42_c + h_c + nad_c <=> fdxo_42_c + nadh_c', 'HICITD': 'hicit_c + nad_c --> 2oxoadp_c + co2_c + 3.0…
chor_c	Chorismate	organic acids	1.57895	0.76923	{'NAD_H2': 'h_c + nadh_c <=> h2_c + nad_c'}	0.76923	{'THIH': 'trdrd_c --> 2.0 h_c + trdox_c'}
L2aadp_c	L 2 Aminoadipate C6H10NO4	amino acids	2.5	1.33333	{'LAT': 'akg_c + lys__L_c <=> L2aadp6sa_c + glu__L_c', 'AASDH1_c': 'L2aadp6sa_c + h2o_c + nadp_c --> L2aadp_c + 2.0 h_c + nadph_c', 'NAD_H2': 'h_c + nadh_c <=> h2_c + nad_c'}	1.66667	{'AATA': '2oxoadp_c + glu__L_c <=> L2aadp_c + akg_c', 'HYDFDi': 'fdxr_42_c + 2.0 h_c <=> fdxo_42_c + h2_c', 'HCITI': 'hcit_c <=> hicit_c', 'OOR2r': 'akg_c + coa_c + fdxo_42_c <=> co2_c + fdxr_42_c + h_c + succoa_c', 'NAD_H2': 'h_c + nadh_c <=> h2_c + nad_c', 'HICITD': 'hicit_c + nad_c --> 2oxoadp_c + co2_c + 3.0 h_c + nadh_c', 'HCITS': 'accoa_c + akg_c + h2o_c --> coa_c + h_c + hcit_c'}
34dhcinm_c	3,4-Dihydroxy-trans-cinnamate	aromatics	1.66667	0	{}	0	{}
etoh_c	Ethanol	alcohols	5	5	{'PKETF': 'f6p_c + pi_c --> actp_c + e4p_c + h2o_c'}	5	{'PKETX': 'pi_c + xu5p__D_c --> actp_c + g3p_c + h2o_c'}
pea_c	Phenylethyl alcohol	alcohols	1.5	0.76923	{'NAD_H2': 'h_c + nadh_c <=> h2_c + nad_c', 'PPYRDC': 'h_c + phpyr_c --> co2_c + pacald_c', 'AALDH': 'h_c + nadh_c + pacald_c <=> nad_c + pea_c'}	0.76923	{'DM_nadh': 'nadh_c --> h_c + nad_c', 'PPYRDC': 'h_c + phpyr_c --> co2_c + pacald_c', 'AALDH': 'h_c + nadh_c + pacald_c <=> nad_c + pea_c'}
pprdn_c	Piperideine	amines	2.30769	1.33333	{'DAPAT': '15dap_c + akg_c --> glu__L_c + h2o_c + h_c + pprdn_c', 'NAD_H2': 'h_c + nadh_c <=> h2_c + nad_c'}	1.33333	{'DAPAT': '15dap_c + akg_c --> glu__L_c + h2o_c + h_c + pprdn_c', 'THIH': 'trdrd_c --> 2.0 h_c + trdox_c'}
male_c	Maleate	organic acids	5	3.33333	{'MALEI': 'male_c <=> fum_c', 'NAD_H2': 'h_c + nadh_c <=> h2_c + nad_c'}	3.33333	{'MALEI': 'male_c <=> fum_c', 'NAD_H2': 'h_c + nadh_c <=> h2_c + nad_c'}
ccmuac_c	Cis,cis-Muconate	organic acids	2.72727	0	{}	0	{}
gam1p_c	D-Glucosamine 1-phosphate	glycans	2.5	1.11111	{'NAD_H2': 'h_c + nadh_c <=> h2_c + nad_c'}	1.11111	{'THIH': 'trdrd_c --> 2.0 h_c + trdox_c'}
15dap_c	1,5-Diaminopentane	amines	2.14286	1.33333	{'NAD_H2': 'h_c + nadh_c <=> h2_c + nad_c'}	1.33333	{'SDPTA_2': 'glu__L_c + sl26da_c --> akg_c + sl2a6o_c'}
dopa_c	Dopamine	aromatics	1.66667	0	{}	0	{}
phe__L_c	L-Phenylalanine	amino acids	1.5	0.76923	{'NAD_H2': 'h_c + nadh_c <=> h2_c + nad_c'}	0.76923	{'THIH': 'trdrd_c --> 2.0 h_c + trdox_c'}
fum_c	Fumarate	organic acids	5	3.33333	{'NAD_H2': 'h_c + nadh_c <=> h2_c + nad_c'}	3.33333	{'MGt2pp': 'h_p + mg2_p <=> h_c + mg2_c', 'SDPTA_2': 'glu__L_c + sl26da_c --> akg_c + sl2a6o_c'}
glyc3p_c	Glycerol 3-phosphate	organic acids	4.28571	2.22222	{'NAD_H2': 'h_c + nadh_c <=> h2_c + nad_c'}	2.22222	{'THIH': 'trdrd_c --> 2.0 h_c + trdox_c'}
catechol_c	Catechol	aromatics	2.30769	0	{}	0	{}
lys__L_c	L-Lysine	amino acids	2.14286	1.33333	{'NAD_H2': 'h_c + nadh_c <=> h2_c + nad_c'}	1.33333	{'THIH': 'trdrd_c --> 2.0 h_c + trdox_c'}
4hba_c	4-Hydroxy-benzyl alcohol	aromatics	1.875	0.18519	{'THZPSN_1': 'atp_c + cys__L_c + dxyl5p_c + tyr__L_c --> 4hba_c + 4mpetz_c + ala__L_c + amp_c + co2_c + h2o_c + ppi_c', 'DM_thmpp_c': 'thmpp_c --> ', 'NAD_H2': 'h_c + nadh_c <=> h2_c + nad_c'}	0.76923	{'4CMCOAS': 'T4hcinnm_c + atp_c + coa_c --> amp_c + coucoa_c + ppi_c', 'T4HCINNMtm': 'T4hcinnm_m <=> T4hcinnm_c', 'PFK_ppi': 'f6p_c + ppi_c <=> fdp_c + h_c + pi_c', '34HPLtm': '34hpl_c + h_c <=> 34hpl_m + h_m', 'ATPtm': 'adp_c + atp_m --> adp_m + atp_c', 'NAD_H2': 'h_c + nadh_c <=> h2_c + nad_c', 'COCOAHA': 'coucoa_c + h2o_c --> 4hbald_c + accoa_c', 'HMR_6782': '34hpp_c + h_c + nadh_c --> 34hpl_c…
val__L_c	L-Valine	amino acids	2.5	1.66667	{'NAD_H2': 'h_c + nadh_c <=> h2_c + nad_c'}	2.5	{'OOR2r': 'akg_c + coa_c + fdxo_42_c <=> co2_c + fdxr_42_c + h_c + succoa_c', 'FRDO6r': 'fdxr_42_c + h_c + nad_c <=> fdxo_42_c + nadh_c'}
4hbz_c	4-Hydroxybenzoate	aromatics	2.14286	0.86957	{'NAD_H2': 'h_c + nadh_c <=> h2_c + nad_c'}	0.86957	{'THIH': 'trdrd_c --> 2.0 h_c + trdox_c'}
rbt_c	Ribitol	alcohols	2.72727	1.53846	{'NAD_H2': 'h_c + nadh_c <=> h2_c + nad_c', 'r0796': 'h_c + nadh_c + rib__D_c <=> nad_c + rbt_c'}	1.53846	{'RBTDG': 'nad_c + rbt_c <=> h_c + nadh_c + rbl__D_c', 'NAD_H2': 'h_c + nadh_c <=> h2_c + nad_c'}
phlac_c	Phenyllactate	organic acids	1.5	0.76923	{'NAD_H2': 'h_c + nadh_c <=> h2_c + nad_c', 'PHLAC': 'nad_c + phlac_c <=> h_c + nadh_c + phpyr_c'}	0.76923	{'THIH': 'trdrd_c --> 2.0 h_c + trdox_c', 'PHLAC': 'nad_c + phlac_c <=> h_c + nadh_c + phpyr_c'}
nrpphr_c	Norepinephrine	aromatics	1.76471	0	{}	0	{}
pad_c	2 Phenylacetamide C8H9NO	amines	1.66667	0.76923	{'NAD_H2': 'h_c + nadh_c <=> h2_c + nad_c', 'AOP': 'phe__L_c --> pad_c'}	0.76923	{'FE3t': 'fe3_e --> fe3_c', 'AOP': 'phe__L_c --> pad_c'}
pphn_c	Prephenate	organic acids	1.57895	0.76923	{'NAD_H2': 'h_c + nadh_c <=> h2_c + nad_c'}	0.76923	{'NAD_H2': 'h_c + nadh_c <=> h2_c + nad_c'}
btoh_c	Butanol	alcohols	2.5	2.08333	{'BTCOARx': 'btcoa_c + h_c + nadh_c --> btal_c + coa_c + nad_c', 'NAD_H2': 'h_c + nadh_c <=> h2_c + nad_c', 'ALCD4': 'btoh_c + nad_c <=> btal_c + h_c + nadh_c'}	2.5	{'BTCOARx': 'btcoa_c + h_c + nadh_c --> btal_c + coa_c + nad_c', 'PKETF': 'f6p_c + pi_c --> actp_c + e4p_c + h2o_c', 'ALCD4': 'btoh_c + nad_c <=> btal_c + h_c + nadh_c'}
4adcho_c	4-amino-4-deoxychorismate	organic acids	1.57895	0.68966	{'NAD_H2': 'h_c + nadh_c <=> h2_c + nad_c'}	0.76923	{'PABB': 'chor_c + nh4_c --> 4adcho_c + h2o_c', 'THIH': 'trdrd_c --> 2.0 h_c + trdox_c'}
tyr__L_c	L-Tyrosine	amino acids	1.57895	0.76923	{'NAD_H2': 'h_c + nadh_c <=> h2_c + nad_c'}	0.76923	{'THIH': 'trdrd_c --> 2.0 h_c + trdox_c'}
lald__L_c	L-Lactaldehyde	aldehydes	4.28571	2.22222	{'NAD_H2': 'h_c + nadh_c <=> h2_c + nad_c'}	2.22222	{'CLt3_1pp': 'cl_c + h_c --> cl_p + h_p', 'THIH': 'trdrd_c --> 2.0 h_c + trdox_c'}
4hoxpac_c	4 Hydroxyphenylacetic acid C8H8O3	organic acids	1.76471	0.76923	{'4HALDD_1': '4hoxpacd_c + h2o_c + nad_c --> 4hoxpac_c + 2.0 h_c + nadh_c', 'NAD_H2': 'h_c + nadh_c <=> h2_c + nad_c', 'C4HP': '34hpp_c + h_c --> 4hoxpacd_c + co2_c'}	0.76923	{'4HALDD_1': '4hoxpacd_c + h2o_c + nad_c --> 4hoxpac_c + 2.0 h_c + nadh_c', 'C4HP': '34hpp_c + h_c --> 4hoxpacd_c + co2_c', 'THIH': 'trdrd_c --> 2.0 h_c + trdox_c'}
pacald_c	Phenylacetaldehyde	aldehydes	1.57895	0.76923	{'NAD_H2': 'h_c + nadh_c <=> h2_c + nad_c', 'PPYRDC': 'h_c + phpyr_c --> co2_c + pacald_c'}	0.76923	{'CLt3_1pp': 'cl_c + h_c --> cl_p + h_p', 'THIH': 'trdrd_c --> 2.0 h_c + trdox_c', 'PPYRDC': 'h_c + phpyr_c --> co2_c + pacald_c'}
fc1p_c	L-Fuculose 1-phosphate	glycans	2.30769	1.11111	{'NAD_H2': 'h_c + nadh_c <=> h2_c + nad_c'}	1.11111	{'CLt3_1pp': 'cl_c + h_c --> cl_p + h_p', 'THIH': 'trdrd_c --> 2.0 h_c + trdox_c'}
ppap_c	Propanoyl phosphate	organic acids	4.28571	2.22222	{'NAD_H2': 'h_c + nadh_c <=> h2_c + nad_c'}	3.33333	{'HMR_9804': '3hpcoa_m + nadp_m <=> M03168_m + h_m + nadph_m', 'r0431_1': 'crn_c + h_c + malcoa_c <=> HC10859_c + coa_c', 'PRPNCOAHYDm': 'h2o_m + prpncoa_m <=> 3hpcoa_m', 'HMR_9803': '2.0 h_m + malcoa_m + nadph_m <=> M03168_m + h2o_m + nadp_m', 'DM_nadh': 'nadh_c --> h_c + nad_c', 'PPCOAOm': 'fad_m + ppcoa_m <-- fadh2_m + prpncoa_m', 'r1290': 'fad_c + fadh2_m <=> fad_m + fadh2_c', 'r0432_1': 'crn…
salc_c	Salicylate	aromatics	2.14286	0.86957	{'NAD_H2': 'h_c + nadh_c <=> h2_c + nad_c', 'SALCS': 'chor_c --> pyr_c + salc_c'}	0.86957	{'THIH': 'trdrd_c --> 2.0 h_c + trdox_c', 'SALCS': 'chor_c --> pyr_c + salc_c'}
5aptn_c	5-Aminopentanoate	organic acids	2.5	1.33333	{'DAPAT': '15dap_c + akg_c --> glu__L_c + h2o_c + h_c + pprdn_c', 'NAD_H2': 'h_c + nadh_c <=> h2_c + nad_c', 'PPRDNDH': '2.0 h2o_c + nad_c + pprdn_c --> 5aptn_c + h_c + nadh_c'}	1.33333	{'NAR_syn_2': 'fdxo_2_2_c + h2o_c + no2_c <=> fdxrd_c + 2.0 h_c + no3_c', 'FNOR': '2.0 fdxrd_c + h_c + nadp_c <=> 2.0 fdxo_2_2_c + nadph_c', 'DAPAT': '15dap_c + akg_c --> glu__L_c + h2o_c + h_c + pprdn_c', 'PPRDNDH': '2.0 h2o_c + nad_c + pprdn_c --> 5aptn_c + h_c + nadh_c'}
galt1p_c	Galactitol 1-phosphate	glycans	2.30769	1.33333	{'NAD_H2': 'h_c + nadh_c <=> h2_c + nad_c', 'GAL6PI': 'dgal6p_c <=> tag6p__D_c', 'A6PAG': 'atp_c + gal_c --> adp_c + dgal6p_c + h_c'}	1.33333	{'SDPTA_2': 'glu__L_c + sl26da_c --> akg_c + sl2a6o_c', 'GAL6PI': 'dgal6p_c <=> tag6p__D_c', 'A6PAG': 'atp_c + gal_c --> adp_c + dgal6p_c + h_c'}
12ppd__S_c	(S)-Propane-1,2-diol	alcohols	3.75	2.22222	{'NAD_H2': 'h_c + nadh_c <=> h2_c + nad_c'}	2.22222	{'SDPTA_2': 'glu__L_c + sl26da_c --> akg_c + sl2a6o_c'}
T4hcinnm_c	Trans 4 Hydroxycinnamate C9H7O3	aromatics	1.57895	0.76923	{'T4HCINNMtm': 'T4hcinnm_m <=> T4hcinnm_c', '34HPLtm': '34hpl_c + h_c <=> 34hpl_m + h_m', 'ATPtm': 'adp_c + atp_m --> adp_m + atp_c', 'NAD_H2': 'h_c + nadh_c <=> h2_c + nad_c', 'HMR_6782': '34hpp_c + h_c + nadh_c --> 34hpl_c + nad_c', 'T4HCINNMFM': '34hpl_m --> T4hcinnm_m + h2o_m', 'ATP_3h_tm': 'adp_m + atp_c + 3.0 h_m --> adp_c + atp_m + 3.0 h_c', 'H2Otm': 'h2o_c <=> h2o_m'}	0.76923	{'T4HCINNMtm': 'T4hcinnm_m <=> T4hcinnm_c', '34HPLtm': '34hpl_c + h_c <=> 34hpl_m + h_m', 'ATPtm': 'adp_c + atp_m --> adp_m + atp_c', 'NAD_H2': 'h_c + nadh_c <=> h2_c + nad_c', 'HMR_6782': '34hpp_c + h_c + nadh_c --> 34hpl_c + nad_c', 'T4HCINNMFM': '34hpl_m --> T4hcinnm_m + h2o_m', 'ATP_3h_tm': 'adp_m + atp_c + 3.0 h_m --> adp_c + atp_m + 3.0 h_c', 'H2Otm': 'h2o_c <=> h2o_m'}
man_c	D-Mannose	aldehydes	2.5	1.33333	{'NAD_H2': 'h_c + nadh_c <=> h2_c + nad_c'}	1.33333	{'NAD_H2': 'h_c + nadh_c <=> h2_c + nad_c'}
lac__L_c	L-Lactate	organic acids	5	2.22222	{'NAD_H2': 'h_c + nadh_c <=> h2_c + nad_c'}	3.33333	{'MALLAC': 'h_c + mal__L_c --> co2_c + lac__L_c', 'NAD_H2': 'h_c + nadh_c <=> h2_c + nad_c'}
dopaqn_c	L-dopaquinone	ketones	1.76471	0	{}	0	{}
quln_c	Quinolinate	organic acids	2.72727	0.95238	{'NAD_H2': 'h_c + nadh_c <=> h2_c + nad_c'}	1.33333	{'SELtpp': '2.0 h_p + sel_p --> 2.0 h_c + sel_c', 'SELTt': 'slnt_e <=> slnt_c'}
dhdascb_c	Dehydroascorbate	organic acids	3.33333	0	{}	0	{}
mal__L_c	L-Malate	organic acids	5	3.33333	{'NAD_H2': 'h_c + nadh_c <=> h2_c + nad_c'}	3.33333	{'SDPTA_2': 'glu__L_c + sl26da_c --> akg_c + sl2a6o_c'}
asp__L_c	L-Aspartate	amino acids	5	3.33333	{'NAD_H2': 'h_c + nadh_c <=> h2_c + nad_c'}	3.33333	{'THIH': 'trdrd_c --> 2.0 h_c + trdox_c'}
phpyr_c	Phenylpyruvate	organic acids	1.57895	0.76923	{'NAD_H2': 'h_c + nadh_c <=> h2_c + nad_c'}	0.76923	{'THIH': 'trdrd_c --> 2.0 h_c + trdox_c'}
12ppd__R_c	(R)-Propane-1,2-diol	alcohols	3.75	2.22222	{'NAD_H2': 'h_c + nadh_c <=> h2_c + nad_c'}	2.22222	{'NAD_H2': 'h_c + nadh_c <=> h2_c + nad_c'}
dgal6p_c	D-Galactose 6-phosphate	glycans	2.5	1.33333	{'NAD_H2': 'h_c + nadh_c <=> h2_c + nad_c', 'A6PAG': 'atp_c + gal_c --> adp_c + dgal6p_c + h_c'}	1.33333	{'A6PAG': 'atp_c + gal_c --> adp_c + dgal6p_c + h_c', 'THIH': 'trdrd_c --> 2.0 h_c + trdox_c', 'GAPD_1': 'g3p_c + nad_c + pi_c --> 13dpg_c + nadh_c'}
34dhphe_c	3,4-Dihydroxy-L-phenylalanine	aromatics	1.66667	0	{}	0	{}
succ_c	Succinate	organic acids	4.28571	3.33333	{'NAD_H2': 'h_c + nadh_c <=> h2_c + nad_c'}	3.33333	{'NAD_H2': 'h_c + nadh_c <=> h2_c + nad_c'}
xylt_c	Xylitol C5H12O5	alcohols	2.72727	1.53846	{'ALDR': 'arab__D_c + h_c + nadph_c --> arabl__D_c + nadp_c', 'AL4D': 'arabl__D_c + nad_c --> h_c + nadh_c + xylu__D_c', 'XYLTD_D': 'nad_c + xylt_c <=> h_c + nadh_c + xylu__D_c', 'NAD_H2': 'h_c + nadh_c <=> h2_c + nad_c'}	1.53846	{'ALDR': 'arab__D_c + h_c + nadph_c --> arabl__D_c + nadp_c', 'AL4D': 'arabl__D_c + nad_c --> h_c + nadh_c + xylu__D_c', 'XYLTD_D': 'nad_c + xylt_c <=> h_c + nadh_c + xylu__D_c', 'THIH': 'trdrd_c --> 2.0 h_c + trdox_c'}
gal__L_c	L-Galactose	glycans	2.5	1.33333	{'NAD_H2': 'h_c + nadh_c <=> h2_c + nad_c', 'GAL1PP_c': 'gal1p_c + h2o_c --> gal__L_c + pi_c'}	1.33333	{'NAD_H2': 'h_c + nadh_c <=> h2_c + nad_c', 'GAL1PP_c': 'gal1p_c + h2o_c --> gal__L_c + pi_c'}
hmcr_c	Homocitrulline	amino acids	2.14286	1.11111	{'NAD_H2': 'h_c + nadh_c <=> h2_c + nad_c', 'HMCRNc': 'cbp_c + lys__L_c <=> h_c + hmcr_c + pi_c'}	1.11111	{'HMCRNc': 'cbp_c + lys__L_c <=> h_c + hmcr_c + pi_c', 'THIH': 'trdrd_c --> 2.0 h_c + trdox_c'}
selcys_c	Selenocysteine	amino acids	5	1.66667	{'ACSERL_c': 'acser_c + seln_c --> ac_c + selcys_c', 'NAD_H2': 'h_c + nadh_c <=> h2_c + nad_c'}	2.5	{'ACSERL_c': 'acser_c + seln_c --> ac_c + selcys_c', 'NAR_syn_2': 'fdxo_2_2_c + h2o_c + no2_c <=> fdxrd_c + 2.0 h_c + no3_c', 'FNOR': '2.0 fdxrd_c + h_c + nadp_c <=> 2.0 fdxo_2_2_c + nadph_c', 'AGTi': 'ala__L_c + glx_c <=> gly_c + pyr_c', 'FldAct': 'fald_c + thf_c --> h2o_c + mlthf_c', 'SELTt': 'slnt_e <=> slnt_c'}
glcr_c	D-Glucarate	organic acids	3.33333	1.11111	{'NAD_H2': 'h_c + nadh_c <=> h2_c + nad_c', 'GLCURDH': 'glcur_c + h2o_c + nad_c <=> glcr_c + 2.0 h_c + nadh_c', 'UDPGNP': 'h2o_c + udpglcur_c --> glcur_c + h_c + udp_c'}	1.33333	{'DM_nadh': 'nadh_c --> h_c + nad_c', 'PFK_ppi': 'f6p_c + ppi_c <=> fdp_c + h_c + pi_c', 'GLCURDH': 'glcur_c + h2o_c + nad_c <=> glcr_c + 2.0 h_c + nadh_c', 'UDPGNP': 'h2o_c + udpglcur_c --> glcur_c + h_c + udp_c'}
mnl_c	D-Mannitol	alcohols	2.30769	1.33333	{'MNLDHr': 'mnl_c + nad_c <=> h_c + man_c + nadh_c', 'NAD_H2': 'h_c + nadh_c <=> h2_c + nad_c'}	1.33333	{'MNLDHr': 'mnl_c + nad_c <=> h_c + man_c + nadh_c', 'NAD_H2': 'h_c + nadh_c <=> h2_c + nad_c'}
ppa_c	Propionate (n-C3:0)	fatty acids and lipids	4.28571	3.33333	{'NAD_H2': 'h_c + nadh_c <=> h2_c + nad_c'}	4.28571	{'HMR_9804': '3hpcoa_m + nadp_m <=> M03168_m + h_m + nadph_m', 'r0431_1': 'crn_c + h_c + malcoa_c <=> HC10859_c + coa_c', 'PKETF': 'f6p_c + pi_c --> actp_c + e4p_c + h2o_c', 'PRPNCOAHYDm': 'h2o_m + prpncoa_m <=> 3hpcoa_m', 'HMR_9803': '2.0 h_m + malcoa_m + nadph_m <=> M03168_m + h2o_m + nadp_m', 'PPCOAOm': 'fad_m + ppcoa_m <-- fadh2_m + prpncoa_m', 'r1290': 'fad_c + fadh2_m <=> fad_m + fadh2_c', …
ala__L_c	L-Alanine	amino acids	5	3.33333	{'NAD_H2': 'h_c + nadh_c <=> h2_c + nad_c'}	5	{'OOR2r': 'akg_c + coa_c + fdxo_42_c <=> co2_c + fdxr_42_c + h_c + succoa_c', 'FRDO6r': 'fdxr_42_c + h_c + nad_c <=> fdxo_42_c + nadh_c'}
pta_c	Pentanoate	fatty acids and lipids	2.30769	1.66667	{'FACOAE50': 'h2o_c + ptcoa_c --> coa_c + h_c + pta_c', 'VCOAD': 'fad_c + ptcoa_c <-- fadh2_c + pt2coa_c', 'NAD_H2': 'h_c + nadh_c <=> h2_c + nad_c', 'HVCD': '3optcoa_c + h_c + nadh_c <=> 3hptcoa_c + nad_c', 'VCACT': 'accoa_c + ppcoa_c <=> 3optcoa_c + coa_c', 'VECOAH': '3hptcoa_c <=> h2o_c + pt2coa_c'}	2	{'PKETX': 'pi_c + xu5p__D_c --> actp_c + g3p_c + h2o_c', 'HMR_9804': '3hpcoa_m + nadp_m <=> M03168_m + h_m + nadph_m', 'r0431_1': 'crn_c + h_c + malcoa_c <=> HC10859_c + coa_c', 'FACOAE50': 'h2o_c + ptcoa_c --> coa_c + h_c + pta_c', 'VCOAD': 'fad_c + ptcoa_c <-- fadh2_c + pt2coa_c', 'PRPNCOAHYDm': 'h2o_m + prpncoa_m <=> 3hpcoa_m', 'HMR_9803': '2.0 h_m + malcoa_m + nadph_m <=> M03168_m + h2o_m + n…
glutar_c	Glutarate	organic acids	3	1.33333	{'APTNAT': '5aptn_c + akg_c <=> glu__L_c + oxptn_c', 'DAPAT': '15dap_c + akg_c --> glu__L_c + h2o_c + h_c + pprdn_c', 'NAD_H2': 'h_c + nadh_c <=> h2_c + nad_c', 'OXPTNDH_1': 'nad_c + oxptn_c --> glutar_c + nadh_c', 'PPRDNDH': '2.0 h2o_c + nad_c + pprdn_c --> 5aptn_c + h_c + nadh_c'}	1.33333	{'MGt2pp': 'h_p + mg2_p <=> h_c + mg2_c', 'APTNAT': '5aptn_c + akg_c <=> glu__L_c + oxptn_c', 'DM_nadh': 'nadh_c --> h_c + nad_c', 'DAPAT': '15dap_c + akg_c --> glu__L_c + h2o_c + h_c + pprdn_c', 'OXPTNDH_1': 'nad_c + oxptn_c --> glutar_c + nadh_c', 'PPRDNDH': '2.0 h2o_c + nad_c + pprdn_c --> 5aptn_c + h_c + nadh_c'}
ala_B_c	Beta-Alanine	amino acids	5	3.33333	{'NAD_H2': 'h_c + nadh_c <=> h2_c + nad_c'}	3.33333	{'THIH': 'trdrd_c --> 2.0 h_c + trdox_c', 'GAPD_1': 'g3p_c + nad_c + pi_c --> 13dpg_c + nadh_c'}
ppoh_c	1-Propanol	alcohols	3.33333	2.22222	{'PPDD': '12ppd__S_c --> h2o_c + ppal_c', 'NAD_H2': 'h_c + nadh_c <=> h2_c + nad_c', 'ALCD3ir': 'h_c + nadh_c + ppal_c <=> nad_c + ppoh_c'}	3.33333	{'HMR_9804': '3hpcoa_m + nadp_m <=> M03168_m + h_m + nadph_m', 'r0431_1': 'crn_c + h_c + malcoa_c <=> HC10859_c + coa_c', 'MMSAD2': 'coa_c + nad_c + ppal_c <=> h_c + nadh_c + ppcoa_c', 'PRPNCOAHYDm': 'h2o_m + prpncoa_m <=> 3hpcoa_m', 'HMR_9803': '2.0 h_m + malcoa_m + nadph_m <=> M03168_m + h2o_m + nadp_m', 'PPCOAOm': 'fad_m + ppcoa_m <-- fadh2_m + prpncoa_m', 'r1290': 'fad_c + fadh2_m <=> fad_m +…
skm_c	Shikimate	organic acids	2.14286	1.17647	{'NAD_H2': 'h_c + nadh_c <=> h2_c + nad_c'}	1.17647	{'SDPTA_2': 'glu__L_c + sl26da_c --> akg_c + sl2a6o_c'}
tym_c	Tyramine	amines	1.57895	0.76923	{'TYRCBOX': 'h_c + tyr__L_c --> co2_c + tym_c', 'NAD_H2': 'h_c + nadh_c <=> h2_c + nad_c'}	0.76923	{'TYRCBOX': 'h_c + tyr__L_c --> co2_c + tym_c', 'THIH': 'trdrd_c --> 2.0 h_c + trdox_c'}
1btol_c	1-Butanol	alcohols	2.5	2.5	{'BTCOARx': 'btcoa_c + h_c + nadh_c --> btal_c + coa_c + nad_c', 'PKETF': 'f6p_c + pi_c --> actp_c + e4p_c + h2o_c', 'BTS': 'btal_c + h_c + nadh_c --> 1btol_c + nad_c'}	2.5	{'BTCOARx': 'btcoa_c + h_c + nadh_c --> btal_c + coa_c + nad_c', 'PKETX': 'pi_c + xu5p__D_c --> actp_c + g3p_c + h2o_c', 'BTS': 'btal_c + h_c + nadh_c --> 1btol_c + nad_c'}
peamn_c	Phenethylamine	amines	1.5	0.76923	{'NAD_H2': 'h_c + nadh_c <=> h2_c + nad_c', 'PHYCBOXL': 'h_c + phe__L_c --> co2_c + peamn_c'}	0.76923	{'PHYCBOXL': 'h_c + phe__L_c --> co2_c + peamn_c', 'THIH': 'trdrd_c --> 2.0 h_c + trdox_c'}
but_c	Butyrate	fatty acids and lipids	3	2.38095	{'BUTCT2': 'acac_c + btcoa_c --> aacoa_c + but_c', 'NAD_H2': 'h_c + nadh_c <=> h2_c + nad_c'}	3	{'BUTCT2': 'acac_c + btcoa_c --> aacoa_c + but_c', 'OOR2r': 'akg_c + coa_c + fdxo_42_c <=> co2_c + fdxr_42_c + h_c + succoa_c', 'FRDO6r': 'fdxr_42_c + h_c + nad_c <=> fdxo_42_c + nadh_c'}
ac_c	Acetate	organic acids	7.5	5.55556	{'NAD_H2': 'h_c + nadh_c <=> h2_c + nad_c'}	7.5	{'OOR2r': 'akg_c + coa_c + fdxo_42_c <=> co2_c + fdxr_42_c + h_c + succoa_c', 'FRDO6r': 'fdxr_42_c + h_c + nad_c <=> fdxo_42_c + nadh_c'}

## Sheet: iML1515_glyc_aerobic
Producibility and optimization for 300 products in E. coli using glycerol as the substrate under the aerobic condition
product id	product name	category	maximum theoretical yield(mmol/10mmol)	producibility_yield(mmol/10mmol)	heterologous reactions for synthesis	optimization_yield(mmol/10mmol)	heterologous reactions for optimization
13dampp_c	1 3 Diaminopropane	amines	8.75	2.09438	{'SPMDOX': 'h2o_c + o2_c + spmd_c --> 13dampp_c + 4abutn_c + h2o2_c'}	7.85714	{'CSPMDDC': 'cspmd_c + h_c --> co2_c + spmd_c', 'CSPMDDH': 'aspsa_c + h_c + nadph_c + ptrc_c --> cspmd_c + h2o_c + nadp_c', 'SSCOARy': 'h_c + nadph_c + succoa_c <=> coa_c + nadp_c + sucsal_c', '2DHPFALDL': '2dhp_c <=> 3mob_c + fald_c', 'RE1897C': 'nad_c + spmd_c <=> CE5586_c + h_c + nadh_c', 'FRDO6r': 'fdxr_42_c + h_c + nad_c <=> fdxo_42_c + nadh_c', 'SPT_syn': 'glx_c + ser__L_c <=> gly_c + hpyr_…
25dop_c	2,5-dioxopentanoate	organic acids	7.77778	6.84524	{'DOPDH': '25dop_c + h2o_c + nadp_c <=> akg_c + 2.0 h_c + nadph_c'}	7.6	{'DOPDH': '25dop_c + h2o_c + nadp_c <=> akg_c + 2.0 h_c + nadph_c', 'FRDO6r': 'fdxr_42_c + h_c + nad_c <=> fdxo_42_c + nadh_c', 'OOR2r': 'akg_c + coa_c + fdxo_42_c <=> co2_c + fdxr_42_c + h_c + succoa_c'}
2dhglcn_c	2-Dehydro-D-gluconate	organic acids	7	5.43933	{'GAD2ktpp': 'glcn_p + q8_c --> 2dhglcn_p + q8h2_c'}	6.22449	{'GADktpp': 'fad_c + glcn_p <=> 2dhglcn_p + fadh2_c', 'FRDO6r': 'fdxr_42_c + h_c + nad_c <=> fdxo_42_c + nadh_c', 'ACOAD4': 'dcacoa_c + nad_c --> dc2coa_c + h_c + nadh_c', 'OOR2r': 'akg_c + coa_c + fdxo_42_c <=> co2_c + fdxr_42_c + h_c + succoa_c'}
2hbut_c	2-Hydroxybutyrate	organic acids	7.77778	7.10526	{'LDH2': '2hbut_c + nad_c <=> 2obut_c + h_c + nadh_c'}	7.72152	{'LDH2': '2hbut_c + nad_c <=> 2obut_c + h_c + nadh_c', 'CITCIb': 'citac_c + h2o_c <=> r3mmal_c', 'CITMS': 'accoa_c + h2o_c + pyr_c --> citm_c + coa_c + h_c', 'ERTHMMOR': 'nad_c + r3mmal_c --> 2obut_c + co2_c + nadh_c', 'HSDA': 'hom__L_c --> 2obut_c + nh4_c', 'CITCIa': 'citm_c <=> citac_c + h2o_c'}
2mbtoh_c	2 methyl 1 butanol C5H12O	alcohols	4.66667	4.53782	{'3MOPDC': '3mop_c + h_c --> 2mbald_c + co2_c', 'ALCD22xi': '2mbald_c + h_c + nadh_c --> 2mbtoh_c + nad_c'}	4.66667	{'3MOPDC': '3mop_c + h_c --> 2mbald_c + co2_c', 'ALCD22xi': '2mbald_c + h_c + nadh_c --> 2mbtoh_c + nad_c', 'HSDA': 'hom__L_c --> 2obut_c + nh4_c'}
2mm__R_c	(R)-2-Methylmalate	organic acids	7.77778	7.07143	{'MMS': 'accoa_c + h2o_c + pyr_c --> 2mm__R_c + coa_c + h_c'}	7.72152	{'FRDO6r': 'fdxr_42_c + h_c + nad_c <=> fdxo_42_c + nadh_c', 'OOR2r': 'akg_c + coa_c + fdxo_42_c <=> co2_c + fdxr_42_c + h_c + succoa_c', 'MMS': 'accoa_c + h2o_c + pyr_c --> 2mm__R_c + coa_c + h_c'}
2oxoadp_c	2 Oxoadipate C6H6O5	organic acids	6.36364	5.20362	{'HICITD': 'hicit_c + nad_c --> 2oxoadp_c + co2_c + 3.0 h_c + nadh_c', 'AACT': 'accoa_c + akg_c + h2o_c + 2.0 h_c <=> coa_c + hcit_c', 'HCITI': 'hcit_c <=> hicit_c'}	6.0396	{'FRDO5r': 'fdxr_42_c + h_c + nadp_c <=> fdxo_42_c + nadph_c', 'OOR2r': 'akg_c + coa_c + fdxo_42_c <=> co2_c + fdxr_42_c + h_c + succoa_c', 'HICITD': 'hicit_c + nad_c --> 2oxoadp_c + co2_c + 3.0 h_c + nadh_c', 'AACT': 'accoa_c + akg_c + h2o_c + 2.0 h_c <=> coa_c + hcit_c', 'HCITI': 'hcit_c <=> hicit_c'}
2ppoh_c	2-Propanol	alcohols	7.77778	7.58242	{'ADCi': 'acac_c + h_c --> acetone_c + co2_c', 'ALCD20y': '2ppoh_c + nadp_c <=> acetone_c + h_c + nadph_c'}	7.77778	{'ADCi': 'acac_c + h_c --> acetone_c + co2_c', 'FRDO6r': 'fdxr_42_c + h_c + nad_c <=> fdxo_42_c + nadh_c', 'OOR2r': 'akg_c + coa_c + fdxo_42_c <=> co2_c + fdxr_42_c + h_c + succoa_c', 'ALCD20y': '2ppoh_c + nadp_c <=> acetone_c + h_c + nadph_c'}
34dhbald_c	3,4-dihydroxybenzaldehyde	aldehydes	5	3.6875	{'CAFFCOA': '34dhcinm_c + atp_c + coa_c --> amp_c + caffcoa_c + ppi_c', 'CACOAHA': 'caffcoa_c + h2o_c --> 34dhbald_c + accoa_c', 'CK_cho': 'atp_m + creat_m <=> adp_m + h_m + pcreat_m', 'T4HCINNOX': '2.0 T4hcinnm_c + o2_c --> 2.0 34dhcinm_c', 'T4HCINNMFM': '34hpl_m --> T4hcinnm_m + h2o_m', 'CK': 'atp_m + creat_m <=> adp_m + pcreat_m', 'HMR_6782': '34hpp_c + h_c + nadh_c --> 34hpl_c + nad_c'}	4.07035	{'PPDK': 'atp_c + pi_c + pyr_c --> amp_c + h_c + pep_c + ppi_c', 'CAFFCOA': '34dhcinm_c + atp_c + coa_c --> amp_c + caffcoa_c + ppi_c', 'PFK_ppi': 'f6p_c + ppi_c <=> fdp_c + h_c + pi_c', 'CACOAHA': 'caffcoa_c + h2o_c --> 34dhbald_c + accoa_c', 'POR': 'coa_c + fdxo_42_c + pyr_c <=> accoa_c + co2_c + fdxr_42_c + h_c', 'T4HCINNOX': '2.0 T4hcinnm_c + o2_c --> 2.0 34dhcinm_c', 'FRDO6r': 'fdxr_42_c + h…
34dhbz_c	3,4-Dihydroxybenzoate	aromatics	5.38462	4.57746	{'DHSKDH': '3dhsk_c --> 34dhbz_c + h2o_c'}	4.95935	{'FRDO6r': 'fdxr_42_c + h_c + nad_c <=> fdxo_42_c + nadh_c', 'DHSKDH': '3dhsk_c --> 34dhbz_c + h2o_c', 'OOR2r': 'akg_c + coa_c + fdxo_42_c <=> co2_c + fdxr_42_c + h_c + succoa_c'}
3aap_c	3-acetamidopropanal	aldehydes	6.36364	2.01618	{'RE1537C': 'N1aspmd_c + h2o_c + o2_c --> 3aap_c + h2o2_c + ptrc_c'}	5.64815	{'CSPMDDC': 'cspmd_c + h_c --> co2_c + spmd_c', 'CSPMDDH': 'aspsa_c + h_c + nadph_c + ptrc_c --> cspmd_c + h2o_c + nadp_c', 'RE1537C': 'N1aspmd_c + h2o_c + o2_c --> 3aap_c + h2o2_c + ptrc_c', 'PKETX': 'pi_c + xu5p__D_c --> actp_c + g3p_c + h2o_c'}
3aib_c	L-3-Amino-isobutanoate	amino acids	7.77778	6.03352	{'DHPM2': '56dthm_c + h2o_c --> 3uib_c + h_c', 'r0330': 'h_c + nadh_c + thym_c --> 56dthm_c + nad_c', 'BUP': '3uib_c + h2o_c + 2.0 h_c --> 3aib_c + co2_c + nh4_c'}	7.08333	{'PFK_ppi': 'f6p_c + ppi_c <=> fdp_c + h_c + pi_c', '3AIBT2': 'ala__L_c + mmtsa_c <=> 3aib_c + pyr_c', 'VOR2b': '3mob_c + coa_c + fdxo_42_c --> co2_c + fdxr_42_c + h_c + ibcoa_c', 'IBTMr': 'btcoa_c <=> ibcoa_c', '3HBCOAHL': '3hibutcoa_c + h2o_c --> 3hmp_c + coa_c + h_c', 'DHPM2': '56dthm_c + h2o_c --> 3uib_c + h_c', 'r0330': 'h_c + nadh_c + thym_c --> 56dthm_c + nad_c', 'ECOAH12': '2mp2coa_c + h2…
3dsphgn_c	3 Dehydrosphinganine C18H38NO2	alcohols	1.37255	1.37255	{'SERPT': 'h_c + pmtcoa_c + ser__L_c --> 3dsphgn_c + co2_c + coa_c'}	1.37255	{'SERPT': 'h_c + pmtcoa_c + ser__L_c --> 3dsphgn_c + co2_c + coa_c'}
3hmp_c	3-Hydroxy-2-methylpropanoate	organic acids	7.77778	6.76471	{'IBTMr': 'btcoa_c <=> ibcoa_c', 'ECOAH2c': '2mp2coa_c + h2o_c + h_c <=> hibcoa_c', 'HIBHr': 'h2o_c + hibcoa_c --> 3hmp_c + coa_c + 2.0 h_c', 'ACOADH2': '2.0 ibcoa_c + o2_c --> 2.0 2mp2coa_c + 2.0 h2o_c'}	7	{'VOR2b': '3mob_c + coa_c + fdxo_42_c --> co2_c + fdxr_42_c + h_c + ibcoa_c', 'IBTMr': 'btcoa_c <=> ibcoa_c', 'OOR2r': 'akg_c + coa_c + fdxo_42_c <=> co2_c + fdxr_42_c + h_c + succoa_c', 'ECOAH2c': '2mp2coa_c + h2o_c + h_c <=> hibcoa_c', 'HIBHr': 'h2o_c + hibcoa_c --> 3hmp_c + coa_c + 2.0 h_c', 'ACOADH2': '2.0 ibcoa_c + o2_c --> 2.0 2mp2coa_c + 2.0 h2o_c'}
3mbald_c	3 Methylbutanal C5H10O	aldehydes	5	4.47964	{'4MOPDC': '4mop_c + h_c --> 3mbald_c + co2_c'}	5	{'4MOPDC': '4mop_c + h_c --> 3mbald_c + co2_c', 'FRDO6r': 'fdxr_42_c + h_c + nad_c <=> fdxo_42_c + nadh_c', 'OOR2r': 'akg_c + coa_c + fdxo_42_c <=> co2_c + fdxr_42_c + h_c + succoa_c'}
3mox4hoxm_c	3-Methoxy-4-hydroxymandelate	aromatics	3.88889	2.61002	{'GTHDH': 'dhdascb_c + 2.0 gthrd_c --> ascb__L_c + gthox_c', '34DHXMANDACOX_NADP': '34dhmald_c + h2o_c + nadp_c --> 34dhoxmand_c + 2.0 h_c + nadph_c', 'TYRDOPO': 'o2_c + 2.0 tyr__L_c --> 2.0 34dhphe_c', '3HLYTCL': '34dhphe_c + h_c --> co2_c + dopa_c', 'HMR_6755': '34dhoxmand_c + amet_c <=> 3mox4hoxm_c + ahcys_c + h_c', 'DOPABMO_1': 'ascb__L_c + dopa_c + h_c + o2_c --> dhdascb_c + h2o_c + nrpphr_c…	2.84053	{'PFK_ppi': 'f6p_c + ppi_c <=> fdp_c + h_c + pi_c', 'HMR_6729': '2.0 h_c + o2_c + tyr__L_c --> 34dhphe_c + h2o_c', '34DHXMANDACOX_NADP': '34dhmald_c + h2o_c + nadp_c --> 34dhoxmand_c + 2.0 h_c + nadph_c', 'DASCBR': 'dhdascb_c + h_c + nadph_c --> ascb__L_c + nadp_c', 'POR': 'coa_c + fdxo_42_c + pyr_c <=> accoa_c + co2_c + fdxr_42_c + h_c', '3HLYTCL': '34dhphe_c + h_c --> co2_c + dopa_c', 'HMR_6755…
3moxtyr_c	3-Methoxytyramine	aromatics	3.33333	2.61002	{'TYRDOPO': 'o2_c + 2.0 tyr__L_c --> 2.0 34dhphe_c', '3HLYTCL': '34dhphe_c + h_c --> co2_c + dopa_c', 'DOPAMT': 'amet_c + dopa_c --> 3moxtyr_c + ahcys_c + h_c'}	2.84053	{'PFK_ppi': 'f6p_c + ppi_c <=> fdp_c + h_c + pi_c', 'HMR_6729': '2.0 h_c + o2_c + tyr__L_c --> 34dhphe_c + h2o_c', 'POR': 'coa_c + fdxo_42_c + pyr_c <=> accoa_c + co2_c + fdxr_42_c + h_c', '3HLYTCL': '34dhphe_c + h_c --> co2_c + dopa_c', 'AHCi': 'ahcys_c + h2o_c <=> adn_c + hcys__L_c', 'DOPAMT': 'amet_c + dopa_c --> 3moxtyr_c + ahcys_c + h_c', 'MTHFR5': 'fdxo_42_c + h_c + mlthf_c + 2.0 nadh_c <=>…
3oxoadp_c	3-Oxoadipate	organic acids	6.36364	4.57746	{'PCADYOX': '34dhbz_c + o2_c --> CCbuttc_c + 2.0 h_c', '4CMLCL_kt': '4cml_c + h_c --> 5odhf2a_c + co2_c', 'DHSKDH': '3dhsk_c --> 34dhbz_c + h2o_c', 'OXOAEL': '5odhf2a_c + h2o_c --> 3oxoadp_c + h_c', 'MUCCY_kt': 'CCbuttc_c + h_c --> 4cml_c'}	4.95935	{'PCADYOX': '34dhbz_c + o2_c --> CCbuttc_c + 2.0 h_c', '4CMLCL_kt': '4cml_c + h_c --> 5odhf2a_c + co2_c', 'FRDO6r': 'fdxr_42_c + h_c + nad_c <=> fdxo_42_c + nadh_c', 'DHSKDH': '3dhsk_c --> 34dhbz_c + h2o_c', 'OOR2r': 'akg_c + coa_c + fdxo_42_c <=> co2_c + fdxr_42_c + h_c + succoa_c', 'OXOAEL': '5odhf2a_c + h2o_c --> 3oxoadp_c + h_c', 'MUCCY_kt': 'CCbuttc_c + h_c --> 4cml_c'}
3pop_c	3-Phosphonopyruvate	organic acids	14	8.84354	{'NALN6': '2a3pp_c + nal2a6o_c --> 3pop_c + n6all26d_c', 'HTHRPDH': 'nad_c + phthr_c --> 2a3pp_c + h_c + nadh_c', 'NALN6_1': 'glu__L_c + nal2a6o_c <=> akg_c + n6all26d_c'}	11.3726	{'NALN6': '2a3pp_c + nal2a6o_c --> 3pop_c + n6all26d_c', 'HTHRPDH': 'nad_c + phthr_c --> 2a3pp_c + h_c + nadh_c', 'AGTi': 'ala__L_c + glx_c <=> gly_c + pyr_c', 'FRDO6r': 'fdxr_42_c + h_c + nad_c <=> fdxo_42_c + nadh_c', 'HPYRDC': 'h_c + hpyr_c --> co2_c + gcald_c', 'NALN6_1': 'glu__L_c + nal2a6o_c <=> akg_c + n6all26d_c', 'OOR2r': 'akg_c + coa_c + fdxo_42_c <=> co2_c + fdxr_42_c + h_c + succoa_c'}
3uib_c	3-Ureidoisobutyrate	organic acids	7.77778	6.03352	{'DURAD2': '56dthm_c + nadp_c <=> h_c + nadph_c + thym_c', 'DHPM2': '56dthm_c + h2o_c --> 3uib_c + h_c'}	6.86747	{'PFK_ppi': 'f6p_c + ppi_c <=> fdp_c + h_c + pi_c', 'DHPM2': '56dthm_c + h2o_c --> 3uib_c + h_c', 'r0330': 'h_c + nadh_c + thym_c --> 56dthm_c + nad_c', 'POR': 'coa_c + fdxo_42_c + pyr_c <=> accoa_c + co2_c + fdxr_42_c + h_c', 'FRDO6r': 'fdxr_42_c + h_c + nad_c <=> fdxo_42_c + nadh_c', 'DHORD_NAD': 'dhor__S_c + nad_c --> nadh_c + orot_c', 'DUTUP': 'dutp_c + uri_c <=> dudp_c + h_c + ump_c'}
4fumacac_c	4 Fumarylacetoacetate C8H6O6	organic acids	5	3.21782	{'34HPPOR': '34hpp_c + o2_c --> co2_c + hgentis_c', 'MACACI': '4mlacac_c --> 4fumacac_c', 'HGNTOR': 'hgentis_c + o2_c --> 4mlacac_c + h_c'}	3.50575	{'34HPPOR': '34hpp_c + o2_c --> co2_c + hgentis_c', 'FRDO6r': 'fdxr_42_c + h_c + nad_c <=> fdxo_42_c + nadh_c', 'MACACI': '4mlacac_c --> 4fumacac_c', 'OOR2r': 'akg_c + coa_c + fdxo_42_c <=> co2_c + fdxr_42_c + h_c + succoa_c', 'HGNTOR': 'hgentis_c + o2_c --> 4mlacac_c + h_c'}
4mlacac_c	4 Maleylacetoacetate C8H6O6	organic acids	5	3.21782	{'34HPPOR': '34hpp_c + o2_c --> co2_c + hgentis_c', 'HGNTOR': 'hgentis_c + o2_c --> 4mlacac_c + h_c'}	3.50575	{'34HPPOR': '34hpp_c + o2_c --> co2_c + hgentis_c', 'FRDO6r': 'fdxr_42_c + h_c + nad_c <=> fdxo_42_c + nadh_c', 'OOR2r': 'akg_c + coa_c + fdxo_42_c <=> co2_c + fdxr_42_c + h_c + succoa_c', 'HGNTOR': 'hgentis_c + o2_c --> 4mlacac_c + h_c'}
4pyrdx_c	4-Pyridoxate	vitamins	4.66667	3.40314	{'PYDXDH': 'h2o_c + o2_c + pydx_c --> 4pyrdx_c + h2o2_c'}	3.9726	{'AGTi': 'ala__L_c + glx_c <=> gly_c + pyr_c', 'FRDO6r': 'fdxr_42_c + h_c + nad_c <=> fdxo_42_c + nadh_c', 'HPYRDC': 'h_c + hpyr_c --> co2_c + gcald_c', 'OOR2r': 'akg_c + coa_c + fdxo_42_c <=> co2_c + fdxr_42_c + h_c + succoa_c', 'PYDXDH': 'h2o_c + o2_c + pydx_c --> 4pyrdx_c + h2o2_c'}
4tmeabut_c	4-Trimethylammoniobutanal	aldehydes	3.68421	2.4	{'TMLT_c': '3.0 amet_c + lys__L_c --> 3.0 ahcys_c + 3.0 h_c + tmlys_c', 'TMLYSOX': 'akg_c + o2_c + tmlys_c --> 3htmelys_c + co2_c + succ_c', 'GHMT3': '3htmelys_c + h_c --> 4tmeabut_c + gly_c'}	2.80788	{'TMLT_c': '3.0 amet_c + lys__L_c --> 3.0 ahcys_c + 3.0 h_c + tmlys_c', 'PFK_ppi': 'f6p_c + ppi_c <=> fdp_c + h_c + pi_c', 'TMLYSOX': 'akg_c + o2_c + tmlys_c --> 3htmelys_c + co2_c + succ_c', 'FRDO6r': 'fdxr_42_c + h_c + nad_c <=> fdxo_42_c + nadh_c', 'GHMT3': '3htmelys_c + h_c --> 4tmeabut_c + gly_c', 'FLNDPR2r': '2.0 flxr_c + h_c + nadh_c + 2.0 nadp_c <=> 2.0 flxso_c + nad_c + 2.0 nadph_c', 'OO…
5hoxindact_c	5-Hydroxyindoleacetaldehyde	aromatics	3.33333	2.5	{'5HOXINOXDA': 'h2o_c + o2_c + srtn_c --> 5hoxindact_c + h2o2_c + nh4_c', 'r0398': 'dhbpt_c + h_c + nadph_c <=> nadp_c + thbpt_c', 'r0403': 'o2_c + thbpt_c + trp__L_c --> 5htrp_c + dhbpt_c + h2o_c', '5HLTDL': '5htrp_c + h_c --> co2_c + srtn_c'}	2.63889	{'PPDK': 'atp_c + pi_c + pyr_c --> amp_c + h_c + pep_c + ppi_c', 'PFK_ppi': 'f6p_c + ppi_c <=> fdp_c + h_c + pi_c', 'AGTi': 'ala__L_c + glx_c <=> gly_c + pyr_c', 'ANS2': 'chor_c + nh4_c --> anth_c + h2o_c + h_c + pyr_c', '5HOXINOXDA': 'h2o_c + o2_c + srtn_c --> 5hoxindact_c + h2o2_c + nh4_c', 'OOR2r': 'akg_c + coa_c + fdxo_42_c <=> co2_c + fdxr_42_c + h_c + succoa_c', 'r0403': 'o2_c + thbpt_c + t…
5hoxindoa_c	5-Hydroxyindoleacetate	aromatics	3.5	2.53898	{'5HOXINDACTOX': '5hoxindact_c + h2o_c + nad_c --> 5hoxindoa_c + 2.0 h_c + nadh_c', 'DHPR': 'dhbpt_c + h_c + nadh_c --> nad_c + thbpt_c', '5HOXINOXDA': 'h2o_c + o2_c + srtn_c --> 5hoxindact_c + h2o2_c + nh4_c', 'r0403': 'o2_c + thbpt_c + trp__L_c --> 5htrp_c + dhbpt_c + h2o_c', '5HLTDL': '5htrp_c + h_c --> co2_c + srtn_c'}	2.72727	{'PPDK': 'atp_c + pi_c + pyr_c --> amp_c + h_c + pep_c + ppi_c', 'PFK_ppi': 'f6p_c + ppi_c <=> fdp_c + h_c + pi_c', '5HOXINDACTOX': '5hoxindact_c + h2o_c + nad_c --> 5hoxindoa_c + 2.0 h_c + nadh_c', 'AGTi': 'ala__L_c + glx_c <=> gly_c + pyr_c', 'FRDO6r': 'fdxr_42_c + h_c + nad_c <=> fdxo_42_c + nadh_c', 'ANS2': 'chor_c + nh4_c --> anth_c + h2o_c + h_c + pyr_c', '5HOXINOXDA': 'h2o_c + o2_c + srtn_…
5htrp_c	5-Hydroxy-L-tryptophan	amino acids	3.18182	2.5	{'r0403': 'o2_c + thbpt_c + trp__L_c --> 5htrp_c + dhbpt_c + h2o_c', 'DHPR2': '5mthf_c + dhbpt_c --> h_c + mlthf_c + thbpt_c'}	2.63889	{'PPDK': 'atp_c + pi_c + pyr_c --> amp_c + h_c + pep_c + ppi_c', 'PFK_ppi': 'f6p_c + ppi_c <=> fdp_c + h_c + pi_c', 'AGTi': 'ala__L_c + glx_c <=> gly_c + pyr_c', 'ANS2': 'chor_c + nh4_c --> anth_c + h2o_c + h_c + pyr_c', 'OOR2r': 'akg_c + coa_c + fdxo_42_c <=> co2_c + fdxr_42_c + h_c + succoa_c', 'r0403': 'o2_c + thbpt_c + trp__L_c --> 5htrp_c + dhbpt_c + h2o_c', 'DHPR2': '5mthf_c + dhbpt_c --> h…
5oxpro_c	5-Oxoproline	organic acids	7.77778	6.68605	{'r0568': 'glucys_c --> 5oxpro_c + cys__L_c'}	7.21519	{'FRDO5r': 'fdxr_42_c + h_c + nadp_c <=> fdxo_42_c + nadph_c', 'OOR2r': 'akg_c + coa_c + fdxo_42_c <=> co2_c + fdxr_42_c + h_c + succoa_c', 'r0568': 'glucys_c --> 5oxpro_c + cys__L_c'}
5pmev_c	R 5 Phosphomevalonate C6H10O7P	organic acids	5	4.6	{'MEVK1_1': 'atp_c + mev__R_c --> 5pmev_c + adp_c', 'HMGCOAR': 'coa_c + mev__R_c + 2.0 nadp_c <=> 2.0 h_c + hmgcoa_c + 2.0 nadph_c', 'MHGS': 'aacoa_c + accoa_c + h2o_c --> coa_c + hmgcoa_c'}	4.84127	{'POR': 'coa_c + fdxo_42_c + pyr_c <=> accoa_c + co2_c + fdxr_42_c + h_c', 'OOR2r': 'akg_c + coa_c + fdxo_42_c <=> co2_c + fdxr_42_c + h_c + succoa_c', 'MEVK1_1': 'atp_c + mev__R_c --> 5pmev_c + adp_c', 'HMGCOAR': 'coa_c + mev__R_c + 2.0 nadp_c <=> 2.0 h_c + hmgcoa_c + 2.0 nadph_c', 'MHGS': 'aacoa_c + accoa_c + h2o_c --> coa_c + hmgcoa_c'}
6hnac_c	6-Hydroxynicotinate	organic acids	7	4.57627	{'NACHY': 'nac_c + 0.5 o2_c --> 6hnac_c'}	5.59633	{'NACHY': 'nac_c + 0.5 o2_c --> 6hnac_c', 'PFK_ppi': 'f6p_c + ppi_c <=> fdp_c + h_c + pi_c', 'HDR3': 'fdxr_42_c + 4.0 h_c + 4.0 lplarg_c + mql8_c + 2.0 nadph_c <=> 4.0 dhlplarg_c + fdxo_42_c + mqn8_c + 2.0 nadp_c', 'FRDO6r': 'fdxr_42_c + h_c + nad_c <=> fdxo_42_c + nadh_c', 'NT5C': 'h2o_c + nicrnt_c --> nicrns_c + pi_c', 'OOR2r': 'akg_c + coa_c + fdxo_42_c <=> co2_c + fdxr_42_c + h_c + succoa_c',…
6hoxmelatn_c	6hoxmelatn c	aromatics	2.5	1.88925	{'RE2426C': 'h2o_c + melatn_c <=> 6hoxmelatn_c + 2.0 h_c', 'ACSRTNMT': 'Nacsertn_c + amet_c --> ahcys_c + h_c + melatn_c', 'DHPR': 'dhbpt_c + h_c + nadh_c --> nad_c + thbpt_c', 'r0403': 'o2_c + thbpt_c + trp__L_c --> 5htrp_c + dhbpt_c + h2o_c', 'SRTNACT': 'accoa_c + srtn_c --> Nacsertn_c + coa_c + h_c', '5HLTDL': '5htrp_c + h_c --> co2_c + srtn_c'}	2.02847	{'PFK_ppi': 'f6p_c + ppi_c <=> fdp_c + h_c + pi_c', 'RE2426C': 'h2o_c + melatn_c <=> 6hoxmelatn_c + 2.0 h_c', 'ACSRTNMT': 'Nacsertn_c + amet_c --> ahcys_c + h_c + melatn_c', 'AGTi': 'ala__L_c + glx_c <=> gly_c + pyr_c', 'ANS2': 'chor_c + nh4_c --> anth_c + h2o_c + h_c + pyr_c', 'DHPR': 'dhbpt_c + h_c + nadh_c --> nad_c + thbpt_c', 'OOR2r': 'akg_c + coa_c + fdxo_42_c <=> co2_c + fdxr_42_c + h_c + …
C02356_c	(S)-2-Aminobutanoate	amino acids	7.77778	7.10526	{'RE2034C': 'C02356_c + akg_c <=> 2obut_c + glu__L_c'}	7.72152	{'CITCIb': 'citac_c + h2o_c <=> r3mmal_c', 'CITMS': 'accoa_c + h2o_c + pyr_c --> citm_c + coa_c + h_c', 'ERTHMMOR': 'nad_c + r3mmal_c --> 2obut_c + co2_c + nadh_c', 'HSDA': 'hom__L_c --> 2obut_c + nh4_c', 'CITCIa': 'citm_c <=> citac_c + h2o_c', 'RE2034C': 'C02356_c + akg_c <=> 2obut_c + glu__L_c'}
C02442_c	N-methyltyraminium	amines	3.18182	2.61002	{'RE2124C': 'amet_c + tym_c --> C02442_c + ahcys_c + h_c', 'TYRCBOX': 'h_c + tyr__L_c --> co2_c + tym_c'}	2.84053	{'PFK_ppi': 'f6p_c + ppi_c <=> fdp_c + h_c + pi_c', 'RE2124C': 'amet_c + tym_c --> C02442_c + ahcys_c + h_c', 'POR': 'coa_c + fdxo_42_c + pyr_c <=> accoa_c + co2_c + fdxr_42_c + h_c', 'AHCi': 'ahcys_c + h2o_c <=> adn_c + hcys__L_c', 'TYRCBOX': 'h_c + tyr__L_c --> co2_c + tym_c', 'MTHFR5': 'fdxo_42_c + h_c + mlthf_c + 2.0 nadh_c <=> 5mthf_c + fdxr_42_c + 2.0 nad_c'}
C06199_c	Hordenine	aromatics	2.8	2.17905	{'RE2124C': 'amet_c + tym_c --> C02442_c + ahcys_c + h_c', 'OMP': 'C02442_c + amet_c <=> C06199_c + ahcys_c', 'TYRCBOX': 'h_c + tyr__L_c --> co2_c + tym_c'}	2.43937	{'PFK_ppi': 'f6p_c + ppi_c <=> fdp_c + h_c + pi_c', 'RE2124C': 'amet_c + tym_c --> C02442_c + ahcys_c + h_c', 'POR': 'coa_c + fdxo_42_c + pyr_c <=> accoa_c + co2_c + fdxr_42_c + h_c', 'AHCi': 'ahcys_c + h2o_c <=> adn_c + hcys__L_c', 'OMP': 'C02442_c + amet_c <=> C06199_c + ahcys_c', 'TYRCBOX': 'h_c + tyr__L_c --> co2_c + tym_c', 'MTHFR5': 'fdxo_42_c + h_c + mlthf_c + 2.0 nadh_c <=> 5mthf_c + fdxr…
C10164_c	Picolinic acid; pyridine-2-carboxylic acid	aromatics	6.36364	3.13514	{'3HAO': '3hanthrn_c + o2_c --> cmusa_c + h_c', 'RE0549C': 'am6sa_c <=> C10164_c + h2o_c + h_c', 'FKYNH': 'Lfmkynr_c + h2o_c --> Lkynr_c + for_c + h_c', 'TRPO2': 'o2_c + trp__L_c --> Lfmkynr_c', 'KYN3OX': 'Lkynr_c + h_c + nadph_c + o2_c --> h2o_c + hLkynr_c + nadp_c', 'HKYNH': 'h2o_c + hLkynr_c --> 3hanthrn_c + ala__L_c', 'PCLAD': 'cmusa_c + h_c --> am6sa_c + co2_c'}	3.42697	{'3HAO': '3hanthrn_c + o2_c --> cmusa_c + h_c', 'PPDK': 'atp_c + pi_c + pyr_c --> amp_c + h_c + pep_c + ppi_c', 'PFK_ppi': 'f6p_c + ppi_c <=> fdp_c + h_c + pi_c', 'RE0549C': 'am6sa_c <=> C10164_c + h2o_c + h_c', 'FKYNH': 'Lfmkynr_c + h2o_c --> Lkynr_c + for_c + h_c', '2DHPFALDL': '2dhp_c <=> 3mob_c + fald_c', 'AGTi': 'ala__L_c + glx_c <=> gly_c + pyr_c', 'ANS2': 'chor_c + nh4_c --> anth_c + h2o_c…
CE2949_c	Oxoxanthurenate; 8-Hydroxy-4-oxo-3,4-dihydro-2-quinolinecarboxylate	organic acids	3.88889	2.60223	{'RE2349C': 'akg_c + hLkynr_c --> C02470_c + glu__L_c + h2o_c', 'FKYNH': 'Lfmkynr_c + h2o_c --> Lkynr_c + for_c + h_c', 'TRPO2': 'o2_c + trp__L_c --> Lfmkynr_c', 'KYN3OX': 'Lkynr_c + h_c + nadph_c + o2_c --> h2o_c + hLkynr_c + nadp_c', 'RE2594C': 'C02470_c <=> CE2949_c + h_c'}	2.82178	{'PPDK': 'atp_c + pi_c + pyr_c --> amp_c + h_c + pep_c + ppi_c', 'PFK_ppi': 'f6p_c + ppi_c <=> fdp_c + h_c + pi_c', 'RE2349C': 'akg_c + hLkynr_c --> C02470_c + glu__L_c + h2o_c', 'HYDFDi': 'fdxr_42_c + 2.0 h_c <=> fdxo_42_c + h2_c', 'FKYNH': 'Lfmkynr_c + h2o_c --> Lkynr_c + for_c + h_c', 'GLYTA': 'glu__L_c + glx_c <=> akg_c + gly_c', 'ANS2': 'chor_c + nh4_c --> anth_c + h2o_c + h_c + pyr_c', 'TRP…
HC00460_c	2,5-dihydroxybenzoate	organic acids	5.38462	3.21782	{'34HPPOR': '34hpp_c + o2_c --> co2_c + hgentis_c', 'r0558': 'HC01522_c + h2o_c + nad_c --> HC00460_c + 2.0 h_c + nadh_c', 'HMR_4702': 'hgentis_c + nadph_c + o2_c --> HC01522_c + co2_c + h2o_c + nadp_c'}	3.50575	{'34HPPOR': '34hpp_c + o2_c --> co2_c + hgentis_c', 'FRDO6r': 'fdxr_42_c + h_c + nad_c <=> fdxo_42_c + nadh_c', 'OOR2r': 'akg_c + coa_c + fdxo_42_c <=> co2_c + fdxr_42_c + h_c + succoa_c', 'r0558': 'HC01522_c + h2o_c + nad_c --> HC00460_c + 2.0 h_c + nadh_c', 'HMR_4702': 'hgentis_c + nadph_c + o2_c --> HC01522_c + co2_c + h2o_c + nadp_c'}
HC00576_c	Homocarnosine	amino acids	3.68421	2.80984	{'r0465': '4abut_c + atp_c + his__L_c --> HC00576_c + amp_c + h_c + ppi_c'}	3.03483	{'PFK_ppi': 'f6p_c + ppi_c <=> fdp_c + h_c + pi_c', 'FRDO6r': 'fdxr_42_c + h_c + nad_c <=> fdxo_42_c + nadh_c', 'OOR2r': 'akg_c + coa_c + fdxo_42_c <=> co2_c + fdxr_42_c + h_c + succoa_c', 'r0465': '4abut_c + atp_c + his__L_c --> HC00576_c + amp_c + h_c + ppi_c'}
HC01434_c	Oxalatosuccinate(3-)	organic acids	8.75	7.14286	{'r0422': 'icit_c + nadp_c <=> HC01434_c + h_c + nadph_c'}	8.38235	{'FRDO6r': 'fdxr_42_c + h_c + nad_c <=> fdxo_42_c + nadh_c', 'OOR2r': 'akg_c + coa_c + fdxo_42_c <=> co2_c + fdxr_42_c + h_c + succoa_c', 'r0422': 'icit_c + nadp_c <=> HC01434_c + h_c + nadph_c'}
L_dpchrm_c	L-Dopachrome	aromatics	4.375	3.16302	{'HMR_6874': 'o2_c + tyr__L_c --> dopaqn_c + h2o_c', 'DOPAQNISO1': 'dopaqn_c <=> 2c23dh56dhoxin_c + h_c', 'DOPACHRMISO': '2.0 2c23dh56dhoxin_c + o2_c --> 2.0 L_dpchrm_c + 2.0 h2o_c'}	3.65269	{'HMR_6729': '2.0 h_c + o2_c + tyr__L_c --> 34dhphe_c + h2o_c', 'HMR_6876': '2c23dh56dhoxin_c + dopaqn_c <=> 34dhphe_c + L_dpchrm_c', 'FRDO6r': 'fdxr_42_c + h_c + nad_c <=> fdxo_42_c + nadh_c', 'OOR2r': 'akg_c + coa_c + fdxo_42_c <=> co2_c + fdxr_42_c + h_c + succoa_c', 'DOPAQNISO1': 'dopaqn_c <=> 2c23dh56dhoxin_c + h_c', 'RE3198C': 'L_dpchrm_c + h_c + nadh_c <=> 2c23dh56dhoxin_c + nad_c'}
Lcyst_c	L-Cysteate	organosulfurs	11.6667	8.57143	{'2AMACSULT': '2amac_c + nadph_c + paps_c --> Lcyst_c + nadp_c + pap_c', 'SERHL': 'ser__L_c --> 2amac_c + h2o_c'}	10.5172	{'PFK_ppi': 'f6p_c + ppi_c <=> fdp_c + h_c + pi_c', 'LCYSTAT': 'Lcyst_c + akg_c <=> 3spyr_c + glu__L_c', 'SLDy': 'nadp_c + sl__L_c <=> 3spyr_c + h_c + nadph_c', 'PSLS': 'h_c + pep_c + so3_c --> slp__L_c', '2DHPFALDL': '2dhp_c <=> 3mob_c + fald_c', 'POR': 'coa_c + fdxo_42_c + pyr_c <=> accoa_c + co2_c + fdxr_42_c + h_c', 'FRDO6r': 'fdxr_42_c + h_c + nad_c <=> fdxo_42_c + nadh_c', 'RU5PS': 'fald_c …
N1sprm_c	N1 Acetylspermine C12H31N4O	amines	2.25806	0.90351	{'DIAT': 'accoa_c + sprm_c --> N1sprm_c + coa_c + h_c', 'SPRMS': 'ametam_c + spmd_c --> 5mta_c + h_c + sprm_c'}	2.07776	{'CSPMDDC': 'cspmd_c + h_c --> co2_c + spmd_c', 'CSPMDDH': 'aspsa_c + h_c + nadph_c + ptrc_c --> cspmd_c + h2o_c + nadp_c', 'MTRI': '5mdr1p_c <=> 5mdru1p_c', 'PFK_ppi': 'f6p_c + ppi_c <=> fdp_c + h_c + pi_c', 'UNK5': '2kmb_c + asp__L_c --> met__L_c + oaa_c', 'FDH7': 'co2_c + fdxr_42_c + h_c <-- fdxo_42_c + for_c', 'DKMPPD3': 'dkmpp_c + 3.0 h2o_c + 2.0 nad_c --> 2kmb_c + for_c + 4.0 h_c + 2.0 nadh…
Nacsertn_c	N-Acetylserotonin	aromatics	2.69231	2.18354	{'DHPR': 'dhbpt_c + h_c + nadh_c --> nad_c + thbpt_c', 'r0403': 'o2_c + thbpt_c + trp__L_c --> 5htrp_c + dhbpt_c + h2o_c', 'SRTNACT': 'accoa_c + srtn_c --> Nacsertn_c + coa_c + h_c', '5HLTDL': '5htrp_c + h_c --> co2_c + srtn_c'}	2.29839	{'PFK_ppi': 'f6p_c + ppi_c <=> fdp_c + h_c + pi_c', 'FRDO5r': 'fdxr_42_c + h_c + nadp_c <=> fdxo_42_c + nadph_c', 'GLYTA': 'glu__L_c + glx_c <=> akg_c + gly_c', 'ANS2': 'chor_c + nh4_c --> anth_c + h2o_c + h_c + pyr_c', 'DHPR': 'dhbpt_c + h_c + nadh_c --> nad_c + thbpt_c', 'OOR2r': 'akg_c + coa_c + fdxo_42_c <=> co2_c + fdxr_42_c + h_c + succoa_c', 'r0403': 'o2_c + thbpt_c + trp__L_c --> 5htrp_c …
Rh3cit_c	(R)-(homo)3citrate	organic acids		3.28571	{'AKGCAL': 'accoa_c + akg_c --> coa_c + h_c + hacon_T_c', 'CH2ACH': 'h2acon_C_c + h2o_c <=> tih2cit_c', 'CHACH': 'h2o_c + hacon_C_c <=> ihcit_T_c', 'RH2CD': 'Rh2cit_c <=> h2acon_C_c + h2o_c', 'AKPCAL': 'accoa_c + h2o_c + ohepa_c --> Rh3cit_c + coa_c + h_c', 'AKACAL': 'accoa_c + h2o_c + ohexa_c --> Rh2cit_c + coa_c + h_c', 'THACH': 'h2o_c + hacon_T_c <=> Shcit_c', 'SHCD': 'Shcit_c <=> h2o_c + haco…	3.6747	{'AKGCAL': 'accoa_c + akg_c --> coa_c + h_c + hacon_T_c', 'CH2ACH': 'h2acon_C_c + h2o_c <=> tih2cit_c', 'CHACH': 'h2o_c + hacon_C_c <=> ihcit_T_c', 'FRDO6r': 'fdxr_42_c + h_c + nad_c <=> fdxo_42_c + nadh_c', 'RH2CD': 'Rh2cit_c <=> h2acon_C_c + h2o_c', 'AKPCAL': 'accoa_c + h2o_c + ohepa_c --> Rh3cit_c + coa_c + h_c', 'OOR2r': 'akg_c + coa_c + fdxo_42_c <=> co2_c + fdxr_42_c + h_c + succoa_c', 'AKA…
abt_c	L Arabinitol C5H12O5	alcohols	6.36364	5.26316	{'UDPGLDC': 'h_c + udpglcur_c --> co2_c + udpxyl_c', 'UAD': 'h2o_c + udparab_c --> arab__L_c + h_c + udp_c', 'ARABR': 'arab__L_c + h_c + nadph_c --> abt_c + nadp_c', 'UA4E': 'udpxyl_c <=> udparab_c'}	6.0396	{'FRDO5r': 'fdxr_42_c + h_c + nadp_c <=> fdxo_42_c + nadph_c', 'XYLTD_D': 'nad_c + xylt_c <=> h_c + nadh_c + xylu__D_c', 'AL4D': 'arabl__D_c + nad_c --> h_c + nadh_c + xylu__D_c', 'XYLUR': 'h_c + nadph_c + xylu__L_c <=> nadp_c + xylt_c', 'ABTD': 'abt_c + nad_c <=> h_c + nadh_c + xylu__L_c', 'OOR2r': 'akg_c + coa_c + fdxo_42_c <=> co2_c + fdxr_42_c + h_c + succoa_c', 'ALDR': 'arab__D_c + h_c + nad…
aces_c	Acetic ester C4H8O2	esters	7	6.76471	{'OHACT1': 'accoa_c + etoh_c --> aces_c + coa_c'}	7	{'OHACT1': 'accoa_c + etoh_c --> aces_c + coa_c', 'PKETX': 'pi_c + xu5p__D_c --> actp_c + g3p_c + h2o_c'}
acetone_c	Acetone	ketones	8.75	8.21429	{'ADCi': 'acac_c + h_c --> acetone_c + co2_c'}	8.75	{'ADCi': 'acac_c + h_c --> acetone_c + co2_c', 'POR': 'coa_c + fdxo_42_c + pyr_c <=> accoa_c + co2_c + fdxr_42_c + h_c', 'OOR2r': 'akg_c + coa_c + fdxo_42_c <=> co2_c + fdxr_42_c + h_c + succoa_c'}
ach_c	Acetylcholine	amines	3.88889	2.72941	{'PSDm_hsc': 'h_c + ps_hs_c --> co2_c + pe_hs_c', 'HMR_0653': 'amet_c + pe_hs_c --> M02686_c + ahcys_c + 2.0 h_c', 'PSSA1_hs': 'pchol_hs_c + ser__L_c <=> chol_c + ps_hs_c', 'HMR_0657': 'M02758_c + amet_c --> ahcys_c + pchol_hs_c', 'HMR_0654': 'M02686_c + amet_c --> M02758_c + ahcys_c + h_c', 'CHAT': 'accoa_c + chol_c <=> ach_c + coa_c'}	3.27586	{'PFK_ppi': 'f6p_c + ppi_c <=> fdp_c + h_c + pi_c', 'PSDm_hsc': 'h_c + ps_hs_c --> co2_c + pe_hs_c', 'HMR_0653': 'amet_c + pe_hs_c --> M02686_c + ahcys_c + 2.0 h_c', 'PSSA1_hs': 'pchol_hs_c + ser__L_c <=> chol_c + ps_hs_c', 'HMR_0657': 'M02758_c + amet_c --> ahcys_c + pchol_hs_c', 'HMR_0654': 'M02686_c + amet_c --> M02758_c + ahcys_c + h_c', 'CHAT': 'accoa_c + chol_c <=> ach_c + coa_c', 'AHCi': '…
acnam_c	N-Acetylneuraminate	glycans	3.33333	2.90404	{'ACNPLYS': 'acmana_c + h2o_c + pep_c --> acnam_c + pi_c', 'UAG2EMA': 'h2o_c + uacgam_c --> acmana_c + h_c + udp_c'}	3.06533	{'FRDO5r': 'fdxr_42_c + h_c + nadp_c <=> fdxo_42_c + nadph_c', 'ACGAM6PS': 'accoa_c + gam6p_c --> acgam6p_c + coa_c + h_c', 'OOR2r': 'akg_c + coa_c + fdxo_42_c <=> co2_c + fdxr_42_c + h_c + succoa_c', 'ACNAM9PL': 'acmanap_c + h2o_c + pep_c --> acnamp_c + pi_c', 'ACNAMPH': 'acnamp_c + h2o_c --> acnam_c + pi_c'}
actn__R_c	Acetoin	ketones	7	6.73469	{'PYRDC2': 'acald_c + h_c + pyr_c --> actn__R_c + co2_c'}	7	{'ACALDCD': '2.0 acald_c --> actn__R_c', 'PKETF': 'f6p_c + pi_c --> actp_c + e4p_c + h2o_c'}
adpac_c	Adipic acid; hexane-1,6-dioic acid	organic acids	5.38462	3.33333	{'FAOXC14DCC12DCx': 'c14dccoa_x + coa_x + h2o_x + nad_x + o2_x --> accoa_x + c12dccoa_x + h2o2_x + h_x + nadh_x', 'FAOXC12DCC10DCx': 'c12dccoa_x + coa_x + h2o_x + nad_x + o2_x --> accoa_x + h2o2_x + h_x + nadh_x + sebcoa_x', 'CATp': '2.0 h2o2_x --> 2.0 h2o_x + o2_x', 'FAOXC16DCr': 'atp_r + coa_r + hexdiac_r --> amp_r + hexdicoa_r + ppi_r', 'ADPCOAPTE': 'adpcoa_x + h2o_x --> adpac_x + coa_x + h_x'…	4.11765	{'PFK_ppi': 'f6p_c + ppi_c <=> fdp_c + h_c + pi_c', 'ACOAD1z': 'b2coa_c + fdxo_42_c + 2.0 nadh_c <=> btcoa_c + fdxr_42_c + 2.0 nad_c', 'G6PDH2er': 'g6p_r + nadp_r --> 6pgl_r + h_r + nadph_r', 'C10DCc': 'crn_c + sebcoa_c <=> c10dc_c + coa_c', 'SEBCOACROT': 'crn_x + sebcoa_x <=> c10dc_x + coa_x', 'SEBACACT': 'atp_c + coa_c + sebacid_c --> amp_c + ppi_c + sebcoa_c', 'ADPCOAPTE': 'adpcoa_x + h2o_x --…
amuco_c	2-Aminomuconate	organic acids	7	3.25843	{'3HAO': '3hanthrn_c + o2_c --> cmusa_c + h_c', 'FKYNH': 'Lfmkynr_c + h2o_c --> Lkynr_c + for_c + h_c', 'TRPO2': 'o2_c + trp__L_c --> Lfmkynr_c', 'KYN3OX': 'Lkynr_c + h_c + nadph_c + o2_c --> h2o_c + hLkynr_c + nadp_c', 'HKYNH': 'h2o_c + hLkynr_c --> 3hanthrn_c + ala__L_c', 'PCLAD': 'cmusa_c + h_c --> am6sa_c + co2_c', 'AM6SAD': 'am6sa_c + h2o_c + nad_c --> amuco_c + 2.0 h_c + nadh_c'}	3.56725	{'3HAO': '3hanthrn_c + o2_c --> cmusa_c + h_c', 'PPDK': 'atp_c + pi_c + pyr_c --> amp_c + h_c + pep_c + ppi_c', 'PFK_ppi': 'f6p_c + ppi_c <=> fdp_c + h_c + pi_c', 'FKYNH': 'Lfmkynr_c + h2o_c --> Lkynr_c + for_c + h_c', '2DHPFALDL': '2dhp_c <=> 3mob_c + fald_c', 'AGTi': 'ala__L_c + glx_c <=> gly_c + pyr_c', 'ANS2': 'chor_c + nh4_c --> anth_c + h2o_c + h_c + pyr_c', 'TRPO2': 'o2_c + trp__L_c --> Lf…
aprut_c	N Acetylputrescine C6H15N2O	amines	4.66667	4.18182	{'PTRCAT1': 'accoa_c + ptrc_c --> aprut_c + coa_c + h_c'}	4.56	{'HYDFDi': 'fdxr_42_c + 2.0 h_c <=> fdxo_42_c + h2_c', 'OOR2r': 'akg_c + coa_c + fdxo_42_c <=> co2_c + fdxr_42_c + h_c + succoa_c', 'ORNTAC': 'acorn_c + glu__L_c <=> acglu_c + orn_c', 'PTRCAT1': 'accoa_c + ptrc_c --> aprut_c + coa_c + h_c'}
arach_c	Arachidic acid	fatty acids and lipids	1.2069	1.2069	{'FAS200': '3.0 h_c + malcoa_c + 2.0 nadph_c + ocdca_c --> arach_c + co2_c + coa_c + h2o_c + 2.0 nadp_c'}	1.2069	{'FAS200': '3.0 h_c + malcoa_c + 2.0 nadph_c + ocdca_c --> arach_c + co2_c + coa_c + h2o_c + 2.0 nadp_c'}
ascb__L_c	L-Ascorbate	vitamins	7	5.34979	{'GALDH_c': 'gal__L_c + nad_c --> gal14lac_c + h_c + nadh_c', 'CYOOm': '4.0 focytc_m + 6.0 h_m + o2_m --> 4.0 ficytc_m + 2.0 h2o_m + 6.0 h_c', 'GLACDH_m': '2.0 ficytc_m + gal14lac_m --> ascb__L_m + 2.0 focytc_m + 3.0 h_m', 'GAL1PP_c': 'gal1p_c + h2o_c --> gal__L_c + pi_c'}	5.80952	{'GALDH_c': 'gal__L_c + nad_c --> gal14lac_c + h_c + nadh_c', 'CYOOm': '4.0 focytc_m + 6.0 h_m + o2_m --> 4.0 ficytc_m + 2.0 h2o_m + 6.0 h_c', 'GLACDH_m': '2.0 ficytc_m + gal14lac_m --> ascb__L_m + 2.0 focytc_m + 3.0 h_m', 'FRDO6r': 'fdxr_42_c + h_c + nad_c <=> fdxo_42_c + nadh_c', 'OOR2r': 'akg_c + coa_c + fdxo_42_c <=> co2_c + fdxr_42_c + h_c + succoa_c', 'GAL1PP_c': 'gal1p_c + h2o_c --> gal__L…
avite1_c	Alpha-Tocopherol	vitamins	0.8642	0.73418	{'TOCOPHOM1': 'amet_c + gtocophe_c <=> ahcys_c + avite1_c + h_c', '34HPPOR': '34hpp_c + o2_c --> co2_c + hgentis_c', 'GGDPR': 'ggdp_c + 3.0 h_c + 3.0 nadph_c --> 3.0 nadp_c + phdp_c', 'FRTT': 'frdp_c + ipdp_c --> ggdp_c + ppi_c', 'MPBQ': '2m6phol_c + amet_c <=> 23dmphol_c + ahcys_c + h_c', 'TOCOPHS1': '23dmphol_c --> gtocophe_c', 'HGPHT': 'h_c + hgentis_c + phdp_c --> 2m6phol_c + co2_c + ppi_c'}	0.79203	{'PMEVK': '5pmev_c + atp_c --> 5dpmev_c + adp_c', 'TOCOPHOM1': 'amet_c + gtocophe_c <=> ahcys_c + avite1_c + h_c', '34HPPOR': '34hpp_c + o2_c --> co2_c + hgentis_c', 'PFK_ppi': 'f6p_c + ppi_c <=> fdp_c + h_c + pi_c', 'GGDPR': 'ggdp_c + 3.0 h_c + 3.0 nadph_c --> 3.0 nadp_c + phdp_c', 'FRTT': 'frdp_c + ipdp_c --> ggdp_c + ppi_c', 'MPBQ': '2m6phol_c + amet_c <=> 23dmphol_c + ahcys_c + h_c', 'DPMVD':…
bgly_c	N-Benzoylglycine	organic acids	3.88889	2.84454	{'BZDH': 'bzal_c + h2o_c + nad_c --> bz_c + 2.0 h_c + nadh_c', 'PHPYROX': 'o2_c + phpyr_c --> bzal_c + h_c + oxa_c', 'NBAH': 'bgly_c + h2o_c <=> bz_c + gly_c'}	3.52564	{'PPDK': 'atp_c + pi_c + pyr_c --> amp_c + h_c + pep_c + ppi_c', 'PFK_ppi': 'f6p_c + ppi_c <=> fdp_c + h_c + pi_c', 'SUCBZT1': 'bz_c + 4.0 h_c + succoa_c <=> benzcoa_c + succ_c', '4HBZR': '4hbzcoa_c + fdxr_42_c + 6.0 h_c --> benzcoa_c + fdxo_42_c + h2o_c', 'SUCBZT2': '4hbz_c + succoa_c <=> 4hbzcoa_c + succ_c', '2DHPFALDL': '2dhp_c <=> 3mob_c + fald_c', 'AGTi': 'ala__L_c + glx_c <=> gly_c + pyr_c'…
bhb_c	(R)-3-Hydroxybutanoate	fatty acids and lipids	7.77778	7.58242	{'BDH': 'bhb_c + nad_c <=> acac_c + h_c + nadh_c'}	7.77778	{'FRDO6r': 'fdxr_42_c + h_c + nad_c <=> fdxo_42_c + nadh_c', 'OOR2r': 'akg_c + coa_c + fdxo_42_c <=> co2_c + fdxr_42_c + h_c + succoa_c', 'BDH': 'bhb_c + nad_c <=> acac_c + h_c + nadh_c'}
btal_c	Butanal C4H8O	aldehydes	6.36364	6.33028	{'BTCOARx': 'btcoa_c + h_c + nadh_c --> btal_c + coa_c + nad_c'}	6.36364	{'PKETF': 'f6p_c + pi_c --> actp_c + e4p_c + h2o_c', 'BTCOARx': 'btcoa_c + h_c + nadh_c --> btal_c + coa_c + nad_c'}
btd_RR_c	R R 2 3 Butanediol C4H10O2	alcohols	6.36364	6.33028	{'BTDD_RR': 'btd_RR_c + nad_c <=> actn__R_c + h_c + nadh_c', 'PYRDC2': 'acald_c + h_c + pyr_c --> actn__R_c + co2_c'}	6.36364	{'BTDD_RR': 'btd_RR_c + nad_c <=> actn__R_c + h_c + nadh_c', 'PKETF': 'f6p_c + pi_c --> actp_c + e4p_c + h2o_c', 'PYRDC2': 'acald_c + h_c + pyr_c --> actn__R_c + co2_c'}
bz_c	Benzoate	aromatics	4.66667	3.39474	{'BZDH': 'bzal_c + h2o_c + nad_c --> bz_c + 2.0 h_c + nadh_c', 'PHPYROX': 'o2_c + phpyr_c --> bzal_c + h_c + oxa_c'}	4.19689	{'PPDK': 'atp_c + pi_c + pyr_c --> amp_c + h_c + pep_c + ppi_c', 'PFK_ppi': 'f6p_c + ppi_c <=> fdp_c + h_c + pi_c', 'SUCBZT1': 'bz_c + 4.0 h_c + succoa_c <=> benzcoa_c + succ_c', '4HBZR': '4hbzcoa_c + fdxr_42_c + 6.0 h_c --> benzcoa_c + fdxo_42_c + h2o_c', 'SUCBZT2': '4hbz_c + succoa_c <=> 4hbzcoa_c + succ_c', 'FRDO6r': 'fdxr_42_c + h_c + nad_c <=> fdxo_42_c + nadh_c'}
bzal_c	Benzaldehyde	aldehydes	4.375	3.30346	{'PHPYROX': 'o2_c + phpyr_c --> bzal_c + h_c + oxa_c'}	3.54772	{'PICH': 'h2o_c + phitcoa_c <=> hmpscoa_c', 'PPDK': 'atp_c + pi_c + pyr_c --> amp_c + h_c + pep_c + ppi_c', 'PFK_ppi': 'f6p_c + ppi_c <=> fdp_c + h_c + pi_c', 'BZSCT': 'bzsucc_c + succoa_c <=> bzsuccoa_c + succ_c', 'ACOAD1z': 'b2coa_c + fdxo_42_c + 2.0 nadh_c <=> btcoa_c + fdxr_42_c + 2.0 nad_c', 'BZSCD': 'bzsuccoa_c + fad_c <=> fadh2_c + phitcoa_c', 'BZALDH': 'bzalc_c + nad_c --> bzal_c + h_c + …
bzalc_c	Benzyl alcohol	alcohols	4.11765	3.23077	{'PICH': 'h2o_c + phitcoa_c <=> hmpscoa_c', 'BZSCT': 'bzsucc_c + succoa_c <=> bzsuccoa_c + succ_c', 'BZSCD': 'bzsuccoa_c + fad_c <=> fadh2_c + phitcoa_c', 'XMO': 'h_c + nadh_c + o2_c + tol_c --> bzalc_c + h2o_c + nad_c', 'BZSS': 'fum_c + tol_c <=> bzsucc_c', 'HMPSCD': 'hmpscoa_c + nad_c <=> h_c + nadh_c + sbzcoa_c'}	3.3996	{'PICH': 'h2o_c + phitcoa_c <=> hmpscoa_c', 'PPDK': 'atp_c + pi_c + pyr_c --> amp_c + h_c + pep_c + ppi_c', 'PFK_ppi': 'f6p_c + ppi_c <=> fdp_c + h_c + pi_c', 'BZSCT': 'bzsucc_c + succoa_c <=> bzsuccoa_c + succ_c', 'BZSCD': 'bzsuccoa_c + fad_c <=> fadh2_c + phitcoa_c', 'XMO': 'h_c + nadh_c + o2_c + tol_c --> bzalc_c + h2o_c + nad_c', 'BZSS': 'fum_c + tol_c <=> bzsucc_c', 'FRDO6r': 'fdxr_42_c + h_…
carn_c	L-Carnosine	amino acids	4.375	3.28667	{'CARNS1': 'ala_B_c + atp_c + his__L_c --> adp_c + carn_c + h_c + pi_c'}	3.53306	{'PFK_ppi': 'f6p_c + ppi_c <=> fdp_c + h_c + pi_c', 'CARNS1': 'ala_B_c + atp_c + his__L_c --> adp_c + carn_c + h_c + pi_c', 'POR': 'coa_c + fdxo_42_c + pyr_c <=> accoa_c + co2_c + fdxr_42_c + h_c', 'FRDO6r': 'fdxr_42_c + h_c + nad_c <=> fdxo_42_c + nadh_c'}
caro_c	Beta-Carotene	terpenes	0.64815	0.5625	{'GCATENEC': 'gcarote_c --> caro_c', 'ZCAROTDH2': 'h_c + nadph_c + neuspn_c + o2_c --> 2.0 h2o_c + lycop_c + nadp_c', 'FRTT': 'frdp_c + ipdp_c --> ggdp_c + ppi_c', 'PHYTFDH2': 'nadp_c + phytof_c --> h_c + nadph_c + zcarote_c', 'PHYTES2': 'prephytedp_c --> phytoe_c + ppi_c', 'LYCOPC': 'lycop_c --> gcarote_c', 'ZCAROTDH1': 'h_c + nadph_c + o2_c + zcarote_c --> 2.0 h2o_c + nadp_c + neuspn_c', 'PHYTE…	0.60381	{'GCATENEC': 'gcarote_c --> caro_c', 'PMEVK': '5pmev_c + atp_c --> 5dpmev_c + adp_c', 'ZCAROTDH2': 'h_c + nadph_c + neuspn_c + o2_c --> 2.0 h2o_c + lycop_c + nadp_c', 'PFK_ppi': 'f6p_c + ppi_c <=> fdp_c + h_c + pi_c', 'PHYTES2_1': 'prephytedp_c --> phyto_c + ppi_c', 'FRTT': 'frdp_c + ipdp_c --> ggdp_c + ppi_c', 'DPMVD': '5dpmev_c + atp_c --> adp_c + co2_c + ipdp_c + pi_c', 'LYCOPC': 'lycop_c --> …
cdpea_c	CDPethanolamine C11H19N4O11P2	nucleic acids	3.5	2.62987	{'PETHCT': 'ctp_c + ethamp_c + h_c --> cdpea_c + ppi_c', 'PLCE': 'pe160_c <=> 12dgr160_c + ethamp_c'}	2.94828	{'PETHCT': 'ctp_c + ethamp_c + h_c --> cdpea_c + ppi_c', 'PFK_ppi': 'f6p_c + ppi_c <=> fdp_c + h_c + pi_c', 'CTPS1': 'atp_c + nh4_c + utp_c --> adp_c + ctp_c + 2.0 h_c + pi_c', 'AGTi': 'ala__L_c + glx_c <=> gly_c + pyr_c', 'FRDO6r': 'fdxr_42_c + h_c + nad_c <=> fdxo_42_c + nadh_c', 'ETHAK': 'atp_c + etha_c --> adp_c + ethamp_c + h_c', 'OOR2r': 'akg_c + coa_c + fdxo_42_c <=> co2_c + fdxr_42_c + h_…
cyart_c	Cycloartenol	alcohols	0.83333	0.73569	{'SMO': 'h_c + nadph_c + o2_c + sql_c --> Ssq23epx_c + h2o_c + nadp_c', 'CAS': 'Ssq23epx_c <=> cyart_c', 'SQLS': '2.0 frdp_c + h_c + nadph_c --> nadp_c + 2.0 ppi_c + sql_c'}	0.78947	{'PMEVK': '5pmev_c + atp_c --> 5dpmev_c + adp_c', 'PFK_ppi': 'f6p_c + ppi_c <=> fdp_c + h_c + pi_c', 'SMO': 'h_c + nadph_c + o2_c + sql_c --> Ssq23epx_c + h2o_c + nadp_c', 'CAS': 'Ssq23epx_c <=> cyart_c', 'DPMVD': '5dpmev_c + atp_c --> adp_c + co2_c + ipdp_c + pi_c', 'SQLS': '2.0 frdp_c + h_c + nadph_c --> nadp_c + 2.0 ppi_c + sql_c', 'MEVK1_1': 'atp_c + mev__R_c --> 5pmev_c + adp_c', 'HMGCOAR': …
cysam_c	Cysteamine C2H8NS	organosulfurs	7.77778	5.4	{'PAN4PP': 'h2o_c + pan4p_c --> pi_c + ptth_c', 'PNTEH': 'h2o_c + ptth_c --> cysam_c + pnto__R_c'}	6.75	{'PFK_ppi': 'f6p_c + ppi_c <=> fdp_c + h_c + pi_c', 'PAN4PP': 'h2o_c + pan4p_c --> pi_c + ptth_c', 'PPNCL': '4ppan_c + ctp_c + cys__L_c --> 4ppcys_c + cdp_c + h_c + pi_c', 'PNTEH': 'h2o_c + ptth_c --> cysam_c + pnto__R_c', 'SULRR': '5.0 h_c + 3.0 nadh_c + so3_c --> 3.0 h2o_c + h2s_c + 3.0 nad_c', 'SHL_c': 'h2s_c + h_c + ser__L_c --> cys__L_c + h2o_c', 'SADT': 'atp_c + h_c + so4_c --> aps_c + ppi_…
diact_c	Diacetyl C4H6O2	ketones	7.77778	5.9375	{'ALOX': 'alac__S_c + h_c + 0.5 o2_c --> co2_c + diact_c + h2o_c'}	7.72152	{'ACALDCD': '2.0 acald_c --> actn__R_c', 'POR': 'coa_c + fdxo_42_c + pyr_c <=> accoa_c + co2_c + fdxr_42_c + h_c', 'OOR2r': 'akg_c + coa_c + fdxo_42_c <=> co2_c + fdxr_42_c + h_c + succoa_c', 'ACTDa': 'actn__R_c + nadp_c --> diact_c + h_c + nadph_c'}
dtocophe_c	Delta-Tocopherol	vitamins	0.93333	0.82864	{'34HPPOR': '34hpp_c + o2_c --> co2_c + hgentis_c', 'GGDPR': 'ggdp_c + 3.0 h_c + 3.0 nadph_c --> 3.0 nadp_c + phdp_c', 'FRTT': 'frdp_c + ipdp_c --> ggdp_c + ppi_c', 'TOCOPHS2': '2m6phol_c --> dtocophe_c', 'HGPHT': 'h_c + hgentis_c + phdp_c --> 2m6phol_c + co2_c + ppi_c'}	0.872	{'PMEVK': '5pmev_c + atp_c --> 5dpmev_c + adp_c', '34HPPOR': '34hpp_c + o2_c --> co2_c + hgentis_c', 'PFK_ppi': 'f6p_c + ppi_c <=> fdp_c + h_c + pi_c', 'GGDPR': 'ggdp_c + 3.0 h_c + 3.0 nadph_c --> 3.0 nadp_c + phdp_c', 'FRTT': 'frdp_c + ipdp_c --> ggdp_c + ppi_c', 'DPMVD': '5dpmev_c + atp_c --> adp_c + co2_c + ipdp_c + pi_c', 'TOCOPHS2': '2m6phol_c --> dtocophe_c', 'HMGCOAS': 'coa_c + h_c + hmgco…
e4hglu_c	L erythro 4 Hydroxyglutamate C5H8NO5	amino acids	8.75	5.04386	{'HMR_4782': '4hpro_LT_c + h_c + o2_c --> 1p3h5c_c + 2.0 h2o_c', 'PROAKGOX1': 'akg_c + o2_c + pro__L_c --> 4hpro_LT_c + co2_c + succ_c', 'PY5CDHE': '1p3h5c_c + 2.0 h2o_c + nadp_c --> e4hglu_c + h_c + nadph_c'}	5.87629	{'HMR_4782': '4hpro_LT_c + h_c + o2_c --> 1p3h5c_c + 2.0 h2o_c', 'FRDO6r': 'fdxr_42_c + h_c + nad_c <=> fdxo_42_c + nadh_c', 'PROAKGOX1': 'akg_c + o2_c + pro__L_c --> 4hpro_LT_c + co2_c + succ_c', 'OOR2r': 'akg_c + coa_c + fdxo_42_c <=> co2_c + fdxr_42_c + h_c + succoa_c', 'PY5CDHE': '1p3h5c_c + 2.0 h2o_c + nadp_c --> e4hglu_c + h_c + nadph_c'}
ergoth_c	Ergothioneine	amino acids		1.79289	{'EGTE': 'hercyso_c --> ergoth_c + nh4_c + pyr_c', 'EGTD': '3.0 amet_c + his__L_c --> 3.0 ahcys_c + 3.0 h_c + hercyn_c', 'EGTB': 'glucys_c + hercyn_c + o2_c --> gluhercyso_c', 'EGTC': 'fadh2_c + gluhercyso_c --> fad_c + glu__L_c + hercyso_c'}	2.15548	{'EGTE': 'hercyso_c --> ergoth_c + nh4_c + pyr_c', 'PFK_ppi': 'f6p_c + ppi_c <=> fdp_c + h_c + pi_c', 'EGTD': '3.0 amet_c + his__L_c --> 3.0 ahcys_c + 3.0 h_c + hercyn_c', 'EGTB': 'glucys_c + hercyn_c + o2_c --> gluhercyso_c', 'FLNDPR2r': '2.0 flxr_c + h_c + nadh_c + 2.0 nadp_c <=> 2.0 flxso_c + nad_c + 2.0 nadph_c', 'EGTC': 'fadh2_c + gluhercyso_c --> fad_c + glu__L_c + hercyso_c', 'AHCi': 'ahcy…
fol_c	Folate	organic acids	2.25806	1.58257	{'r0512': 'dhf_c + nad_c <=> fol_c + nadh_c'}	1.7757	{'PRBT': 'h_c + nh3_c + prpp_c --> ppi_c + pram_c', 'PTHPS3': 'ahdt_c + h2o_c --> 2ahhmp_c + gcald_c + pppi_c', 'PABB': 'chor_c + nh4_c --> 4adcho_c + h2o_c', 'PFK_ppi': 'f6p_c + ppi_c <=> fdp_c + h_c + pi_c', 'ADK2_1': 'amp_c + h_c + pppi_c <=> adp_c + ppi_c', 'FRDO5r': 'fdxr_42_c + h_c + nadp_c <=> fdxo_42_c + nadph_c', 'r0512': 'dhf_c + nad_c <=> fol_c + nadh_c', 'AGTi': 'ala__L_c + glx_c <=> …
forglu_c	N-Formimidoyl-L-glutamate	amino acids	7	4.81713	{'HISDr': 'his__L_c --> nh4_c + urcan_c', 'IZPN_1': '4izp_c + h2o_c --> forglu_c', 'URCN': 'h2o_c + urcan_c --> 4izp_c'}	5.16949	{'HISDr': 'his__L_c --> nh4_c + urcan_c', 'IZPN_1': '4izp_c + h2o_c --> forglu_c', 'PFK_ppi': 'f6p_c + ppi_c <=> fdp_c + h_c + pi_c', 'POR': 'coa_c + fdxo_42_c + pyr_c <=> accoa_c + co2_c + fdxr_42_c + h_c', 'FRDO6r': 'fdxr_42_c + h_c + nad_c <=> fdxo_42_c + nadh_c', 'URCN': 'h2o_c + urcan_c --> 4izp_c'}
fruur_c	D-Fructuronate	organic acids	7	5.41667	{'UDPGNP': 'h2o_c + udpglcur_c --> glcur_c + h_c + udp_c'}	6.22449	{'PFK_ppi': 'f6p_c + ppi_c <=> fdp_c + h_c + pi_c', '2DHPFALDL': '2dhp_c <=> 3mob_c + fald_c', 'POR': 'coa_c + fdxo_42_c + pyr_c <=> accoa_c + co2_c + fdxr_42_c + h_c', 'FRDO6r': 'fdxr_42_c + h_c + nad_c <=> fdxo_42_c + nadh_c', 'UDPGNP': 'h2o_c + udpglcur_c --> glcur_c + h_c + udp_c', 'RU5PS': 'fald_c + ru5p__D_c --> ah6p__D_c', 'AH6PI': 'ah6p__D_c --> f6p_c'}
galt_c	Galactitol	alcohols	5.38462	5.13834	{'GALOR': 'gal_c + h_c + nadph_c <=> galt_c + nadp_c'}	5.30435	{'GALOR': 'gal_c + h_c + nadph_c <=> galt_c + nadp_c', 'FRDO6r': 'fdxr_42_c + h_c + nad_c <=> fdxo_42_c + nadh_c', 'OOR2r': 'akg_c + coa_c + fdxo_42_c <=> co2_c + fdxr_42_c + h_c + succoa_c'}
glutcon_c	Glutaconate	organic acids	7.77778	5.47619	{'GLUTCONm': 'glutacoa_m + h2o_m --> coa_m + glutcon_m + h_m', 'ODH2E': '2oxoadp_c + coa_c + nad_c --> co2_c + glutcoa_c + nadh_c', 'FRDcm': 'fadh2_m + fum_c --> fad_m + succ_c', 'GLUTACOAm': 'fad_m + glutcoa_m --> fadh2_m + glutacoa_m', 'HICITD': 'hicit_c + nad_c --> 2oxoadp_c + co2_c + 3.0 h_c + nadh_c', 'AACT': 'accoa_c + akg_c + h2o_c + 2.0 h_c <=> coa_c + hcit_c', 'HCITI': 'hcit_c <=> hicit_…	7.01149	{'GLUTCONm': 'glutacoa_m + h2o_m --> coa_m + glutcon_m + h_m', 'ODH2E': '2oxoadp_c + coa_c + nad_c --> co2_c + glutcoa_c + nadh_c', 'FRDcm': 'fadh2_m + fum_c --> fad_m + succ_c', 'GLUTACOAm': 'fad_m + glutcoa_m --> fadh2_m + glutacoa_m', 'NDPK1m': 'atp_m + gdp_m <=> adp_m + gtp_m', 'FRDO6r': 'fdxr_42_c + h_c + nad_c <=> fdxo_42_c + nadh_c', 'ATGDm': 'atp_m + gdp_m + h_m --> adp_m + gtp_m', 'OOR2r…
glyb_c	Glycine betaine	amines	5.83333	3.3925	{'PSDm_hsc': 'h_c + ps_hs_c --> co2_c + pe_hs_c', 'HMR_0653': 'amet_c + pe_hs_c --> M02686_c + ahcys_c + 2.0 h_c', 'PSSA1_hs': 'pchol_hs_c + ser__L_c <=> chol_c + ps_hs_c', 'HMR_0657': 'M02758_c + amet_c --> ahcys_c + pchol_hs_c', 'HMR_0654': 'M02686_c + amet_c --> M02758_c + ahcys_c + h_c'}	4.35714	{'PFK_ppi': 'f6p_c + ppi_c <=> fdp_c + h_c + pi_c', 'PSDm_hsc': 'h_c + ps_hs_c --> co2_c + pe_hs_c', 'HMR_0653': 'amet_c + pe_hs_c --> M02686_c + ahcys_c + 2.0 h_c', 'PSSA1_hs': 'pchol_hs_c + ser__L_c <=> chol_c + ps_hs_c', 'HMR_0657': 'M02758_c + amet_c --> ahcys_c + pchol_hs_c', 'HMR_0654': 'M02686_c + amet_c --> M02758_c + ahcys_c + h_c', 'POR': 'coa_c + fdxo_42_c + pyr_c <=> accoa_c + co2_c +…
gtocophe_c	Gamma-Tocopherol	vitamins	0.89744	0.77866	{'34HPPOR': '34hpp_c + o2_c --> co2_c + hgentis_c', 'GGDPR': 'ggdp_c + 3.0 h_c + 3.0 nadph_c --> 3.0 nadp_c + phdp_c', 'FRTT': 'frdp_c + ipdp_c --> ggdp_c + ppi_c', 'MPBQ': '2m6phol_c + amet_c <=> 23dmphol_c + ahcys_c + h_c', 'TOCOPHS1': '23dmphol_c --> gtocophe_c', 'HGPHT': 'h_c + hgentis_c + phdp_c --> 2m6phol_c + co2_c + ppi_c'}	0.8301	{'PMEVK': '5pmev_c + atp_c --> 5dpmev_c + adp_c', '34HPPOR': '34hpp_c + o2_c --> co2_c + hgentis_c', 'PFK_ppi': 'f6p_c + ppi_c <=> fdp_c + h_c + pi_c', 'GGDPR': 'ggdp_c + 3.0 h_c + 3.0 nadph_c --> 3.0 nadp_c + phdp_c', 'FRTT': 'frdp_c + ipdp_c --> ggdp_c + ppi_c', 'MPBQ': '2m6phol_c + amet_c <=> 23dmphol_c + ahcys_c + h_c', 'DPMVD': '5dpmev_c + atp_c --> adp_c + co2_c + ipdp_c + pi_c', 'TOCOPHS1'…
gullac_c	L-Gulono-1,4-lactone	esters	6.36364	5.26316	{'UDPGNP': 'h2o_c + udpglcur_c --> glcur_c + h_c + udp_c', 'GLRASE': 'gullac_c + nadp_c <=> glac_c + h_c + nadph_c', 'UROLACer': 'glcur_r + h_r <=> glac_r + h2o_r'}	5.80952	{'PFK_ppi': 'f6p_c + ppi_c <=> fdp_c + h_c + pi_c', '2DHPFALDL': '2dhp_c <=> 3mob_c + fald_c', 'POR': 'coa_c + fdxo_42_c + pyr_c <=> accoa_c + co2_c + fdxr_42_c + h_c', 'FRDO6r': 'fdxr_42_c + h_c + nad_c <=> fdxo_42_c + nadh_c', 'UDPGNP': 'h2o_c + udpglcur_c --> glcur_c + h_c + udp_c', 'RU5PS': 'fald_c + ru5p__D_c --> ah6p__D_c', 'AH6PI': 'ah6p__D_c --> f6p_c', 'GLRASE': 'gullac_c + nadp_c <=> gl…
guln__L_c	L-gulonate	organic acids	6.36364	5.26316	{'GULND': 'glcur_c + h_c + nadph_c <=> guln__L_c + nadp_c', 'UDPGNP': 'h2o_c + udpglcur_c --> glcur_c + h_c + udp_c'}	5.80952	{'PFK_ppi': 'f6p_c + ppi_c <=> fdp_c + h_c + pi_c', 'FRDO5r': 'fdxr_42_c + h_c + nadp_c <=> fdxo_42_c + nadph_c', '2DHPFALDL': '2dhp_c <=> 3mob_c + fald_c', 'POR': 'coa_c + fdxo_42_c + pyr_c <=> accoa_c + co2_c + fdxr_42_c + h_c', 'GULND': 'glcur_c + h_c + nadph_c <=> guln__L_c + nadp_c', 'UDPGNP': 'h2o_c + udpglcur_c --> glcur_c + h_c + udp_c', 'RU5PS': 'fald_c + ru5p__D_c --> ah6p__D_c', 'AH6PI…
h4but_c	4-hydroxybutyrate	fatty acids and lipids	7.77778	6.84524	{'SSAH': '2.0 h_c + nadh_c + sucsal_c <=> h4but_c + nad_c'}	7.6	{'SSCOARy': 'h_c + nadph_c + succoa_c <=> coa_c + nadp_c + sucsal_c', 'SSAH': '2.0 h_c + nadh_c + sucsal_c <=> h4but_c + nad_c'}
hgentis_c	Homogentisate C8H7O4	organic acids	4.375	3.21782	{'34HPPOR': '34hpp_c + o2_c --> co2_c + hgentis_c'}	3.50575	{'34HPPOR': '34hpp_c + o2_c --> co2_c + hgentis_c', 'FRDO6r': 'fdxr_42_c + h_c + nad_c <=> fdxo_42_c + nadh_c', 'OOR2r': 'akg_c + coa_c + fdxo_42_c <=> co2_c + fdxr_42_c + h_c + succoa_c'}
histdnl_c	L-Histidinal	amino acids	6.36364	4.64316	{'HISTDa_1': 'histd_c + nad_c --> 2.0 h_c + histdnl_c + nadh_c'}	4.88	{'PFK_ppi': 'f6p_c + ppi_c <=> fdp_c + h_c + pi_c', 'HISTDa_1': 'histd_c + nad_c --> 2.0 h_c + histdnl_c + nadh_c', 'POR': 'coa_c + fdxo_42_c + pyr_c <=> accoa_c + co2_c + fdxr_42_c + h_c', 'FRDO6r': 'fdxr_42_c + h_c + nad_c <=> fdxo_42_c + nadh_c'}
hspmd_c	Sym-Homospermidine	amines		2.85124	{'HSPMS': '2.0 ptrc_c --> hspmd_c + nh4_c'}	3.06452	{'HYDFDi': 'fdxr_42_c + 2.0 h_c <=> fdxo_42_c + h2_c', 'FLNDPR2r': '2.0 flxr_c + h_c + nadh_c + 2.0 nadp_c <=> 2.0 flxso_c + nad_c + 2.0 nadph_c', 'OOR2r': 'akg_c + coa_c + fdxo_42_c <=> co2_c + fdxr_42_c + h_c + succoa_c', 'HSPMS': '2.0 ptrc_c --> hspmd_c + nh4_c', 'ORNTAC': 'acorn_c + glu__L_c <=> acglu_c + orn_c'}
hyptaur_c	Hypotaurine; 2-Aminoethanesulfinic acid	organic acids	10	6.13636	{'CYSO': 'cys__L_c + o2_c --> 3sala_c + 2.0 h_c', '3SALACBOXL_cho': '3sala_c + 2.0 h_c --> co2_c + hyptaur_c'}	7.5	{'PFK_ppi': 'f6p_c + ppi_c <=> fdp_c + h_c + pi_c', 'CYSO': 'cys__L_c + o2_c --> 3sala_c + 2.0 h_c', 'FLNDPR2r': '2.0 flxr_c + h_c + nadh_c + 2.0 nadp_c <=> 2.0 flxso_c + nad_c + 2.0 nadph_c', 'SHL_c': 'h2s_c + h_c + ser__L_c --> cys__L_c + h2o_c', 'SADT': 'atp_c + h_c + so4_c --> aps_c + ppi_c', 'GTHAMPOR': 'amp_c + gthox_c + h_c + so3_c <=> aps_c + 2.0 gthrd_c', '3SALACBOXL_cho': '3sala_c + 2.0…
iamoh_c	Isoamyl alcohol	alcohols	4.66667	4.34211	{'4MOPDC': '4mop_c + h_c --> 3mbald_c + co2_c', 'ALCD24xi': '3mbald_c + h_c + nadh_c --> iamoh_c + nad_c'}	4.66667	{'4MOPDC': '4mop_c + h_c --> 3mbald_c + co2_c', 'ALCD24xi': '3mbald_c + h_c + nadh_c --> iamoh_c + nad_c', 'FRDO6r': 'fdxr_42_c + h_c + nad_c <=> fdxo_42_c + nadh_c', 'OOR2r': 'akg_c + coa_c + fdxo_42_c <=> co2_c + fdxr_42_c + h_c + succoa_c'}
ibtol_c	Isobutanol	alcohols	4.66667	4.53782	{'IBHH': '2mbald_c + nadh_c <=> h_c + ibtol_c + nad_c', '3MOPDC': '3mop_c + h_c --> 2mbald_c + co2_c'}	4.66667	{'IBHH': '2mbald_c + nadh_c <=> h_c + ibtol_c + nad_c', '3MOPDC': '3mop_c + h_c --> 2mbald_c + co2_c', 'HSDA': 'hom__L_c --> 2obut_c + nh4_c'}
ibutac_c	Isobutyl acetate C6H12O2	esters	4.375	4.21277	{'ALCD23xi': '2mppal_c + h_c + nadh_c --> ibutoh_c + nad_c', 'OHACT4': 'accoa_c + ibutoh_c --> coa_c + ibutac_c', '3MOPDC_2': '3mob_c + h_c --> 2mppal_c + co2_c'}	4.375	{'ALCD23xi': '2mppal_c + h_c + nadh_c --> ibutoh_c + nad_c', 'FRDO6r': 'fdxr_42_c + h_c + nad_c <=> fdxo_42_c + nadh_c', 'OOR2r': 'akg_c + coa_c + fdxo_42_c <=> co2_c + fdxr_42_c + h_c + succoa_c', 'OHACT4': 'accoa_c + ibutoh_c --> coa_c + ibutac_c', '3MOPDC_2': '3mob_c + h_c --> 2mppal_c + co2_c'}
ind3ac_c	Indole 3 acetate C10H8NO2	aromatics	3.33333	2.62069	{'ALDD20y': 'h2o_c + id3acald_c + nadp_c --> 2.0 h_c + ind3ac_c + nadph_c', 'INDPYRD': 'h_c + indpyr_c --> co2_c + id3acald_c', 'TRPTA': 'akg_c + trp__L_c <=> glu__L_c + indpyr_c'}	2.92308	{'ALDD20y': 'h2o_c + id3acald_c + nadp_c --> 2.0 h_c + ind3ac_c + nadph_c', 'PPDK': 'atp_c + pi_c + pyr_c --> amp_c + h_c + pep_c + ppi_c', 'INDPYRD': 'h_c + indpyr_c --> co2_c + id3acald_c', 'PFK_ppi': 'f6p_c + ppi_c <=> fdp_c + h_c + pi_c', 'AGTi': 'ala__L_c + glx_c <=> gly_c + pyr_c', 'FRDO6r': 'fdxr_42_c + h_c + nad_c <=> fdxo_42_c + nadh_c', 'ANS2': 'chor_c + nh4_c --> anth_c + h2o_c + h_c +…
ind3eth_c	Indole 3 ethanol C10H11NO	aromatics	3.04348	2.53898	{'INDPYRD': 'h_c + indpyr_c --> co2_c + id3acald_c', 'TRPTA': 'akg_c + trp__L_c <=> glu__L_c + indpyr_c', 'ALCD26xi': 'h_c + id3acald_c + nadh_c --> ind3eth_c + nad_c'}	2.72727	{'PPDK': 'atp_c + pi_c + pyr_c --> amp_c + h_c + pep_c + ppi_c', 'INDPYRD': 'h_c + indpyr_c --> co2_c + id3acald_c', 'PFK_ppi': 'f6p_c + ppi_c <=> fdp_c + h_c + pi_c', 'SPTc': 'pyr_c + ser__L_c <=> ala__L_c + hpyr_c', 'FRDO6r': 'fdxr_42_c + h_c + nad_c <=> fdxo_42_c + nadh_c', 'ANS2': 'chor_c + nh4_c --> anth_c + h2o_c + h_c + pyr_c', 'OOR2r': 'akg_c + coa_c + fdxo_42_c <=> co2_c + fdxr_42_c + h_…
indpyr_c	Indolepyruvate C11H8NO3	aromatics	3.18182	2.57919	{'araphe3': 'indpyr_c + phe__L_c <-- phpyr_c + trp__L_c'}	2.82178	{'PPDK': 'atp_c + pi_c + pyr_c --> amp_c + h_c + pep_c + ppi_c', 'aratyr4': 'indpyr_c + tyr__L_c <-- 34hpp_c + trp__L_c', 'PFK_ppi': 'f6p_c + ppi_c <=> fdp_c + h_c + pi_c', 'GLYTA': 'glu__L_c + glx_c <=> akg_c + gly_c', 'FRDO6r': 'fdxr_42_c + h_c + nad_c <=> fdxo_42_c + nadh_c', 'ANS2': 'chor_c + nh4_c --> anth_c + h2o_c + h_c + pyr_c', 'OOR2r': 'akg_c + coa_c + fdxo_42_c <=> co2_c + fdxr_42_c + …
isobuta_c	Isobutyric acid	esters	7	7	{'SR3': 'adp_c + h_c + isobutp_c --> atp_c + isobuta_c', 'IBTMr': 'btcoa_c <=> ibcoa_c', 'PIBT': 'ibcoa_c + pi_c --> coa_c + isobutp_c'}	7	{'SR3': 'adp_c + h_c + isobutp_c --> atp_c + isobuta_c', 'IBTMr': 'btcoa_c <=> ibcoa_c', 'PIBT': 'ibcoa_c + pi_c --> coa_c + isobutp_c'}
kynate_c	4-Hydroxy-2-quinolinecarboxylic acid	organic acids	3.68421	2.67176	{'FKYNH': 'Lfmkynr_c + h2o_c --> Lkynr_c + for_c + h_c', 'TRPO2': 'o2_c + trp__L_c --> Lfmkynr_c', 'RE1233C': 'Lkynr_c + akg_c <=> glu__L_c + h2o_c + kynate_c'}	2.92308	{'PPDK': 'atp_c + pi_c + pyr_c --> amp_c + h_c + pep_c + ppi_c', 'PFK_ppi': 'f6p_c + ppi_c <=> fdp_c + h_c + pi_c', 'HYDFDi': 'fdxr_42_c + 2.0 h_c <=> fdxo_42_c + h2_c', 'FKYNH': 'Lfmkynr_c + h2o_c --> Lkynr_c + for_c + h_c', 'AGTi': 'ala__L_c + glx_c <=> gly_c + pyr_c', 'FRDO6r': 'fdxr_42_c + h_c + nad_c <=> fdxo_42_c + nadh_c', 'ANS2': 'chor_c + nh4_c --> anth_c + h2o_c + h_c + pyr_c', 'TRPO2':…
lanost_c	Lanosterol C30H50O	alcohols	0.83333	0.73569	{'SMO': 'h_c + nadph_c + o2_c + sql_c --> Ssq23epx_c + h2o_c + nadp_c', 'LNSTLS': 'Ssq23epx_c --> lanost_c', 'SQLS': '2.0 frdp_c + h_c + nadph_c --> nadp_c + 2.0 ppi_c + sql_c'}	0.78947	{'PMEVK': '5pmev_c + atp_c --> 5dpmev_c + adp_c', 'PFK_ppi': 'f6p_c + ppi_c <=> fdp_c + h_c + pi_c', 'SMO': 'h_c + nadph_c + o2_c + sql_c --> Ssq23epx_c + h2o_c + nadp_c', 'LNSTLS': 'Ssq23epx_c --> lanost_c', 'DPMVD': '5dpmev_c + atp_c --> adp_c + co2_c + ipdp_c + pi_c', 'SQLS': '2.0 frdp_c + h_c + nadph_c --> nadp_c + 2.0 ppi_c + sql_c', 'MEVK1_1': 'atp_c + mev__R_c --> 5pmev_c + adp_c', 'HMGCOA…
lnlc_c	Linoleic acid (all cis C18:2) n-6	fatty acids and lipids	1.4	1.24774	{'PEDS1801829Z12Z': '2.0 nadh_c + o2_c + pe1801819Z_c --> 2.0 h2o_c + 2.0 nad_c + pe1801829Z12Z_c', 'LPEAT_STC_OLE_sn2_c': '1agpe180_c + odecoa_c --> coa_c + pe1801819Z_c', 'PLPSA21801829Z12Z': 'h2o_c + pe1801829Z12Z_c --> 1agpe180_c + h_c + lnlc_c'}	1.34615	{'PLA2PC_OLE_LNA_c': 'h2o_c + pc1819Z182n6_c --> 1agpc181_c + h_c + lnlc_c', 'FCYTOB5OXR_c': '2.0 ficytb5_c + nadh_c <=> 2.0 focytb5_c + h_c + nad_c', 'PFK_ppi': 'f6p_c + ppi_c <=> fdp_c + h_c + pi_c', 'FASC181ACP': '2.0 h_c + malACP_c + nadph_c + palmACP_c --> ACP_c + co2_c + h2o_c + nadp_c + octeACP_c', 'POR': 'coa_c + fdxo_42_c + pyr_c <=> accoa_c + co2_c + fdxr_42_c + h_c', 'PCD12DS_OLE_LNA_s…
lnlnca_c	Alpha-Linolenic acid, C18:3, n-3	fatty acids and lipids	1.42857	1.24774	{'FCYTOB5OXR_c': '2.0 ficytb5_c + nadh_c <=> 2.0 focytb5_c + h_c + nad_c', 'PLA2PC_LNA_ALNA_c': 'h2o_c + pc182n6183n3_c --> 1agpc182_c + h_c + lnlnca_c', 'PCD12DS_LNA_LNA_sn2_c': '2.0 ficytb5_c + 2.0 nadh_c + o2_c + pc182n61819Z_c --> 2.0 focytb5_c + 2.0 h2o_c + 2.0 nad_c + pc182_9_12_c', 'LPCAT_LNA_OLE_sn2_c': '1agpc182_c + odecoa_c --> coa_c + pc182n61819Z_c', 'PCW3DS_LNA_ALNA_sn2_c': '2.0 ficy…	1.32075	{'FCYTOB5OXR_c': '2.0 ficytb5_c + nadh_c <=> 2.0 focytb5_c + h_c + nad_c', 'PCW3DS_DHA_ALNA_sn2_c': '2.0 ficytb5_c + 2.0 nadh_c + o2_c + pc226n3182n6_c --> 2.0 focytb5_c + 2.0 h2o_c + 2.0 nad_c + pc226n3183n3_c', 'FASC181ACP': '2.0 h_c + malACP_c + nadph_c + palmACP_c --> ACP_c + co2_c + h2o_c + nadp_c + octeACP_c', 'LPCAT_DHA_OLE_sn2_c': '1agpc226_c + odecoa_c --> coa_c + pc226n31819Z_c', 'PCD12…
lycop_c	Lycopene	terpenes	0.64815	0.5625	{'ZCAROTDH2': 'h_c + nadph_c + neuspn_c + o2_c --> 2.0 h2o_c + lycop_c + nadp_c', 'PHYTES2_1': 'prephytedp_c --> phyto_c + ppi_c', 'FRTT': 'frdp_c + ipdp_c --> ggdp_c + ppi_c', 'PDS2_1': 'nadp_c + phytfl_c --> h_c + nadph_c + zcarote_c', 'PDS1_1': 'nadp_c + phyto_c --> h_c + nadph_c + phytfl_c', 'ZCAROTDH1': 'h_c + nadph_c + o2_c + zcarote_c --> 2.0 h2o_c + nadp_c + neuspn_c', 'PHYTES': '2.0 ggdp…	0.60381	{'PMEVK': '5pmev_c + atp_c --> 5dpmev_c + adp_c', 'ZCAROTDH2': 'h_c + nadph_c + neuspn_c + o2_c --> 2.0 h2o_c + lycop_c + nadp_c', 'PFK_ppi': 'f6p_c + ppi_c <=> fdp_c + h_c + pi_c', 'PHYTES2_1': 'prephytedp_c --> phyto_c + ppi_c', 'FRTT': 'frdp_c + ipdp_c --> ggdp_c + ppi_c', 'DPMVD': '5dpmev_c + atp_c --> adp_c + co2_c + ipdp_c + pi_c', 'PDS2_1': 'nadp_c + phytfl_c --> h_c + nadph_c + zcarote_c'…
malm_c	Maleamate	organic acids	11.6667	4.46281	{'NACHY': 'nac_c + 0.5 o2_c --> 6hnac_c', 'NFMLDF': 'h2o_c + nfmalm_c --> for_c + h_c + malm_c', '6HNACMO': '6hnac_c + 2.0 h_c + nadh_c + o2_c --> co2_c + dhpyr_c + h2o_c + nad_c', 'PYRDOX': 'dhpyr_c + o2_c --> h_c + nfmalm_c'}	5.59633	{'NACHY': 'nac_c + 0.5 o2_c --> 6hnac_c', 'PFK_ppi': 'f6p_c + ppi_c <=> fdp_c + h_c + pi_c', 'FRDO5r': 'fdxr_42_c + h_c + nadp_c <=> fdxo_42_c + nadph_c', 'HDR3': 'fdxr_42_c + 4.0 h_c + 4.0 lplarg_c + mql8_c + 2.0 nadph_c <=> 4.0 dhlplarg_c + fdxo_42_c + mqn8_c + 2.0 nadp_c', 'NT5C': 'h2o_c + nicrnt_c --> nicrns_c + pi_c', 'OOR2r': 'akg_c + coa_c + fdxo_42_c <=> co2_c + fdxr_42_c + h_c + succoa_c…
mana_c	D-Mannonate	organic acids	6.36364	5.26316	{'UDPGNP': 'h2o_c + udpglcur_c --> glcur_c + h_c + udp_c'}	5.80952	{'PFK_ppi': 'f6p_c + ppi_c <=> fdp_c + h_c + pi_c', '2DHPFALDL': '2dhp_c <=> 3mob_c + fald_c', 'POR': 'coa_c + fdxo_42_c + pyr_c <=> accoa_c + co2_c + fdxr_42_c + h_c', 'FRDO6r': 'fdxr_42_c + h_c + nad_c <=> fdxo_42_c + nadh_c', 'UDPGNP': 'h2o_c + udpglcur_c --> glcur_c + h_c + udp_c', 'RU5PS': 'fald_c + ru5p__D_c --> ah6p__D_c', 'AH6PI': 'ah6p__D_c --> f6p_c'}
mepi_c	Metanephrine	aromatics	3.04348	2.14022	{'SALMCOM2': 'adrnl_c + amet_c --> ahcys_c + h_c + mepi_c', 'DASCBR': 'dhdascb_c + h_c + nadph_c --> ascb__L_c + nadp_c', 'TYRDOPO': 'o2_c + 2.0 tyr__L_c --> 2.0 34dhphe_c', '3HLYTCL': '34dhphe_c + h_c --> co2_c + dopa_c', 'NORANMT': 'amet_c + nrpphr_c --> adrnl_c + ahcys_c + h_c', 'DOPABMO_1': 'ascb__L_c + dopa_c + h_c + o2_c --> dhdascb_c + h2o_c + nrpphr_c'}	2.36842	{'GTHDH': 'dhdascb_c + 2.0 gthrd_c --> ascb__L_c + gthox_c', 'PFK_ppi': 'f6p_c + ppi_c <=> fdp_c + h_c + pi_c', 'HMR_6729': '2.0 h_c + o2_c + tyr__L_c --> 34dhphe_c + h2o_c', 'SALMCOM2': 'adrnl_c + amet_c --> ahcys_c + h_c + mepi_c', 'POR': 'coa_c + fdxo_42_c + pyr_c <=> accoa_c + co2_c + fdxr_42_c + h_c', 'FRDO6r': 'fdxr_42_c + h_c + nad_c <=> fdxo_42_c + nadh_c', '3HLYTCL': '34dhphe_c + h_c -->…
mev__R_c	R Mevalonate C6H11O4	organic acids	5	4.72603	{'HMGCOAR': 'coa_c + mev__R_c + 2.0 nadp_c <=> 2.0 h_c + hmgcoa_c + 2.0 nadph_c', 'MHGS': 'aacoa_c + accoa_c + h2o_c --> coa_c + hmgcoa_c'}	5	{'PKETF': 'f6p_c + pi_c --> actp_c + e4p_c + h2o_c', 'HMGCOAR': 'coa_c + mev__R_c + 2.0 nadp_c <=> 2.0 h_c + hmgcoa_c + 2.0 nadph_c', 'MHGS': 'aacoa_c + accoa_c + h2o_c --> coa_c + hmgcoa_c'}
mmal_c	Methylmalonate C4H4O4	organic acids	10	6.94981	{'3AIBT2': 'ala__L_c + mmtsa_c <=> 3aib_c + pyr_c', 'MADH': 'mmtsa_c + nad_c --> co2_c + mmal_c + nadh_c', 'DURAD2': '56dthm_c + nadp_c <=> h_c + nadph_c + thym_c', 'DHPM2': '56dthm_c + h2o_c --> 3uib_c + h_c', 'BUP': '3uib_c + h2o_c + 2.0 h_c --> 3aib_c + co2_c + nh4_c'}	8.47222	{'MADH': 'mmtsa_c + nad_c --> co2_c + mmal_c + nadh_c', 'ACOAD1z': 'b2coa_c + fdxo_42_c + 2.0 nadh_c <=> btcoa_c + fdxr_42_c + 2.0 nad_c', 'IBTMr': 'btcoa_c <=> ibcoa_c', 'HIBDkt': '3hmp_c + nad_c --> h_c + mmtsa_c + nadh_c', 'OOR2r': 'akg_c + coa_c + fdxo_42_c <=> co2_c + fdxr_42_c + h_c + succoa_c', 'ECOAH2c': '2mp2coa_c + h2o_c + h_c <=> hibcoa_c', 'HIBHr': 'h2o_c + hibcoa_c --> 3hmp_c + coa_c…
n4abutn_c	N4 Acetylaminobutanal C6H11NO2	aldehydes	5	4.18182	{'APRTO2_1': 'h2o2_c + h_p + n4abutn_c + nh4_c <-- aprut_c + h2o_c + h_c + o2_c', 'PTRCAT1': 'accoa_c + ptrc_c --> aprut_c + coa_c + h_c'}	4.56	{'POR': 'coa_c + fdxo_42_c + pyr_c <=> accoa_c + co2_c + fdxr_42_c + h_c', 'OOR2r': 'akg_c + coa_c + fdxo_42_c <=> co2_c + fdxr_42_c + h_c + succoa_c', 'APRTO2_1': 'h2o2_c + h_p + n4abutn_c + nh4_c <-- aprut_c + h2o_c + h_c + o2_c', 'ORNTAC': 'acorn_c + glu__L_c <=> acglu_c + orn_c', 'PTRCAT1': 'accoa_c + ptrc_c --> aprut_c + coa_c + h_c'}
nfmalm_c	N-Formyl maleamic acid	organic acids	10	4.32	{'NACHY': 'nac_c + 0.5 o2_c --> 6hnac_c', '6HNACMO': '6hnac_c + 2.0 h_c + nadh_c + o2_c --> co2_c + dhpyr_c + h2o_c + nad_c', 'PYRDOX': 'dhpyr_c + o2_c --> h_c + nfmalm_c'}	5.25862	{'NACHY': 'nac_c + 0.5 o2_c --> 6hnac_c', 'PFK_ppi': 'f6p_c + ppi_c <=> fdp_c + h_c + pi_c', 'HDR3': 'fdxr_42_c + 4.0 h_c + 4.0 lplarg_c + mql8_c + 2.0 nadph_c <=> 4.0 dhlplarg_c + fdxo_42_c + mqn8_c + 2.0 nadp_c', 'FRDO6r': 'fdxr_42_c + h_c + nad_c <=> fdxo_42_c + nadh_c', 'NT5C': 'h2o_c + nicrnt_c --> nicrns_c + pi_c', 'OOR2r': 'akg_c + coa_c + fdxo_42_c <=> co2_c + fdxr_42_c + h_c + succoa_c',…
normete__L_c	L-Normetanephrine	aromatics	3.5	2.55572	{'GTHDH': 'dhdascb_c + 2.0 gthrd_c --> ascb__L_c + gthox_c', 'SALMCOM': 'amet_c + nrpphr_c --> ahcys_c + h_c + normete__L_c', 'TYRDOPO': 'o2_c + 2.0 tyr__L_c --> 2.0 34dhphe_c', '3HLYTCL': '34dhphe_c + h_c --> co2_c + dopa_c', 'DOPABMO_1': 'ascb__L_c + dopa_c + h_c + o2_c --> dhdascb_c + h2o_c + nrpphr_c'}	2.74478	{'PFK_ppi': 'f6p_c + ppi_c <=> fdp_c + h_c + pi_c', 'HMR_6729': '2.0 h_c + o2_c + tyr__L_c --> 34dhphe_c + h2o_c', 'SALMCOM': 'amet_c + nrpphr_c --> ahcys_c + h_c + normete__L_c', 'DASCBR': 'dhdascb_c + h_c + nadph_c --> ascb__L_c + nadp_c', 'POR': 'coa_c + fdxo_42_c + pyr_c <=> accoa_c + co2_c + fdxr_42_c + h_c', 'FRDO6r': 'fdxr_42_c + h_c + nad_c <=> fdxo_42_c + nadh_c', '3HLYTCL': '34dhphe_c +…
ocdcal_c	Octadecanal C18H36O	aldehydes	1.32075	1.31931	{'ALDR18': 'h_c + nadph_c + ocdcaACP_c --> ACP_c + nadp_c + ocdcal_c'}	1.32075	{'FA180ACPH': 'h2o_c + ocdcaACP_c <=> ACP_c + h_c + ocdca_c', 'ALDR18': 'h_c + nadph_c + ocdcaACP_c --> ACP_c + nadp_c + ocdcal_c'}
omhdecacid_c	W-hydroxydecanoicacid	fatty acids and lipids	2.59259	2.41379	{'G6PDH2er': 'g6p_r + nadp_r --> 6pgl_r + h_r + nadph_r', 'FAOXMC10OHMC10r': 'dca_r + h_r + nadph_r + o2_r --> h2o_r + nadp_r + omhdecacid_r'}	2.41379	{'G6PDH2er': 'g6p_r + nadp_r --> 6pgl_r + h_r + nadph_r', 'FAOXMC10OHMC10r': 'dca_r + h_r + nadph_r + o2_r --> h2o_r + nadp_r + omhdecacid_r'}
pac_c	Phenylacetic acid	aromatics	3.88889	3.21782	{'PPYRDC': 'h_c + phpyr_c --> co2_c + pacald_c'}	3.50575	{'OOR2r': 'akg_c + coa_c + fdxo_42_c <=> co2_c + fdxr_42_c + h_c + succoa_c', 'IOR2b': 'coa_c + fdxo_42_c + phpyr_c --> co2_c + fdxr_42_c + h_c + phaccoa_c'}
pcreat_c	Phosphocreatine	amino acids	11.6667	6.59091	{'GACMTRc': 'amet_c + gudac_c <=> ahcys_c + creat_c + h_c', 'CKc': 'atp_c + creat_c <=> adp_c + pcreat_c', 'GLYAMDTRc': 'arg__L_c + gly_c <=> gudac_c + orn_c'}	7.82051	{'PFK_ppi': 'f6p_c + ppi_c <=> fdp_c + h_c + pi_c', 'GACMTRc': 'amet_c + gudac_c <=> ahcys_c + creat_c + h_c', 'CKc': 'atp_c + creat_c <=> adp_c + pcreat_c', '2DHPFALDL': '2dhp_c <=> 3mob_c + fald_c', 'GLYAMDTRc': 'arg__L_c + gly_c <=> gudac_c + orn_c', 'AHCi': 'ahcys_c + h2o_c <=> adn_c + hcys__L_c', 'RU5PS': 'fald_c + ru5p__D_c --> ah6p__D_c', 'AH6PI': 'ah6p__D_c --> f6p_c'}
phdp_c	Phytyl diphosphate	terpenes	1.18644	1.07784	{'GGDPR': 'ggdp_c + 3.0 h_c + 3.0 nadph_c --> 3.0 nadp_c + phdp_c', 'FRTT': 'frdp_c + ipdp_c --> ggdp_c + ppi_c'}	1.14688	{'PMEVK': '5pmev_c + atp_c --> 5dpmev_c + adp_c', 'PFK_ppi': 'f6p_c + ppi_c <=> fdp_c + h_c + pi_c', 'GGDPR': 'ggdp_c + 3.0 h_c + 3.0 nadph_c --> 3.0 nadp_c + phdp_c', 'FRTT': 'frdp_c + ipdp_c --> ggdp_c + ppi_c', 'DPMVD': '5dpmev_c + atp_c --> adp_c + co2_c + ipdp_c + pi_c', 'MEVK1_1': 'atp_c + mev__R_c --> 5pmev_c + adp_c', 'HMGCOAR': 'coa_c + mev__R_c + 2.0 nadp_c <=> 2.0 h_c + hmgcoa_c + 2.0 …
pheac_c	Phenethyl acetate C10H12O2	esters	2.91667	2.64368	{'OHACT5': '2phetoh_c + accoa_c --> coa_c + pheac_c', 'ALCD25xi': 'h_c + nadh_c + pacald_c --> 2phetoh_c + nad_c', 'PPYRDC': 'h_c + phpyr_c --> co2_c + pacald_c'}	2.72321	{'FRDO5r': 'fdxr_42_c + h_c + nadp_c <=> fdxo_42_c + nadph_c', 'OHACT5': '2phetoh_c + accoa_c --> coa_c + pheac_c', 'ALCD25xi': 'h_c + nadh_c + pacald_c --> 2phetoh_c + nad_c', 'OOR2r': 'akg_c + coa_c + fdxo_42_c <=> co2_c + fdxr_42_c + h_c + succoa_c', 'PPYRDC': 'h_c + phpyr_c --> co2_c + pacald_c'}
pheacgln_c	Alpha-N-Phenylacetyl-L-glutamine	amines	2.59259	2.15356	{'PHACCOAGLNAC': 'gln__L_c + phaccoa_c --> coa_c + pheacgln_c', 'PPYRDC': 'h_c + phpyr_c --> co2_c + pacald_c'}	2.37354	{'FRDO5r': 'fdxr_42_c + h_c + nadp_c <=> fdxo_42_c + nadph_c', 'OOR2r': 'akg_c + coa_c + fdxo_42_c <=> co2_c + fdxr_42_c + h_c + succoa_c', 'IOR2b': 'coa_c + fdxo_42_c + phpyr_c --> co2_c + fdxr_42_c + h_c + phaccoa_c', 'PHACCOAGLNAC': 'gln__L_c + phaccoa_c --> coa_c + pheacgln_c'}
phytoe_c	All-trans-Phytoene	terpenes	0.625	0.5625	{'FRTT': 'frdp_c + ipdp_c --> ggdp_c + ppi_c', 'PHYTES2': 'prephytedp_c --> phytoe_c + ppi_c', 'PHYTES': '2.0 ggdp_c --> ppi_c + prephytedp_c'}	0.60381	{'PMEVK': '5pmev_c + atp_c --> 5dpmev_c + adp_c', 'PFK_ppi': 'f6p_c + ppi_c <=> fdp_c + h_c + pi_c', 'FRTT': 'frdp_c + ipdp_c --> ggdp_c + ppi_c', 'DPMVD': '5dpmev_c + atp_c --> adp_c + co2_c + ipdp_c + pi_c', 'PHYTES2': 'prephytedp_c --> phytoe_c + ppi_c', 'MEVK1_1': 'atp_c + mev__R_c --> 5pmev_c + adp_c', 'HMGCOAR': 'coa_c + mev__R_c + 2.0 nadp_c <=> 2.0 h_c + hmgcoa_c + 2.0 nadph_c', 'MHGS': '…
psphings_c	Phytosphingosine C18H40NO3	alcohols	1.37255	1.32075	{'SERPT': 'h_c + pmtcoa_c + ser__L_c --> 3dsphgn_c + co2_c + coa_c', '3DSPHR': '3dsphgn_c + h_c + nadph_c --> nadp_c + sphgn_c', 'PSPHS': 'h_c + nadph_c + o2_c + sphgn_c --> h2o_c + nadp_c + psphings_c'}	1.32075	{'SERPT': 'h_c + pmtcoa_c + ser__L_c --> 3dsphgn_c + co2_c + coa_c', '3DSPHR': '3dsphgn_c + h_c + nadph_c --> nadp_c + sphgn_c', 'PSPHS': 'h_c + nadph_c + o2_c + sphgn_c --> h2o_c + nadp_c + psphings_c'}
ptth_c	Pantetheine	amines	2.41379	2.09709	{'PAN4PP': 'h2o_c + pan4p_c --> pi_c + ptth_c'}	2.30769	{'PFK_ppi': 'f6p_c + ppi_c <=> fdp_c + h_c + pi_c', 'PAN4PP': 'h2o_c + pan4p_c --> pi_c + ptth_c', 'POR': 'coa_c + fdxo_42_c + pyr_c <=> accoa_c + co2_c + fdxr_42_c + h_c', 'FRDO6r': 'fdxr_42_c + h_c + nad_c <=> fdxo_42_c + nadh_c', 'SHL_c': 'h2s_c + h_c + ser__L_c --> cys__L_c + h2o_c', 'SADT': 'atp_c + h_c + so4_c --> aps_c + ppi_c', 'GTHAMPOR': 'amp_c + gthox_c + h_c + so3_c <=> aps_c + 2.0 gt…
raffin_c	Raffinose C18H32O16	glycans	1.94444	1.73333	{'SPS': 'f6p_c + udpg_c --> h_c + suc6p_c + udp_c', 'AGMIS': '1Dgali_c + sucr_c --> inost_c + raffin_c', 'GALIGH': '1Dgali_c + h2o_c <=> gal_c + inost_c', 'SPP': 'h2o_c + suc6p_c --> pi_c + sucr_c'}	1.83735	{'PFK_ppi': 'f6p_c + ppi_c <=> fdp_c + h_c + pi_c', 'FRDO6r': 'fdxr_42_c + h_c + nad_c <=> fdxo_42_c + nadh_c', 'SPS': 'f6p_c + udpg_c --> h_c + suc6p_c + udp_c', 'OOR2r': 'akg_c + coa_c + fdxo_42_c <=> co2_c + fdxr_42_c + h_c + succoa_c', 'AGMIS': '1Dgali_c + sucr_c --> inost_c + raffin_c', 'GALIGH': '1Dgali_c + h2o_c <=> gal_c + inost_c', 'SPP': 'h2o_c + suc6p_c --> pi_c + sucr_c'}
retinal_c	All-trans-Retinal	aldehydes	1.32075	1.125	{'GCATENEC': 'gcarote_c --> caro_c', 'ZCAROTDH2': 'h_c + nadph_c + neuspn_c + o2_c --> 2.0 h2o_c + lycop_c + nadp_c', 'PHYTES2_1': 'prephytedp_c --> phyto_c + ppi_c', 'BCDO': 'caro_c + o2_c --> 2.0 retinal_c', 'FRTT': 'frdp_c + ipdp_c --> ggdp_c + ppi_c', 'LYCOPC': 'lycop_c --> gcarote_c', 'PDS2_1': 'nadp_c + phytfl_c --> h_c + nadph_c + zcarote_c', 'PDS1_1': 'nadp_c + phyto_c --> h_c + nadph_c +…	1.20763	{'GCATENEC': 'gcarote_c --> caro_c', 'PMEVK': '5pmev_c + atp_c --> 5dpmev_c + adp_c', 'ZCAROTDH2': 'h_c + nadph_c + neuspn_c + o2_c --> 2.0 h2o_c + lycop_c + nadp_c', 'PFK_ppi': 'f6p_c + ppi_c <=> fdp_c + h_c + pi_c', 'BCDO': 'caro_c + o2_c --> 2.0 retinal_c', 'FRTT': 'frdp_c + ipdp_c --> ggdp_c + ppi_c', 'PHYTFDH2': 'nadp_c + phytof_c --> h_c + nadph_c + zcarote_c', 'DPMVD': '5dpmev_c + atp_c --…
retn_c	Retinoate	organic acids	1.34615	1.14165	{'GCATENEC': 'gcarote_c --> caro_c', 'ZCAROTDH2': 'h_c + nadph_c + neuspn_c + o2_c --> 2.0 h2o_c + lycop_c + nadp_c', 'PHYTES2_1': 'prephytedp_c --> phyto_c + ppi_c', 'BCDO': 'caro_c + o2_c --> 2.0 retinal_c', 'FRTT': 'frdp_c + ipdp_c --> ggdp_c + ppi_c', 'LYCOPC': 'lycop_c --> gcarote_c', 'PDS2_1': 'nadp_c + phytfl_c --> h_c + nadph_c + zcarote_c', 'PDS1_1': 'nadp_c + phyto_c --> h_c + nadph_c +…	1.22581	{'GCATENEC': 'gcarote_c --> caro_c', 'PMEVK': '5pmev_c + atp_c --> 5dpmev_c + adp_c', 'ZCAROTDH2': 'h_c + nadph_c + neuspn_c + o2_c --> 2.0 h2o_c + lycop_c + nadp_c', 'PFK_ppi': 'f6p_c + ppi_c <=> fdp_c + h_c + pi_c', 'BCDO': 'caro_c + o2_c --> 2.0 retinal_c', 'FRTT': 'frdp_c + ipdp_c --> ggdp_c + ppi_c', 'PHYTFDH2': 'nadp_c + phytof_c --> h_c + nadph_c + zcarote_c', 'DPMVD': '5dpmev_c + atp_c --…
saccrp__L_c	L Saccharopine C11H19N2O6	amino acids	3.04348	2.86127	{'SACCD2': 'h2o_c + nad_c + saccrp__L_c <=> akg_c + h_c + lys__L_c + nadh_c'}	2.95337	{'FRDO6r': 'fdxr_42_c + h_c + nad_c <=> fdxo_42_c + nadh_c', 'OOR2r': 'akg_c + coa_c + fdxo_42_c <=> co2_c + fdxr_42_c + h_c + succoa_c', 'SACCD2': 'h2o_c + nad_c + saccrp__L_c <=> akg_c + h_c + lys__L_c + nadh_c'}
sarcs_c	Sarcosine C3H7NO2	amino acids	11.6667	8.05556	{'GNMT': 'amet_c + gly_c --> ahcys_c + h_c + sarcs_c'}	9.81818	{'PFK_ppi': 'f6p_c + ppi_c <=> fdp_c + h_c + pi_c', 'GNMT': 'amet_c + gly_c --> ahcys_c + h_c + sarcs_c', 'AHCi': 'ahcys_c + h2o_c <=> adn_c + hcys__L_c'}
sbt__D_c	D-Sorbitol	alcohols	5.38462	5.05837	{'RE1342C': 'nad_c + sbt__D_c <-- glc__D_c + h_c + nadh_c'}	5.12605	{'RE1342C': 'nad_c + sbt__D_c <-- glc__D_c + h_c + nadh_c', 'FRDO6r': 'fdxr_42_c + h_c + nad_c <=> fdxo_42_c + nadh_c', 'OOR2r': 'akg_c + coa_c + fdxo_42_c <=> co2_c + fdxr_42_c + h_c + succoa_c'}
sphgn_c	Sphinganine C18H40NO2	alcohols	1.34615	1.34615	{'SERPT': 'h_c + pmtcoa_c + ser__L_c --> 3dsphgn_c + co2_c + coa_c', '3DSPHR': '3dsphgn_c + h_c + nadph_c --> nadp_c + sphgn_c'}	1.34615	{'SERPT': 'h_c + pmtcoa_c + ser__L_c --> 3dsphgn_c + co2_c + coa_c', '3DSPHR': '3dsphgn_c + h_c + nadph_c --> nadp_c + sphgn_c'}
sphs1p_c	Sphingosine 1-phosphate	esters	1.37255	1.36634	{'SERPT': 'h_c + pmtcoa_c + ser__L_c --> 3dsphgn_c + co2_c + coa_c', 'SGOR': 'fad_c + sphgn_c <=> fadh2_c + sphings_c', '3DSPHR': '3dsphgn_c + h_c + nadph_c --> nadp_c + sphgn_c', 'SPHK21c': 'atp_c + sphings_c --> adp_c + h_c + sphs1p_c'}	1.37255	{'SERPT': 'h_c + pmtcoa_c + ser__L_c --> 3dsphgn_c + co2_c + coa_c', 'SGOR': 'fad_c + sphgn_c <=> fadh2_c + sphings_c', 'PKETF': 'f6p_c + pi_c --> actp_c + e4p_c + h2o_c', '3DSPHR': '3dsphgn_c + h_c + nadph_c --> nadp_c + sphgn_c', 'SPHK21c': 'atp_c + sphings_c --> adp_c + h_c + sphs1p_c'}
sql_c	Squalene	terpenes	0.82353	0.74278	{'SQLS': '2.0 frdp_c + h_c + nadph_c --> nadp_c + 2.0 ppi_c + sql_c'}	0.7972	{'PMEVK': '5pmev_c + atp_c --> 5dpmev_c + adp_c', 'PFK_ppi': 'f6p_c + ppi_c <=> fdp_c + h_c + pi_c', 'MEVK4': 'mev__R_c + utp_c --> 5pmev_c + h_c + udp_c', 'DPMVD': '5dpmev_c + atp_c --> adp_c + co2_c + ipdp_c + pi_c', 'SQLS': '2.0 frdp_c + h_c + nadph_c --> nadp_c + 2.0 ppi_c + sql_c', 'HMGCOAR': 'coa_c + mev__R_c + 2.0 nadp_c <=> 2.0 h_c + hmgcoa_c + 2.0 nadph_c', 'MHGS': 'aacoa_c + accoa_c + h…
srtn_c	Serotonin	amines	3.18182	2.5	{'DHPR': 'dhbpt_c + h_c + nadh_c --> nad_c + thbpt_c', 'r0403': 'o2_c + thbpt_c + trp__L_c --> 5htrp_c + dhbpt_c + h2o_c', '5HLTDL': '5htrp_c + h_c --> co2_c + srtn_c'}	2.63889	{'PPDK': 'atp_c + pi_c + pyr_c --> amp_c + h_c + pep_c + ppi_c', 'PFK_ppi': 'f6p_c + ppi_c <=> fdp_c + h_c + pi_c', 'AGTi': 'ala__L_c + glx_c <=> gly_c + pyr_c', 'ANS2': 'chor_c + nh4_c --> anth_c + h2o_c + h_c + pyr_c', 'OOR2r': 'akg_c + coa_c + fdxo_42_c <=> co2_c + fdxr_42_c + h_c + succoa_c', 'r0403': 'o2_c + thbpt_c + trp__L_c --> 5htrp_c + dhbpt_c + h2o_c', 'DHPR2': '5mthf_c + dhbpt_c --> h…
strdnc_c	Stearidonic acid C18:4, n-3	fatty acids and lipids	1.45833	1.23214	{'FCYTOB5OXR_c': '2.0 ficytb5_c + nadh_c <=> 2.0 focytb5_c + h_c + nad_c', 'PCW3DS_DHA_ALNA_sn2_c': '2.0 ficytb5_c + 2.0 nadh_c + o2_c + pc226n3182n6_c --> 2.0 focytb5_c + 2.0 h2o_c + 2.0 nad_c + pc226n3183n3_c', 'PCD6DS_DHA_STA_sn2_c': '2.0 ficytb5_c + 2.0 nadh_c + o2_c + pc226n3183n3_c --> 2.0 focytb5_c + 2.0 h2o_c + 2.0 nad_c + pc226n3184n3_c', 'LPCAT_DHA_OLE_sn2_c': '1agpc226_c + odecoa_c -->…	1.2963	{'FCYTOB5OXR_c': '2.0 ficytb5_c + nadh_c <=> 2.0 focytb5_c + h_c + nad_c', 'PFK_ppi': 'f6p_c + ppi_c <=> fdp_c + h_c + pi_c', 'FASC181ACP': '2.0 h_c + malACP_c + nadph_c + palmACP_c --> ACP_c + co2_c + h2o_c + nadp_c + octeACP_c', 'PCD12DS_LNA_LNA_sn2_c': '2.0 ficytb5_c + 2.0 nadh_c + o2_c + pc182n61819Z_c --> 2.0 focytb5_c + 2.0 h2o_c + 2.0 nad_c + pc182_9_12_c', 'PKETX': 'pi_c + xu5p__D_c --> a…
stys_c	Stachyose	glycans	1.45833	1.30522	{'STACHGALACT': 'h2o_c + stys_c <=> gal_c + raffin_c', 'SPS': 'f6p_c + udpg_c --> h_c + suc6p_c + udp_c', 'AGMIS': '1Dgali_c + sucr_c --> inost_c + raffin_c', 'GALIGH': '1Dgali_c + h2o_c <=> gal_c + inost_c', 'SPP': 'h2o_c + suc6p_c --> pi_c + sucr_c'}	1.38636	{'PFK_ppi': 'f6p_c + ppi_c <=> fdp_c + h_c + pi_c', 'FRDO6r': 'fdxr_42_c + h_c + nad_c <=> fdxo_42_c + nadh_c', 'STACHGALACT': 'h2o_c + stys_c <=> gal_c + raffin_c', 'SPS': 'f6p_c + udpg_c --> h_c + suc6p_c + udp_c', 'OOR2r': 'akg_c + coa_c + fdxo_42_c <=> co2_c + fdxr_42_c + h_c + succoa_c', 'AGMIS': '1Dgali_c + sucr_c --> inost_c + raffin_c', 'GALIGH': '1Dgali_c + h2o_c <=> gal_c + inost_c', 'S…
taur_c	Taurine C2H7NO3S	organosulfurs	11.6667	6.13636	{'CYSO': 'cys__L_c + o2_c --> 3sala_c + 2.0 h_c', 'HYPTROX': '2.0 h_c + 2.0 hyptaur_c + o2_c --> 2.0 taur_c', '3SALACBOXL_cho': '3sala_c + 2.0 h_c --> co2_c + hyptaur_c'}	10.5172	{'PFK_ppi': 'f6p_c + ppi_c <=> fdp_c + h_c + pi_c', 'LCYSTAT': 'Lcyst_c + akg_c <=> 3spyr_c + glu__L_c', 'SLDy': 'nadp_c + sl__L_c <=> 3spyr_c + h_c + nadph_c', 'PSLS': 'h_c + pep_c + so3_c --> slp__L_c', '2DHPFALDL': '2dhp_c <=> 3mob_c + fald_c', 'POR': 'coa_c + fdxo_42_c + pyr_c <=> accoa_c + co2_c + fdxr_42_c + h_c', 'FRDO6r': 'fdxr_42_c + h_c + nad_c <=> fdxo_42_c + nadh_c', 'LCYSTCBOXL': 'Lc…
thbpt_c	Tetrahydrobiopterin	organonitrogens	4.66667	3.02804	{'SPR': '6pthp_c + 2.0 h_c + 2.0 nadph_c --> 2.0 nadp_c + thbpt_c', 'PTHPS': 'ahdt_c --> 6pthp_c + pppi_c'}	3.37017	{'PRBT': 'h_c + nh3_c + prpp_c --> ppi_c + pram_c', 'PFK_ppi': 'f6p_c + ppi_c <=> fdp_c + h_c + pi_c', 'ADK2_1': 'amp_c + h_c + pppi_c <=> adp_c + ppi_c', 'GLUDy_1': 'glu__L_c + h2o_c + nadp_c <=> akg_c + 2.0 h_c + nadph_c + nh3_c', 'SPR': '6pthp_c + 2.0 h_c + 2.0 nadph_c --> 2.0 nadp_c + thbpt_c', 'H2ASE_syn': 'h_c + nadph_c <=> h2_c + nadp_c', 'PTHPS': 'ahdt_c --> 6pthp_c + pppi_c'}
thm_c	Thiamin	vitamins	2.5	1.0031	{'THMPP': 'h2o_c + thmmp_c --> pi_c + thm_c'}	2.20645	{'PRBT': 'h_c + nh3_c + prpp_c --> ppi_c + pram_c', 'PFK_ppi': 'f6p_c + ppi_c <=> fdp_c + h_c + pi_c', 'AHMMPS': 'air_c + 2.0 h_c --> 4ahmmp_c + gcald_c + pi_c', 'AGTi': 'ala__L_c + glx_c <=> gly_c + pyr_c', 'FRDO6r': 'fdxr_42_c + h_c + nad_c <=> fdxo_42_c + nadh_c', 'OOR2r': 'akg_c + coa_c + fdxo_42_c <=> co2_c + fdxr_42_c + h_c + succoa_c', 'GLUDy_1': 'glu__L_c + h2o_c + nadp_c <=> akg_c + 2.0 …
thmtp_c	Thiamin triphosphate C12H16N4O10P3S	vitamins	2.5	0.98841	{'TMDPPK': 'atp_c + thmpp_c --> adp_c + thmtp_c'}	2.10663	{'PRBT': 'h_c + nh3_c + prpp_c --> ppi_c + pram_c', 'PFK_ppi': 'f6p_c + ppi_c <=> fdp_c + h_c + pi_c', 'TMDPPK': 'atp_c + thmpp_c --> adp_c + thmtp_c', 'AHMMPS': 'air_c + 2.0 h_c --> 4ahmmp_c + gcald_c + pi_c', 'AGTi': 'ala__L_c + glx_c <=> gly_c + pyr_c', 'GLUDy_1': 'glu__L_c + h2o_c + nadp_c <=> akg_c + 2.0 h_c + nadph_c + nh3_c', 'TMN': 'h2o_c + thm_c <-- 4ahmmp_c + 4mhetz_c + h_c', 'SULR2pp':…
trypta_c	Tryptamine cytosol	aromatics	3.04348	2.53898	{'LTDCL': 'h_c + trp__L_c --> co2_c + trypta_c'}	2.72727	{'LTDCL': 'h_c + trp__L_c --> co2_c + trypta_c', 'PPDK': 'atp_c + pi_c + pyr_c --> amp_c + h_c + pep_c + ppi_c', 'PFK_ppi': 'f6p_c + ppi_c <=> fdp_c + h_c + pi_c', 'AGTi': 'ala__L_c + glx_c <=> gly_c + pyr_c', 'FRDO6r': 'fdxr_42_c + h_c + nad_c <=> fdxo_42_c + nadh_c', 'ANS2': 'chor_c + nh4_c --> anth_c + h2o_c + h_c + pyr_c', 'OOR2r': 'akg_c + coa_c + fdxo_42_c <=> co2_c + fdxr_42_c + h_c + succ…
urcan_c	Urocanate	organic acids	7	4.81713	{'HISDr': 'his__L_c --> nh4_c + urcan_c'}	5.16949	{'HISDr': 'his__L_c --> nh4_c + urcan_c', 'PFK_ppi': 'f6p_c + ppi_c <=> fdp_c + h_c + pi_c', 'POR': 'coa_c + fdxo_42_c + pyr_c <=> accoa_c + co2_c + fdxr_42_c + h_c', 'FRDO6r': 'fdxr_42_c + h_c + nad_c <=> fdxo_42_c + nadh_c'}
13dpg_c	3-Phospho-D-glyceroyl phosphate	organic acids	14	10.8333	{}	11.9608	{'FRDO6r': 'fdxr_42_c + h_c + nad_c <=> fdxo_42_c + nadh_c', 'OOR2r': 'akg_c + coa_c + fdxo_42_c <=> co2_c + fdxr_42_c + h_c + succoa_c'}
2dhp_c	2-Dehydropantoate	organic acids	5.38462	4.88764	{}	5.38462	{'POR': 'coa_c + fdxo_42_c + pyr_c <=> accoa_c + co2_c + fdxr_42_c + h_c', 'FRDO6r': 'fdxr_42_c + h_c + nad_c <=> fdxo_42_c + nadh_c', 'OOR2r': 'akg_c + coa_c + fdxo_42_c <=> co2_c + fdxr_42_c + h_c + succoa_c'}
2ippm_c	2-Isopropylmaleate	organic acids	4.66667	4.34211	{}	4.66667	{'FRDO6r': 'fdxr_42_c + h_c + nad_c <=> fdxo_42_c + nadh_c', 'OOR2r': 'akg_c + coa_c + fdxo_42_c <=> co2_c + fdxr_42_c + h_c + succoa_c'}
2obut_c	2-Oxobutanoate	organic acids	8.75	7.82609	{}	8.47222	{'CITCIb': 'citac_c + h2o_c <=> r3mmal_c', 'CITMS': 'accoa_c + h2o_c + pyr_c --> citm_c + coa_c + h_c', 'ERTHMMOR': 'nad_c + r3mmal_c --> 2obut_c + co2_c + nadh_c', 'HSDA': 'hom__L_c --> 2obut_c + nh4_c', 'CITCIa': 'citm_c <=> citac_c + h2o_c'}
34hpp_c	3-(4-Hydroxyphenyl)pyruvate	organic acids	3.88889	3.21782	{}	3.50575	{'FRDO6r': 'fdxr_42_c + h_c + nad_c <=> fdxo_42_c + nadh_c', 'OOR2r': 'akg_c + coa_c + fdxo_42_c <=> co2_c + fdxr_42_c + h_c + succoa_c'}
3dhq_c	3-Dehydroquinate	organic acids	5.38462	4.57746	{}	4.95935	{'FRDO6r': 'fdxr_42_c + h_c + nad_c <=> fdxo_42_c + nadh_c', 'OOR2r': 'akg_c + coa_c + fdxo_42_c <=> co2_c + fdxr_42_c + h_c + succoa_c'}
3dhsk_c	3-Dehydroshikimate	esters	5.38462	4.57746	{}	4.95935	{'FRDO6r': 'fdxr_42_c + h_c + nad_c <=> fdxo_42_c + nadh_c', 'OOR2r': 'akg_c + coa_c + fdxo_42_c <=> co2_c + fdxr_42_c + h_c + succoa_c'}
3hpp_c	3-Hydroxypropanoate	organic acids	11.6667	7.10526	{}	11.2963	{'3A2OA': 'akg_c + ala_B_c <=> glu__L_c + msa_c', 'FRDO6r': 'fdxr_42_c + h_c + nad_c <=> fdxo_42_c + nadh_c', 'OOR2r': 'akg_c + coa_c + fdxo_42_c <=> co2_c + fdxr_42_c + h_c + succoa_c'}
3mob_c	3-Methyl-2-oxobutanoate	organic acids	6.36364	5.72864	{}	6.36364	{'FRDO6r': 'fdxr_42_c + h_c + nad_c <=> fdxo_42_c + nadh_c', 'OOR2r': 'akg_c + coa_c + fdxo_42_c <=> co2_c + fdxr_42_c + h_c + succoa_c'}
4abut_c	4-Aminobutanoate	organic acids	7.77778	6.84524	{}	7.6	{'FRDO5r': 'fdxr_42_c + h_c + nadp_c <=> fdxo_42_c + nadph_c', 'OOR2r': 'akg_c + coa_c + fdxo_42_c <=> co2_c + fdxr_42_c + h_c + succoa_c'}
4crsol_c	P-Cresol	aromatics	4.11765	2.20859	{}	2.24265	{'PFK_ppi': 'f6p_c + ppi_c <=> fdp_c + h_c + pi_c', 'FRDO6r': 'fdxr_42_c + h_c + nad_c <=> fdxo_42_c + nadh_c', 'OOR2r': 'akg_c + coa_c + fdxo_42_c <=> co2_c + fdxr_42_c + h_c + succoa_c'}
4mop_c	4-Methyl-2-oxopentanoate	organic acids	5	4.47964	{}	5	{'FRDO6r': 'fdxr_42_c + h_c + nad_c <=> fdxo_42_c + nadh_c', 'OOR2r': 'akg_c + coa_c + fdxo_42_c <=> co2_c + fdxr_42_c + h_c + succoa_c'}
5aop_c	5-Amino-4-oxopentanoate	organic acids	7	6.05263	{}	6.62791	{'PFK_ppi': 'f6p_c + ppi_c <=> fdp_c + h_c + pi_c', 'POR': 'coa_c + fdxo_42_c + pyr_c <=> accoa_c + co2_c + fdxr_42_c + h_c', 'OOR2r': 'akg_c + coa_c + fdxo_42_c <=> co2_c + fdxr_42_c + h_c + succoa_c'}
N1aspmd_c	N1-Acetylspermidine	amines	3.04348	1.50488	{}	2.95337	{'CSPMDDC': 'cspmd_c + h_c --> co2_c + spmd_c', 'CSPMDDH': 'aspsa_c + h_c + nadph_c + ptrc_c --> cspmd_c + h2o_c + nadp_c', 'POR': 'coa_c + fdxo_42_c + pyr_c <=> accoa_c + co2_c + fdxr_42_c + h_c', 'OOR2r': 'akg_c + coa_c + fdxo_42_c <=> co2_c + fdxr_42_c + h_c + succoa_c', 'ORNTAC': 'acorn_c + glu__L_c <=> acglu_c + orn_c'}
acac_c	Acetoacetate	organic acids	8.75	8.21429	{}	8.75	{'POR': 'coa_c + fdxo_42_c + pyr_c <=> accoa_c + co2_c + fdxr_42_c + h_c', 'OOR2r': 'akg_c + coa_c + fdxo_42_c <=> co2_c + fdxr_42_c + h_c + succoa_c'}
acanth_c	N-Acetylanthranilate	organic acids	3.88889	3.32853	{}	3.50575	{'POR': 'coa_c + fdxo_42_c + pyr_c <=> accoa_c + co2_c + fdxr_42_c + h_c', 'ANS2': 'chor_c + nh4_c --> anth_c + h2o_c + h_c + pyr_c', 'OOR2r': 'akg_c + coa_c + fdxo_42_c <=> co2_c + fdxr_42_c + h_c + succoa_c'}
acg5sa_c	N-Acetyl-L-glutamate 5-semialdehyde	esters	5	4.48052	{}	4.83051	{'POR': 'coa_c + fdxo_42_c + pyr_c <=> accoa_c + co2_c + fdxr_42_c + h_c', 'OOR2r': 'akg_c + coa_c + fdxo_42_c <=> co2_c + fdxr_42_c + h_c + succoa_c'}
acon_T_c	Trans-Aconitate	organic acids	7.77778	6.84524	{}	7.6	{'FRDO5r': 'fdxr_42_c + h_c + nadp_c <=> fdxo_42_c + nadph_c', 'OOR2r': 'akg_c + coa_c + fdxo_42_c <=> co2_c + fdxr_42_c + h_c + succoa_c'}
adn_c	Adenosine	nucleic acids	4.66667	3.22773	{}	3.42685	{'PRBT': 'h_c + nh3_c + prpp_c --> ppi_c + pram_c', 'PFK_ppi': 'f6p_c + ppi_c <=> fdp_c + h_c + pi_c', 'POR': 'coa_c + fdxo_42_c + pyr_c <=> accoa_c + co2_c + fdxr_42_c + h_c', 'FRDO6r': 'fdxr_42_c + h_c + nad_c <=> fdxo_42_c + nadh_c', 'GLUDy_1': 'glu__L_c + h2o_c + nadp_c <=> akg_c + 2.0 h_c + nadph_c + nh3_c'}
agm_c	Agmatine	amines	6.36364	5.18797	{}	5.64356	{'PFK_ppi': 'f6p_c + ppi_c <=> fdp_c + h_c + pi_c', 'FRDO6r': 'fdxr_42_c + h_c + nad_c <=> fdxo_42_c + nadh_c', 'OOR2r': 'akg_c + coa_c + fdxo_42_c <=> co2_c + fdxr_42_c + h_c + succoa_c', 'ORNTAC': 'acorn_c + glu__L_c <=> acglu_c + orn_c'}
akg_c	2-Oxoglutarate	organic acids	8.75	7.14286	{}	8.38235	{'FRDO5r': 'fdxr_42_c + h_c + nadp_c <=> fdxo_42_c + nadph_c', 'OOR2r': 'akg_c + coa_c + fdxo_42_c <=> co2_c + fdxr_42_c + h_c + succoa_c'}
alac__S_c	(S)-2-Acetolactate	organic acids	7	5.9375	{}	7	{'FRDO6r': 'fdxr_42_c + h_c + nad_c <=> fdxo_42_c + nadh_c', 'OOR2r': 'akg_c + coa_c + fdxo_42_c <=> co2_c + fdxr_42_c + h_c + succoa_c'}
anth_c	Anthranilate	organic acids	5	4.17266	{}	4.42029	{'PPDK': 'atp_c + pi_c + pyr_c --> amp_c + h_c + pep_c + ppi_c', 'PFK_ppi': 'f6p_c + ppi_c <=> fdp_c + h_c + pi_c', 'FRDO6r': 'fdxr_42_c + h_c + nad_c <=> fdxo_42_c + nadh_c', 'ANS2': 'chor_c + nh4_c --> anth_c + h2o_c + h_c + pyr_c', 'OOR2r': 'akg_c + coa_c + fdxo_42_c <=> co2_c + fdxr_42_c + h_c + succoa_c'}
aps_c	Adenosine 5'-phosphosulfate	organosulfurs	4.66667	3.05372	{}	3.34638	{'PRBT': 'h_c + nh3_c + prpp_c --> ppi_c + pram_c', 'PFK_ppi': 'f6p_c + ppi_c <=> fdp_c + h_c + pi_c', 'POR': 'coa_c + fdxo_42_c + pyr_c <=> accoa_c + co2_c + fdxr_42_c + h_c', 'FRDO6r': 'fdxr_42_c + h_c + nad_c <=> fdxo_42_c + nadh_c', 'GLUDy_1': 'glu__L_c + h2o_c + nadp_c <=> akg_c + 2.0 h_c + nadph_c + nh3_c', 'SADT': 'atp_c + h_c + so4_c --> aps_c + ppi_c'}
arg__L_c	L-Arginine	amino acids	6.36364	5.18797	{}	5.64356	{'PFK_ppi': 'f6p_c + ppi_c <=> fdp_c + h_c + pi_c', 'POR': 'coa_c + fdxo_42_c + pyr_c <=> accoa_c + co2_c + fdxr_42_c + h_c', 'OOR2r': 'akg_c + coa_c + fdxo_42_c <=> co2_c + fdxr_42_c + h_c + succoa_c', 'ORNTAC': 'acorn_c + glu__L_c <=> acglu_c + orn_c'}
asn__L_c	L-Asparagine	amino acids	11.6667	9.81818	{}	10.5172	{'FRDO6r': 'fdxr_42_c + h_c + nad_c <=> fdxo_42_c + nadh_c', 'OOR2r': 'akg_c + coa_c + fdxo_42_c <=> co2_c + fdxr_42_c + h_c + succoa_c', 'ASNS3': 'asp__L_c + atp_c + nh3_c --> adp_c + asn__L_c + pi_c', 'NH3c': 'h_c + nh3_c <-- nh4_c'}
athr__L_c	L-Allo-threonine	amino acids	8.75	7.94521	{}	8.75	{'GLYTA': 'glu__L_c + glx_c <=> akg_c + gly_c', 'FRDO6r': 'fdxr_42_c + h_c + nad_c <=> fdxo_42_c + nadh_c', 'OOR2r': 'akg_c + coa_c + fdxo_42_c <=> co2_c + fdxr_42_c + h_c + succoa_c'}
citr__L_c	L-Citrulline	amino acids	6.36364	5.52	{}	5.87629	{'POR': 'coa_c + fdxo_42_c + pyr_c <=> accoa_c + co2_c + fdxr_42_c + h_c', 'OOR2r': 'akg_c + coa_c + fdxo_42_c <=> co2_c + fdxr_42_c + h_c + succoa_c', 'ORNTAC': 'acorn_c + glu__L_c <=> acglu_c + orn_c'}
cys__L_c	L-Cysteine	amino acids	7.77778	6.13636	{}	7.5	{'PFK_ppi': 'f6p_c + ppi_c <=> fdp_c + h_c + pi_c', 'FLNDPR2r': '2.0 flxr_c + h_c + nadh_c + 2.0 nadp_c <=> 2.0 flxso_c + nad_c + 2.0 nadph_c', 'SHL_c': 'h2s_c + h_c + ser__L_c --> cys__L_c + h2o_c', 'SADT': 'atp_c + h_c + so4_c --> aps_c + ppi_c', 'GTHAMPOR': 'amp_c + gthox_c + h_c + so3_c <=> aps_c + 2.0 gthrd_c'}
cyst__L_c	L-Cystathionine	amino acids	4.11765	3.43949	{}	3.84615	{'CYS': 'h2s_c + ser__L_c --> cys__L_c + h2o_c', 'APSR2': 'aps_c + grxrd_c --> amp_c + grxox_c + 2.0 h_c + so3_c', 'PFK_ppi': 'f6p_c + ppi_c <=> fdp_c + h_c + pi_c', '2DHPFALDL': '2dhp_c <=> 3mob_c + fald_c', 'SPT_syn': 'glx_c + ser__L_c <=> gly_c + hpyr_c', 'RU5PS': 'fald_c + ru5p__D_c --> ah6p__D_c', 'SADT': 'atp_c + h_c + so4_c --> aps_c + ppi_c', 'AH6PI': 'ah6p__D_c --> f6p_c'}
dad_5_c	5'-Deoxyadenosine	nucleic acids	4.375	1.67002	{}	2.9636	{'PRBT': 'h_c + nh3_c + prpp_c --> ppi_c + pram_c', 'PFK_ppi': 'f6p_c + ppi_c <=> fdp_c + h_c + pi_c', 'AHMMPS_1': 'air_c + h2o_c <-- 4ahmmp_c + gcald_c + 0.5 o2_c + pi_c', 'CODH4': 'co_c + fdxo_42_c + h2o_c --> co2_c + fdxr_42_c + 2.0 h_c', 'HPYRDC': 'h_c + hpyr_c --> co2_c + gcald_c', 'OOR2r': 'akg_c + coa_c + fdxo_42_c <=> co2_c + fdxr_42_c + h_c + succoa_c', 'PMPS': 'air_c + amet_c --> 4ahmmp…
dca_c	Decanoate (n-C10:0)	fatty acids and lipids	2.5	2.5	{}	2.5	{}
dcyt_c	Deoxycytidine	nucleic acids	4.375	3.54486	{}	3.91026	{'PFK_ppi': 'f6p_c + ppi_c <=> fdp_c + h_c + pi_c', 'DCK2n': 'dcyt_n + utp_n <=> dcmp_n + h_n + udp_n', 'CTPS1': 'atp_c + nh4_c + utp_c --> adp_c + ctp_c + 2.0 h_c + pi_c', 'CYTK14n': 'dcmp_n + utp_n <=> dcdp_n + udp_n', 'FRDO6r': 'fdxr_42_c + h_c + nad_c <=> fdxo_42_c + nadh_c', 'OOR2r': 'akg_c + coa_c + fdxo_42_c <=> co2_c + fdxr_42_c + h_c + succoa_c', 'DHORD_NAD': 'dhor__S_c + nad_c --> nadh_…
dhpmp_c	Dihydroneopterin monophosphate	organonitrogens	5.38462	3.286	{}	3.56725	{'PRBT': 'h_c + nh3_c + prpp_c --> ppi_c + pram_c', 'PFK_ppi': 'f6p_c + ppi_c <=> fdp_c + h_c + pi_c', 'NAD_H2': 'h_c + nadh_c <=> h2_c + nad_c', 'NH3c': 'h_c + nh3_c <-- nh4_c'}
dhpt_c	Dihydropteroate	organonitrogens	3.04348	1.97842	{}	2.27188	{'PRBT': 'h_c + nh3_c + prpp_c --> ppi_c + pram_c', 'PTHPS3': 'ahdt_c + h2o_c --> 2ahhmp_c + gcald_c + pppi_c', 'PPDK': 'atp_c + pi_c + pyr_c --> amp_c + h_c + pep_c + ppi_c', 'PABB': 'chor_c + nh4_c --> 4adcho_c + h2o_c', 'PFK_ppi': 'f6p_c + ppi_c <=> fdp_c + h_c + pi_c', 'ADK2_1': 'amp_c + h_c + pppi_c <=> adp_c + ppi_c', 'HDR3': 'fdxr_42_c + 4.0 h_c + 4.0 lplarg_c + mql8_c + 2.0 nadph_c <=> 4.…
din_c	Deoxyinosine	nucleic acids	4.375	3.14258	{}	3.36614	{'PRBT': 'h_c + nh3_c + prpp_c --> ppi_c + pram_c', 'PFK_ppi': 'f6p_c + ppi_c <=> fdp_c + h_c + pi_c', 'RE1530C': 'dgtp_c + duri_c <=> dgdp_c + dump_c + h_c', 'POR': 'coa_c + fdxo_42_c + pyr_c <=> accoa_c + co2_c + fdxr_42_c + h_c', 'FRDO6r': 'fdxr_42_c + h_c + nad_c <=> fdxo_42_c + nadh_c', 'GLUDy_1': 'glu__L_c + h2o_c + nadp_c <=> akg_c + 2.0 h_c + nadph_c + nh3_c', 'URIDK2r': 'atp_c + dump_c <…
duri_c	Deoxyuridine	nucleic acids	4.375	3.64045	{}	4.01316	{'PFK_ppi': 'f6p_c + ppi_c <=> fdp_c + h_c + pi_c', 'RE1530C': 'dgtp_c + duri_c <=> dgdp_c + dump_c + h_c', 'FRDO6r': 'fdxr_42_c + h_c + nad_c <=> fdxo_42_c + nadh_c', 'OOR2r': 'akg_c + coa_c + fdxo_42_c <=> co2_c + fdxr_42_c + h_c + succoa_c', 'DHORD_NAD': 'dhor__S_c + nad_c --> nadh_c + orot_c', 'URIDK2r': 'atp_c + dump_c <=> adp_c + dudp_c'}
enter_c	Enterochelin	esters	1.2963	1.01423	{}	1.09489	{'PPDK': 'atp_c + pi_c + pyr_c --> amp_c + h_c + pep_c + ppi_c', 'PFK_ppi': 'f6p_c + ppi_c <=> fdp_c + h_c + pi_c', 'AGTi': 'ala__L_c + glx_c <=> gly_c + pyr_c', 'FRDO6r': 'fdxr_42_c + h_c + nad_c <=> fdxo_42_c + nadh_c', 'OOR2r': 'akg_c + coa_c + fdxo_42_c <=> co2_c + fdxr_42_c + h_c + succoa_c'}
etha_c	Ethanolamine	amines	14	7.10526	{}	13.2558	{'AGTi': 'ala__L_c + glx_c <=> gly_c + pyr_c', 'FRDO6r': 'fdxr_42_c + h_c + nad_c <=> fdxo_42_c + nadh_c', 'OOR2r': 'akg_c + coa_c + fdxo_42_c <=> co2_c + fdxr_42_c + h_c + succoa_c', 'SERDC': 'h_c + ser__L_c --> co2_c + etha_c'}
frdp_c	Farnesyl diphosphate	terpenes	1.66667	1.5	{}	1.59218	{'PMEVK': '5pmev_c + atp_c --> 5dpmev_c + adp_c', 'PFK_ppi': 'f6p_c + ppi_c <=> fdp_c + h_c + pi_c', 'DPMVD': '5dpmev_c + atp_c --> adp_c + co2_c + ipdp_c + pi_c', 'MEVK1_1': 'atp_c + mev__R_c --> 5pmev_c + adp_c', 'HMGCOAR': 'coa_c + mev__R_c + 2.0 nadp_c <=> 2.0 h_c + hmgcoa_c + 2.0 nadph_c', 'MHGS': 'aacoa_c + accoa_c + h2o_c --> coa_c + hmgcoa_c'}
gg4abut_c	Gamma-glutamyl-gamma aminobutyric acid	organic acids	3.88889	3.17972	{}	3.45455	{'FRDO6r': 'fdxr_42_c + h_c + nad_c <=> fdxo_42_c + nadh_c', 'OOR2r': 'akg_c + coa_c + fdxo_42_c <=> co2_c + fdxr_42_c + h_c + succoa_c', 'ORNTAC': 'acorn_c + glu__L_c <=> acglu_c + orn_c'}
ggptrc_c	Gamma-glutamyl-putrescine	amines	3.5	3.08036	{}	3.31395	{'POR': 'coa_c + fdxo_42_c + pyr_c <=> accoa_c + co2_c + fdxr_42_c + h_c', 'OOR2r': 'akg_c + coa_c + fdxo_42_c <=> co2_c + fdxr_42_c + h_c + succoa_c', 'ORNTAC': 'acorn_c + glu__L_c <=> acglu_c + orn_c'}
ghb_c	Gamma-hydroxybutyrate	fatty acids and lipids	7.77778	6.84524	{}	7.6	{'SSCOARy': 'h_c + nadph_c + succoa_c <=> coa_c + nadp_c + sucsal_c'}
gln__L_c	L-Glutamine	amino acids	7.77778	6.68605	{}	7.21519	{'FRDO6r': 'fdxr_42_c + h_c + nad_c <=> fdxo_42_c + nadh_c', 'OOR2r': 'akg_c + coa_c + fdxo_42_c <=> co2_c + fdxr_42_c + h_c + succoa_c'}
glu__L_c	L-Glutamate	amino acids	7.77778	6.84524	{}	7.6	{'FRDO6r': 'fdxr_42_c + h_c + nad_c <=> fdxo_42_c + nadh_c', 'OOR2r': 'akg_c + coa_c + fdxo_42_c <=> co2_c + fdxr_42_c + h_c + succoa_c'}
glx_c	Glyoxylate	organic acids	35	20.5357	{}	30.5556	{'GLYTA': 'glu__L_c + glx_c <=> akg_c + gly_c', '2DHPFALDL': '2dhp_c <=> 3mob_c + fald_c', 'FRDO6r': 'fdxr_42_c + h_c + nad_c <=> fdxo_42_c + nadh_c', 'OOR2r': 'akg_c + coa_c + fdxo_42_c <=> co2_c + fdxr_42_c + h_c + succoa_c', 'RU5PS': 'fald_c + ru5p__D_c --> ah6p__D_c', 'AH6PI': 'ah6p__D_c --> f6p_c'}
gly_c	Glycine	amino acids	23.3333	16.7568	{}	22	{'2DHPFALDL': '2dhp_c <=> 3mob_c + fald_c', 'AGTi': 'ala__L_c + glx_c <=> gly_c + pyr_c', 'FRDO6r': 'fdxr_42_c + h_c + nad_c <=> fdxo_42_c + nadh_c', 'OOR2r': 'akg_c + coa_c + fdxo_42_c <=> co2_c + fdxr_42_c + h_c + succoa_c', 'RU5PS': 'fald_c + ru5p__D_c --> ah6p__D_c', 'AH6PI': 'ah6p__D_c --> f6p_c'}
glyc__R_c	(R)-Glycerate	organic acids	14	11.2069	{}	13.2558	{'FRDO6r': 'fdxr_42_c + h_c + nad_c <=> fdxo_42_c + nadh_c', 'OOR2r': 'akg_c + coa_c + fdxo_42_c <=> co2_c + fdxr_42_c + h_c + succoa_c'}
gsn_c	Guanosine	nucleic acids	5	3.26284	{}	3.57741	{'PRBT': 'h_c + nh3_c + prpp_c --> ppi_c + pram_c', 'PFK_ppi': 'f6p_c + ppi_c <=> fdp_c + h_c + pi_c', 'POR': 'coa_c + fdxo_42_c + pyr_c <=> accoa_c + co2_c + fdxr_42_c + h_c', 'FRDO6r': 'fdxr_42_c + h_c + nad_c <=> fdxo_42_c + nadh_c', 'GLUDy_1': 'glu__L_c + h2o_c + nadp_c <=> akg_c + 2.0 h_c + nadph_c + nh3_c'}
hcys__L_c	L-Homocysteine	amino acids	5.83333	4.46281	{}	5.38206	{'APSR2': 'aps_c + grxrd_c --> amp_c + grxox_c + 2.0 h_c + so3_c', 'SHSL2': 'h2s_c + suchms_c --> hcys__L_c + succ_c', 'PFK_ppi': 'f6p_c + ppi_c <=> fdp_c + h_c + pi_c', 'GLYTA': 'glu__L_c + glx_c <=> akg_c + gly_c', '2DHPFALDL': '2dhp_c <=> 3mob_c + fald_c', 'FLNDPR2r': '2.0 flxr_c + h_c + nadh_c + 2.0 nadp_c <=> 2.0 flxso_c + nad_c + 2.0 nadph_c', 'RU5PS': 'fald_c + ru5p__D_c --> ah6p__D_c', 'S…
his__L_c	L-Histidine	amino acids	7	4.81713	{}	5.16949	{'PFK_ppi': 'f6p_c + ppi_c <=> fdp_c + h_c + pi_c', 'POR': 'coa_c + fdxo_42_c + pyr_c <=> accoa_c + co2_c + fdxr_42_c + h_c', 'FRDO6r': 'fdxr_42_c + h_c + nad_c <=> fdxo_42_c + nadh_c'}
histd_c	L-Histidinol	alcohols	5.83333	4.3962	{}	4.62121	{'PFK_ppi': 'f6p_c + ppi_c <=> fdp_c + h_c + pi_c', 'POR': 'coa_c + fdxo_42_c + pyr_c <=> accoa_c + co2_c + fdxr_42_c + h_c', 'FRDO6r': 'fdxr_42_c + h_c + nad_c <=> fdxo_42_c + nadh_c'}
hpyr_c	Hydroxypyruvate	organic acids	17.5	11.9266	{}	15.8333	{'FRDO6r': 'fdxr_42_c + h_c + nad_c <=> fdxo_42_c + nadh_c', 'OOR2r': 'akg_c + coa_c + fdxo_42_c <=> co2_c + fdxr_42_c + h_c + succoa_c'}
hxa_c	Hexanoate	fatty acids and lipids	4.375	4.3125	{}	4.375	{'ACOAD1z': 'b2coa_c + fdxo_42_c + 2.0 nadh_c <=> btcoa_c + fdxr_42_c + 2.0 nad_c', 'OOR2r': 'akg_c + coa_c + fdxo_42_c <=> co2_c + fdxr_42_c + h_c + succoa_c'}
idon__L_c	L-Idonate	organic acids	6.36364	5.34979	{}	5.80952	{'FRDO5r': 'fdxr_42_c + h_c + nadp_c <=> fdxo_42_c + nadph_c', 'OOR2r': 'akg_c + coa_c + fdxo_42_c <=> co2_c + fdxr_42_c + h_c + succoa_c'}
ile__L_c	L-Isoleucine	amino acids	4.66667	4.53782	{}	4.66667	{'HSDA': 'hom__L_c --> 2obut_c + nh4_c'}
indole_c	Indole	aromatics	3.88889	3.20442	{}	3.42697	{'PPDK': 'atp_c + pi_c + pyr_c --> amp_c + h_c + pep_c + ppi_c', 'PFK_ppi': 'f6p_c + ppi_c <=> fdp_c + h_c + pi_c', '2DHPFALDL': '2dhp_c <=> 3mob_c + fald_c', 'POR': 'coa_c + fdxo_42_c + pyr_c <=> accoa_c + co2_c + fdxr_42_c + h_c', 'FRDO6r': 'fdxr_42_c + h_c + nad_c <=> fdxo_42_c + nadh_c', 'ANS2': 'chor_c + nh4_c --> anth_c + h2o_c + h_c + pyr_c', 'RU5PS': 'fald_c + ru5p__D_c --> ah6p__D_c', 'A…
ins_c	Inosine	nucleic acids	4.66667	3.27471	{}	3.51129	{'PRBT': 'h_c + nh3_c + prpp_c --> ppi_c + pram_c', 'PFK_ppi': 'f6p_c + ppi_c <=> fdp_c + h_c + pi_c', 'POR': 'coa_c + fdxo_42_c + pyr_c <=> accoa_c + co2_c + fdxr_42_c + h_c', 'FRDO6r': 'fdxr_42_c + h_c + nad_c <=> fdxo_42_c + nadh_c', 'GLUDy_1': 'glu__L_c + h2o_c + nadp_c <=> akg_c + 2.0 h_c + nadph_c + nh3_c'}
ipdp_c	Isopentenyl diphosphate	organic acids	5	4.5	{}	4.67213	{'PMEVK': '5pmev_c + atp_c --> 5dpmev_c + adp_c', 'PFK_ppi': 'f6p_c + ppi_c <=> fdp_c + h_c + pi_c', 'DPMVD': '5dpmev_c + atp_c --> adp_c + co2_c + ipdp_c + pi_c', 'MEVK1_1': 'atp_c + mev__R_c --> 5pmev_c + adp_c', 'HMGCOAR': 'coa_c + mev__R_c + 2.0 nadp_c <=> 2.0 h_c + hmgcoa_c + 2.0 nadph_c', 'MHGS': 'aacoa_c + accoa_c + h2o_c --> coa_c + hmgcoa_c'}
leu__L_c	L-Leucine	amino acids	4.66667	4.34211	{}	4.66667	{'FRDO6r': 'fdxr_42_c + h_c + nad_c <=> fdxo_42_c + nadh_c', 'OOR2r': 'akg_c + coa_c + fdxo_42_c <=> co2_c + fdxr_42_c + h_c + succoa_c'}
met__L_c	L-Methionine	amino acids	4.66667	3.73702	{}	4.39024	{'APSR2': 'aps_c + grxrd_c --> amp_c + grxox_c + 2.0 h_c + so3_c', 'SHSL2': 'h2s_c + suchms_c --> hcys__L_c + succ_c', 'PFK_ppi': 'f6p_c + ppi_c <=> fdp_c + h_c + pi_c', 'GLYTA': 'glu__L_c + glx_c <=> akg_c + gly_c', 'FLNDPR2r': '2.0 flxr_c + h_c + nadh_c + 2.0 nadp_c <=> 2.0 flxso_c + nad_c + 2.0 nadph_c', 'SADT': 'atp_c + h_c + so4_c --> aps_c + ppi_c'}
msa_c	Malonate semialdehyde	organic acids	14	7.82609	{}	12.9787	{'FRDO6r': 'fdxr_42_c + h_c + nad_c <=> fdxo_42_c + nadh_c', 'OOR2r': 'akg_c + coa_c + fdxo_42_c <=> co2_c + fdxr_42_c + h_c + succoa_c', 'APATr': 'ala_B_c + pyr_c <=> ala__L_c + msa_c'}
ncam_c	Nicotinamide	amines	6.36364	4.57627	{}	5.04132	{'PFK_ppi': 'f6p_c + ppi_c <=> fdp_c + h_c + pi_c', 'HDR3': 'fdxr_42_c + 4.0 h_c + 4.0 lplarg_c + mql8_c + 2.0 nadph_c <=> 4.0 dhlplarg_c + fdxo_42_c + mqn8_c + 2.0 nadp_c', '2DHPFALDL': '2dhp_c <=> 3mob_c + fald_c', 'POR': 'coa_c + fdxo_42_c + pyr_c <=> accoa_c + co2_c + fdxr_42_c + h_c', 'FRDO6r': 'fdxr_42_c + h_c + nad_c <=> fdxo_42_c + nadh_c', 'LPD5': 'dhlplarg_c + nad_c --> h_c + lplarg_c +…
nmn_c	NMN C11H14N2O8P	nucleic acids	3.33333	2.69551	{}	2.891	{'PFK_ppi': 'f6p_c + ppi_c <=> fdp_c + h_c + pi_c', 'HDR3': 'fdxr_42_c + 4.0 h_c + 4.0 lplarg_c + mql8_c + 2.0 nadph_c <=> 4.0 dhlplarg_c + fdxo_42_c + mqn8_c + 2.0 nadp_c', '2DHPFALDL': '2dhp_c <=> 3mob_c + fald_c', 'POR': 'coa_c + fdxo_42_c + pyr_c <=> accoa_c + co2_c + fdxr_42_c + h_c', 'FRDO6r': 'fdxr_42_c + h_c + nad_c <=> fdxo_42_c + nadh_c', 'LPD5': 'dhlplarg_c + nad_c --> h_c + lplarg_c +…
oaa_c	Oxaloacetate	organic acids	14	11.2069	{}	12.9787	{'FRDO6r': 'fdxr_42_c + h_c + nad_c <=> fdxo_42_c + nadh_c', 'OOR2r': 'akg_c + coa_c + fdxo_42_c <=> co2_c + fdxr_42_c + h_c + succoa_c'}
orn_c	Ornithine	amino acids	6.36364	5.70248	{}	6.12903	{'FRDO6r': 'fdxr_42_c + h_c + nad_c <=> fdxo_42_c + nadh_c', 'FLNDPR2r': '2.0 flxr_c + h_c + nadh_c + 2.0 nadp_c <=> 2.0 flxso_c + nad_c + 2.0 nadph_c', 'OOR2r': 'akg_c + coa_c + fdxo_42_c <=> co2_c + fdxr_42_c + h_c + succoa_c', 'ORNTAC': 'acorn_c + glu__L_c <=> acglu_c + orn_c'}
orot5p_c	Orotidine 5'-phosphate	amines	4.66667	3.82353	{}	4.09396	{'PFK_ppi': 'f6p_c + ppi_c <=> fdp_c + h_c + pi_c', 'FRDO6r': 'fdxr_42_c + h_c + nad_c <=> fdxo_42_c + nadh_c', 'OOR2r': 'akg_c + coa_c + fdxo_42_c <=> co2_c + fdxr_42_c + h_c + succoa_c', 'DHORD_NAD': 'dhor__S_c + nad_c --> nadh_c + orot_c'}
pant__R_c	(R)-Pantoate	organic acids	5	4.7027	{}	5	{'POR': 'coa_c + fdxo_42_c + pyr_c <=> accoa_c + co2_c + fdxr_42_c + h_c', 'FRDO6r': 'fdxr_42_c + h_c + nad_c <=> fdxo_42_c + nadh_c'}
pap_c	Adenosine 3',5'-bisphosphate	nucleic acids	4.66667	2.58579	{}	3.34638	{'PRBT': 'h_c + nh3_c + prpp_c --> ppi_c + pram_c', 'PFK_ppi': 'f6p_c + ppi_c <=> fdp_c + h_c + pi_c', 'POR': 'coa_c + fdxo_42_c + pyr_c <=> accoa_c + co2_c + fdxr_42_c + h_c', 'FRDO6r': 'fdxr_42_c + h_c + nad_c <=> fdxo_42_c + nadh_c', 'GLUDy_1': 'glu__L_c + h2o_c + nadp_c <=> akg_c + 2.0 h_c + nadph_c + nh3_c', 'GTHAMPOR': 'amp_c + gthox_c + h_c + so3_c <=> aps_c + 2.0 gthrd_c'}
paps_c	3'-Phosphoadenylyl sulfate	organosulfurs	4.66667	2.98618	{}	3.2696	{'PRBT': 'h_c + nh3_c + prpp_c --> ppi_c + pram_c', 'PFK_ppi': 'f6p_c + ppi_c <=> fdp_c + h_c + pi_c', 'POR': 'coa_c + fdxo_42_c + pyr_c <=> accoa_c + co2_c + fdxr_42_c + h_c', 'FRDO6r': 'fdxr_42_c + h_c + nad_c <=> fdxo_42_c + nadh_c', 'GLUDy_1': 'glu__L_c + h2o_c + nadp_c <=> akg_c + 2.0 h_c + nadph_c + nh3_c', 'SADT': 'atp_c + h_c + so4_c --> aps_c + ppi_c'}
pdx5p_c	Pyridoxine 5'-phosphate	vitamins	4.11765	3.3419	{}	3.79085	{'AGTi': 'ala__L_c + glx_c <=> gly_c + pyr_c', 'FRDO6r': 'fdxr_42_c + h_c + nad_c <=> fdxo_42_c + nadh_c', 'HPYRDC': 'h_c + hpyr_c --> co2_c + gcald_c', 'OOR2r': 'akg_c + coa_c + fdxo_42_c <=> co2_c + fdxr_42_c + h_c + succoa_c'}
ppbng_c	Porphobilinogen	organic acids	3.5	3.02632	{}	3.31395	{'PFK_ppi': 'f6p_c + ppi_c <=> fdp_c + h_c + pi_c', 'FRDO5r': 'fdxr_42_c + h_c + nadp_c <=> fdxo_42_c + nadph_c', 'OOR2r': 'akg_c + coa_c + fdxo_42_c <=> co2_c + fdxr_42_c + h_c + succoa_c'}
pro__L_c	L-Proline	amino acids	6.36364	5.89744	{}	6.12903	{'FRDO6r': 'fdxr_42_c + h_c + nad_c <=> fdxo_42_c + nadh_c', 'FLNDPR2r': '2.0 flxr_c + h_c + nadh_c + 2.0 nadp_c <=> 2.0 flxso_c + nad_c + 2.0 nadph_c', 'OOR2r': 'akg_c + coa_c + fdxo_42_c <=> co2_c + fdxr_42_c + h_c + succoa_c'}
ptrc_c	Putrescine	amines	6.36364	5.70248	{}	6.12903	{'POR': 'coa_c + fdxo_42_c + pyr_c <=> accoa_c + co2_c + fdxr_42_c + h_c', 'FLNDPR2r': '2.0 flxr_c + h_c + nadh_c + 2.0 nadp_c <=> 2.0 flxso_c + nad_c + 2.0 nadph_c', 'OOR2r': 'akg_c + coa_c + fdxo_42_c <=> co2_c + fdxr_42_c + h_c + succoa_c', 'ORNTAC': 'acorn_c + glu__L_c <=> acglu_c + orn_c'}
pyam5p_c	Pyridoxamine 5'-phosphate	vitamins	4.11765	3.3419	{}	3.79085	{'GLYTA': 'glu__L_c + glx_c <=> akg_c + gly_c', 'FRDO6r': 'fdxr_42_c + h_c + nad_c <=> fdxo_42_c + nadh_c', 'HPYRDC': 'h_c + hpyr_c --> co2_c + gcald_c', 'OOR2r': 'akg_c + coa_c + fdxo_42_c <=> co2_c + fdxr_42_c + h_c + succoa_c'}
pydx5p_c	Pyridoxal 5'-phosphate	vitamins	4.375	3.40314	{}	3.9726	{'AGTi': 'ala__L_c + glx_c <=> gly_c + pyr_c', 'FRDO6r': 'fdxr_42_c + h_c + nad_c <=> fdxo_42_c + nadh_c', 'HPYRDC': 'h_c + hpyr_c --> co2_c + gcald_c', 'OOR2r': 'akg_c + coa_c + fdxo_42_c <=> co2_c + fdxr_42_c + h_c + succoa_c'}
pydx_c	Pyridoxal	vitamins	4.375	3.40314	{}	3.9726	{'AGTi': 'ala__L_c + glx_c <=> gly_c + pyr_c', 'FRDO6r': 'fdxr_42_c + h_c + nad_c <=> fdxo_42_c + nadh_c', 'HPYRDC': 'h_c + hpyr_c --> co2_c + gcald_c', 'OOR2r': 'akg_c + coa_c + fdxo_42_c <=> co2_c + fdxr_42_c + h_c + succoa_c'}
pydxn_c	Pyridoxine	vitamins	4.11765	3.3419	{}	3.79085	{'AGTi': 'ala__L_c + glx_c <=> gly_c + pyr_c', 'FRDO6r': 'fdxr_42_c + h_c + nad_c <=> fdxo_42_c + nadh_c', 'HPYRDC': 'h_c + hpyr_c --> co2_c + gcald_c', 'OOR2r': 'akg_c + coa_c + fdxo_42_c <=> co2_c + fdxr_42_c + h_c + succoa_c'}
ribflv_c	Riboflavin C17H20N4O6	vitamins	2.1875	1.64634	{}	1.75926	{'PRBT': 'h_c + nh3_c + prpp_c --> ppi_c + pram_c', 'PFK_ppi': 'f6p_c + ppi_c <=> fdp_c + h_c + pi_c', 'FDH7': 'co2_c + fdxr_42_c + h_c <-- fdxo_42_c + for_c', 'SPTc': 'pyr_c + ser__L_c <=> ala__L_c + hpyr_c', 'OOR2r': 'akg_c + coa_c + fdxo_42_c <=> co2_c + fdxr_42_c + h_c + succoa_c', 'NH3c': 'h_c + nh3_c <-- nh4_c'}
ser__L_c	L-Serine	amino acids	14	11.4	{}	13.2558	{'FRDO5r': 'fdxr_42_c + h_c + nadp_c <=> fdxo_42_c + nadph_c', 'AGTi': 'ala__L_c + glx_c <=> gly_c + pyr_c', 'OOR2r': 'akg_c + coa_c + fdxo_42_c <=> co2_c + fdxr_42_c + h_c + succoa_c'}
spmd_c	Spermidine	amines	3.68421	1.63719	{}	3.54037	{'CSPMDDC': 'cspmd_c + h_c --> co2_c + spmd_c', 'CSPMDDH': 'aspsa_c + h_c + nadph_c + ptrc_c --> cspmd_c + h2o_c + nadp_c', 'FRDO6r': 'fdxr_42_c + h_c + nad_c <=> fdxo_42_c + nadh_c', 'OOR2r': 'akg_c + coa_c + fdxo_42_c <=> co2_c + fdxr_42_c + h_c + succoa_c', 'ORNTAC': 'acorn_c + glu__L_c <=> acglu_c + orn_c'}
thmmp_c	Thiamin monophosphate	vitamins	2.5	1.0031	{}	2.17281	{'PRBT': 'h_c + nh3_c + prpp_c --> ppi_c + pram_c', 'PFK_ppi': 'f6p_c + ppi_c <=> fdp_c + h_c + pi_c', 'AHMMPS': 'air_c + 2.0 h_c --> 4ahmmp_c + gcald_c + pi_c', 'AGTi': 'ala__L_c + glx_c <=> gly_c + pyr_c', 'FRDO6r': 'fdxr_42_c + h_c + nad_c <=> fdxo_42_c + nadh_c', 'OOR2r': 'akg_c + coa_c + fdxo_42_c <=> co2_c + fdxr_42_c + h_c + succoa_c', 'GLUDy_1': 'glu__L_c + h2o_c + nadp_c <=> akg_c + 2.0 …
thmpp_c	Thiamine diphosphate	vitamins	2.5	0.9957	{}	2.14003	{'PRBT': 'h_c + nh3_c + prpp_c --> ppi_c + pram_c', 'PFK_ppi': 'f6p_c + ppi_c <=> fdp_c + h_c + pi_c', 'AHMMPS': 'air_c + 2.0 h_c --> 4ahmmp_c + gcald_c + pi_c', 'AGTi': 'ala__L_c + glx_c <=> gly_c + pyr_c', 'TMN': 'h2o_c + thm_c <-- 4ahmmp_c + 4mhetz_c + h_c', 'SULR2pp': '2.0 h_p + 3.0 mql8_c + so3_p --> 3.0 h2o_p + h2s_p + 3.0 mqn8_c', 'M45TB': 'cys__L_c + g3p_c + gly_c + pyr_c --> 4mhetz_c + a…
thymd_c	Thymidine C10H14N2O5	nucleic acids	3.68421	3.07109	{}	3.34638	{'PFK_ppi': 'f6p_c + ppi_c <=> fdp_c + h_c + pi_c', 'POR': 'coa_c + fdxo_42_c + pyr_c <=> accoa_c + co2_c + fdxr_42_c + h_c', 'FRDO6r': 'fdxr_42_c + h_c + nad_c <=> fdxo_42_c + nadh_c', 'DHORD_NAD': 'dhor__S_c + nad_c --> nadh_c + orot_c', 'URIDK2r': 'atp_c + dump_c <=> adp_c + dudp_c'}
tre_c	Trehalose	glycans	2.91667	2.57937	{}	2.72321	{'PFK_ppi': 'f6p_c + ppi_c <=> fdp_c + h_c + pi_c', 'FRDO6r': 'fdxr_42_c + h_c + nad_c <=> fdxo_42_c + nadh_c', 'OOR2r': 'akg_c + coa_c + fdxo_42_c <=> co2_c + fdxr_42_c + h_c + succoa_c'}
trp__L_c	L-Tryptophan	amino acids	3.04348	2.53898	{}	2.72727	{'PPDK': 'atp_c + pi_c + pyr_c --> amp_c + h_c + pep_c + ppi_c', 'PFK_ppi': 'f6p_c + ppi_c <=> fdp_c + h_c + pi_c', 'AGTi': 'ala__L_c + glx_c <=> gly_c + pyr_c', 'FRDO6r': 'fdxr_42_c + h_c + nad_c <=> fdxo_42_c + nadh_c', 'ANS2': 'chor_c + nh4_c --> anth_c + h2o_c + h_c + pyr_c', 'OOR2r': 'akg_c + coa_c + fdxo_42_c <=> co2_c + fdxr_42_c + h_c + succoa_c'}
ttdca_c	Tetradecanoate (n-C14:0)	fatty acids and lipids	1.75	1.75	{}	1.75	{}
ump_c	UMP C9H11N2O9P	nucleic acids	4.66667	3.82353	{}	4.09396	{'PFK_ppi': 'f6p_c + ppi_c <=> fdp_c + h_c + pi_c', 'FRDO6r': 'fdxr_42_c + h_c + nad_c <=> fdxo_42_c + nadh_c', 'OOR2r': 'akg_c + coa_c + fdxo_42_c <=> co2_c + fdxr_42_c + h_c + succoa_c', 'DHORD_NAD': 'dhor__S_c + nad_c --> nadh_c + orot_c'}
uri_c	Uridine	nucleic acids	4.66667	3.82353	{}	4.2069	{'PFK_ppi': 'f6p_c + ppi_c <=> fdp_c + h_c + pi_c', 'FRDO6r': 'fdxr_42_c + h_c + nad_c <=> fdxo_42_c + nadh_c', 'OOR2r': 'akg_c + coa_c + fdxo_42_c <=> co2_c + fdxr_42_c + h_c + succoa_c', 'DHORD_NAD': 'dhor__S_c + nad_c --> nadh_c + orot_c', 'DUTUP': 'dutp_c + uri_c <=> dudp_c + h_c + ump_c'}
xtsn_c	Xanthosine	nucleic acids	5	3.3603	{}	3.66953	{'PRBT': 'h_c + nh3_c + prpp_c --> ppi_c + pram_c', 'PFK_ppi': 'f6p_c + ppi_c <=> fdp_c + h_c + pi_c', 'POR': 'coa_c + fdxo_42_c + pyr_c <=> accoa_c + co2_c + fdxr_42_c + h_c', 'FRDO6r': 'fdxr_42_c + h_c + nad_c <=> fdxo_42_c + nadh_c', 'GLUDy_1': 'glu__L_c + h2o_c + nadp_c <=> akg_c + 2.0 h_c + nadph_c + nh3_c'}
Lglyald_c	L Glyceraldehyde C3H6O3	aldehydes	11.6667	10.5512	{'ALCD19_L': 'Lglyald_c + h_c + nadph_c <=> glyc_c + nadp_c'}	11.2069	{'FRDO6r': 'fdxr_42_c + h_c + nad_c <=> fdxo_42_c + nadh_c', 'OOR2r': 'akg_c + coa_c + fdxo_42_c <=> co2_c + fdxr_42_c + h_c + succoa_c', 'ALCD19_L': 'Lglyald_c + h_c + nadph_c <=> glyc_c + nadp_c'}
3hppnl_c	3-Hydroxypropanal	aldehydes	10	10	{'GLYCDH': 'glyc_c --> 3hppnl_c + h2o_c'}	10	{'GLYCDH': 'glyc_c --> 3hppnl_c + h2o_c'}
13ppd_c	1,3-Propanediol	alcohols	8.75	8.75	{'GLYCDH': 'glyc_c --> 3hppnl_c + h2o_c'}	8.75	{'GLYCDH': 'glyc_c --> 3hppnl_c + h2o_c'}
Largn_c	L-Arogenate	amino acids	3.5	3.11005	{'AROAT': 'glu__L_c + h_c + pphn_c <=> Largn_c + akg_c'}	3.24468	{'AROAT': 'glu__L_c + h_c + pphn_c <=> Largn_c + akg_c', 'FRDO6r': 'fdxr_42_c + h_c + nad_c <=> fdxo_42_c + nadh_c', 'OOR2r': 'akg_c + coa_c + fdxo_42_c <=> co2_c + fdxr_42_c + h_c + succoa_c'}
4abz_c	4-Aminobenzoate	aromatics	5	4.17266	{}	4.42029	{'PPDK': 'atp_c + pi_c + pyr_c --> amp_c + h_c + pep_c + ppi_c', 'PABB': 'chor_c + nh4_c --> 4adcho_c + h2o_c', 'PFK_ppi': 'f6p_c + ppi_c <=> fdp_c + h_c + pi_c', 'FRDO6r': 'fdxr_42_c + h_c + nad_c <=> fdxo_42_c + nadh_c', 'OOR2r': 'akg_c + coa_c + fdxo_42_c <=> co2_c + fdxr_42_c + h_c + succoa_c'}
thr__L_c	L-Threonine	amino acids	8.75	7.82609	{}	8.02632	{'2DHPFALDL': '2dhp_c <=> 3mob_c + fald_c', 'STPT1': 'hom__L_c + pser__L_c --> phom_c + ser__L_c', 'RU5PS': 'fald_c + ru5p__D_c --> ah6p__D_c', 'AH6PI': 'ah6p__D_c --> f6p_c'}
quin_c	Quinate	organic acids	5	4.46735	{'QUIDHy': 'nadp_c + quin_c <=> 3dhq_c + h_c + nadph_c'}	4.69231	{'QUIDHy': 'nadp_c + quin_c <=> 3dhq_c + h_c + nadph_c', 'FRDO6r': 'fdxr_42_c + h_c + nad_c <=> fdxo_42_c + nadh_c', 'OOR2r': 'akg_c + coa_c + fdxo_42_c <=> co2_c + fdxr_42_c + h_c + succoa_c'}
23dhb_c	2,3-Dihydroxybenzoate	aromatics	5.38462	4.39189	{}	4.65649	{'PPDK': 'atp_c + pi_c + pyr_c --> amp_c + h_c + pep_c + ppi_c', 'PFK_ppi': 'f6p_c + ppi_c <=> fdp_c + h_c + pi_c', 'FRDO6r': 'fdxr_42_c + h_c + nad_c <=> fdxo_42_c + nadh_c', 'OOR2r': 'akg_c + coa_c + fdxo_42_c <=> co2_c + fdxr_42_c + h_c + succoa_c'}
adpoh_c	2-Hydroxyadipic Acid	organic acids	5.83333	5.04386	{'ADPOHc': '2oxoadp_c + h_c + nadh_c <=> adpoh_c + nad_c', 'HICITD': 'hicit_c + nad_c --> 2oxoadp_c + co2_c + 3.0 h_c + nadh_c', 'AACT': 'accoa_c + akg_c + h2o_c + 2.0 h_c <=> coa_c + hcit_c', 'HCITI': 'hcit_c <=> hicit_c'}	5.64815	{'FRDO5r': 'fdxr_42_c + h_c + nadp_c <=> fdxo_42_c + nadph_c', 'ADPOHc': '2oxoadp_c + h_c + nadh_c <=> adpoh_c + nad_c', 'OOR2r': 'akg_c + coa_c + fdxo_42_c <=> co2_c + fdxr_42_c + h_c + succoa_c', 'HICITD': 'hicit_c + nad_c --> 2oxoadp_c + co2_c + 3.0 h_c + nadh_c', 'AACT': 'accoa_c + akg_c + h2o_c + 2.0 h_c <=> coa_c + hcit_c', 'HCITI': 'hcit_c <=> hicit_c'}
chor_c	Chorismate	organic acids	3.68421	3.16302	{}	3.37017	{'FRDO6r': 'fdxr_42_c + h_c + nad_c <=> fdxo_42_c + nadh_c', 'OOR2r': 'akg_c + coa_c + fdxo_42_c <=> co2_c + fdxr_42_c + h_c + succoa_c'}
L2aadp_c	L 2 Aminoadipate C6H10NO4	amino acids	5.83333	5.22936	{'AASAD3': 'L2aadp6sa_c + h2o_c + nad_c --> L2aadp_c + 2.0 h_c + nadh_c', 'LAT': 'akg_c + lys__L_c <=> L2aadp6sa_c + glu__L_c'}	5.64815	{'FRDO6r': 'fdxr_42_c + h_c + nad_c <=> fdxo_42_c + nadh_c', 'OOR2r': 'akg_c + coa_c + fdxo_42_c <=> co2_c + fdxr_42_c + h_c + succoa_c', 'HICITD': 'hicit_c + nad_c --> 2oxoadp_c + co2_c + 3.0 h_c + nadh_c', 'AACT': 'accoa_c + akg_c + h2o_c + 2.0 h_c <=> coa_c + hcit_c', 'AATA': '2oxoadp_c + glu__L_c <=> L2aadp_c + akg_c', 'HCITI': 'hcit_c <=> hicit_c'}
34dhcinm_c	3,4-Dihydroxy-trans-cinnamate	aromatics	3.88889	3.16302	{'T4HCINNOX': '2.0 T4hcinnm_c + o2_c --> 2.0 34dhcinm_c', 'T4HCINNMFM': '34hpl_m --> T4hcinnm_m + h2o_m', 'HMR_6782': '34hpp_c + h_c + nadh_c --> 34hpl_c + nad_c'}	3.37017	{'PDHe2r': 'adhlam_m + coa_m <=> accoa_m + dhlam_m', 'FRDO5r': 'fdxr_42_c + h_c + nadp_c <=> fdxo_42_c + nadph_c', 'T4HCINNOX': '2.0 T4hcinnm_c + o2_c --> 2.0 34dhcinm_c', 'PDHe2': 'adhlam_m + coa_m + h_m --> accoa_m + dhlam_m', 'T4HCINNMFM': '34hpl_m --> T4hcinnm_m + h2o_m', 'OOR2r': 'akg_c + coa_c + fdxo_42_c <=> co2_c + fdxr_42_c + h_c + succoa_c', 'HMR_6782': '34hpp_c + h_c + nadh_c --> 34hpl…
etoh_c	Ethanol	alcohols	11.6667	11.6667	{}	11.6667	{}
pea_c	Phenylethyl alcohol	alcohols	3.5	3.11005	{'AALDH': 'h_c + nadh_c + pacald_c <=> nad_c + pea_c', 'PPYRDC': 'h_c + phpyr_c --> co2_c + pacald_c'}	3.24468	{'FRDO6r': 'fdxr_42_c + h_c + nad_c <=> fdxo_42_c + nadh_c', 'OOR2r': 'akg_c + coa_c + fdxo_42_c <=> co2_c + fdxr_42_c + h_c + succoa_c', 'AALDH': 'h_c + nadh_c + pacald_c <=> nad_c + pea_c', 'PPYRDC': 'h_c + phpyr_c --> co2_c + pacald_c'}
pprdn_c	Piperideine	amines	5.38462	5.06667	{'DAPAT': '15dap_c + akg_c --> glu__L_c + h2o_c + h_c + pprdn_c'}	5.12605	{'DAPAT': '15dap_c + akg_c --> glu__L_c + h2o_c + h_c + pprdn_c', 'FRDO6r': 'fdxr_42_c + h_c + nad_c <=> fdxo_42_c + nadh_c', 'OOR2r': 'akg_c + coa_c + fdxo_42_c <=> co2_c + fdxr_42_c + h_c + succoa_c'}
male_c	Maleate	organic acids	11.6667	10.5691	{'MALEI': 'male_c <=> fum_c'}	11.2963	{'FRDO5r': 'fdxr_42_c + h_c + nadp_c <=> fdxo_42_c + nadph_c', 'MALEI': 'male_c <=> fum_c', 'OOR2r': 'akg_c + coa_c + fdxo_42_c <=> co2_c + fdxr_42_c + h_c + succoa_c'}
ccmuac_c	Cis,cis-Muconate	organic acids	6.36364	3.86667	{'CATDOX': 'catechol_c + o2_c --> ccmuac_c + 2.0 h_c', 'ANDO1': 'anth_c + nadh_c + o2_c --> catechol_c + co2_c + nad_c + nh3_c', 'ASNS3': 'asp__L_c + atp_c + nh3_c --> adp_c + asn__L_c + pi_c'}	4.95935	{'PCADYOX': '34dhbz_c + o2_c --> CCbuttc_c + 2.0 h_c', 'FRDO5r': 'fdxr_42_c + h_c + nadp_c <=> fdxo_42_c + nadph_c', '4CMLCL_kt': '4cml_c + h_c --> 5odhf2a_c + co2_c', 'DHSKDH': '3dhsk_c --> 34dhbz_c + h2o_c', 'OOR2r': 'akg_c + coa_c + fdxo_42_c <=> co2_c + fdxr_42_c + h_c + succoa_c', 'MUCCYCI': 'ccmuac_c + h_c <=> mucl_c', 'MUCLI': 'mucl_c <=> 5odhf2a_c', 'MUCCY_kt': 'CCbuttc_c + h_c --> 4cml_c…
gam1p_c	D-Glucosamine 1-phosphate	glycans	5.83333	5.11811	{}	5.25862	{'FRDO6r': 'fdxr_42_c + h_c + nad_c <=> fdxo_42_c + nadh_c', 'OOR2r': 'akg_c + coa_c + fdxo_42_c <=> co2_c + fdxr_42_c + h_c + succoa_c'}
15dap_c	1,5-Diaminopentane	amines	5	4.82143	{}	4.83051	{'PFK_ppi': 'f6p_c + ppi_c <=> fdp_c + h_c + pi_c', 'HICITD': 'hicit_c + nad_c --> 2oxoadp_c + co2_c + 3.0 h_c + nadh_c', 'AACT': 'accoa_c + akg_c + h2o_c + 2.0 h_c <=> coa_c + hcit_c', 'AATA': '2oxoadp_c + glu__L_c <=> L2aadp_c + akg_c', 'AASAD2': 'L2aadp_c + atp_c + h_c + nadh_c --> L2aadp6sa_c + amp_c + nad_c + ppi_c', 'LAT': 'akg_c + lys__L_c <=> L2aadp6sa_c + glu__L_c', 'HCITI': 'hcit_c <=> …
dopa_c	Dopamine	aromatics	3.88889	3.16302	{'TYRDOPO': 'o2_c + 2.0 tyr__L_c --> 2.0 34dhphe_c', '3HLYTCL': '34dhphe_c + h_c --> co2_c + dopa_c'}	3.37017	{'HMR_6729': '2.0 h_c + o2_c + tyr__L_c --> 34dhphe_c + h2o_c', 'FRDO6r': 'fdxr_42_c + h_c + nad_c <=> fdxo_42_c + nadh_c', '3HLYTCL': '34dhphe_c + h_c --> co2_c + dopa_c', 'OOR2r': 'akg_c + coa_c + fdxo_42_c <=> co2_c + fdxr_42_c + h_c + succoa_c'}
phe__L_c	L-Phenylalanine	amino acids	3.5	3.11005	{}	3.24468	{'FRDO6r': 'fdxr_42_c + h_c + nad_c <=> fdxo_42_c + nadh_c', 'OOR2r': 'akg_c + coa_c + fdxo_42_c <=> co2_c + fdxr_42_c + h_c + succoa_c'}
fum_c	Fumarate	organic acids	11.6667	10.5691	{}	11.2963	{'FRDO5r': 'fdxr_42_c + h_c + nadp_c <=> fdxo_42_c + nadph_c', 'OOR2r': 'akg_c + coa_c + fdxo_42_c <=> co2_c + fdxr_42_c + h_c + succoa_c'}
glyc3p_c	Glycerol 3-phosphate	organic acids	10	9.31034	{}	9.31034	{}
catechol_c	Catechol	aromatics	5.38462	4.08451	{'SALCOD': '2.0 h_c + nadh_c + o2_c + salc_c --> catechol_c + co2_c + h2o_c + nad_c', 'SALCS': 'chor_c --> pyr_c + salc_c'}	4.19689	{'PPDK': 'atp_c + pi_c + pyr_c --> amp_c + h_c + pep_c + ppi_c', 'PFK_ppi': 'f6p_c + ppi_c <=> fdp_c + h_c + pi_c', 'SALCOD': '2.0 h_c + nadh_c + o2_c + salc_c --> catechol_c + co2_c + h2o_c + nad_c', 'SALCS': 'chor_c --> pyr_c + salc_c'}
lys__L_c	L-Lysine	amino acids	5	4.82143	{}	4.83051	{'PFK_ppi': 'f6p_c + ppi_c <=> fdp_c + h_c + pi_c', 'HICITD': 'hicit_c + nad_c --> 2oxoadp_c + co2_c + 3.0 h_c + nadh_c', 'AACT': 'accoa_c + akg_c + h2o_c + 2.0 h_c <=> coa_c + hcit_c', 'AATA': '2oxoadp_c + glu__L_c <=> L2aadp_c + akg_c', 'AASAD2': 'L2aadp_c + atp_c + h_c + nadh_c --> L2aadp6sa_c + amp_c + nad_c + ppi_c', 'LAT': 'akg_c + lys__L_c <=> L2aadp6sa_c + glu__L_c', 'HCITI': 'hcit_c <=> …
4hba_c	4-Hydroxy-benzyl alcohol	aromatics	4.375	1.24424	{'THZPSN_1': 'atp_c + cys__L_c + dxyl5p_c + tyr__L_c --> 4hba_c + 4mpetz_c + ala__L_c + amp_c + co2_c + h2o_c + ppi_c'}	3.86635	{'COCOAHA': 'coucoa_c + h2o_c --> 4hbald_c + accoa_c', 'PPDK': 'atp_c + pi_c + pyr_c --> amp_c + h_c + pep_c + ppi_c', 'PFK_ppi': 'f6p_c + ppi_c <=> fdp_c + h_c + pi_c', '4CMCOAS': 'T4hcinnm_c + atp_c + coa_c --> amp_c + coucoa_c + ppi_c', 'SUCLm': 'atp_m + coa_m + h_m + succ_m <=> adp_m + pi_m + succoa_m', 'POR': 'coa_c + fdxo_42_c + pyr_c <=> accoa_c + co2_c + fdxr_42_c + h_c', 'FRDO6r': 'fdxr_…
val__L_c	L-Valine	amino acids	5.83333	5.53398	{}	5.83333	{'FRDO6r': 'fdxr_42_c + h_c + nad_c <=> fdxo_42_c + nadh_c', 'OOR2r': 'akg_c + coa_c + fdxo_42_c <=> co2_c + fdxr_42_c + h_c + succoa_c'}
4hbz_c	4-Hydroxybenzoate	aromatics	5	4.29043	{}	4.42029	{'PPDK': 'atp_c + pi_c + pyr_c --> amp_c + h_c + pep_c + ppi_c', 'PFK_ppi': 'f6p_c + ppi_c <=> fdp_c + h_c + pi_c', 'FRDO6r': 'fdxr_42_c + h_c + nad_c <=> fdxo_42_c + nadh_c', 'OOR2r': 'akg_c + coa_c + fdxo_42_c <=> co2_c + fdxr_42_c + h_c + succoa_c'}
rbt_c	Ribitol	alcohols	6.36364	6.01852	{'RBTDG': 'nad_c + rbt_c <=> h_c + nadh_c + rbl__D_c'}	6.0396	{'FRDO5r': 'fdxr_42_c + h_c + nadp_c <=> fdxo_42_c + nadph_c', 'r0796': 'h_c + nadh_c + rib__D_c <=> nad_c + rbt_c', 'OOR2r': 'akg_c + coa_c + fdxo_42_c <=> co2_c + fdxr_42_c + h_c + succoa_c'}
phlac_c	Phenyllactate	organic acids	3.5	3.11005	{'PHLAC': 'nad_c + phlac_c <=> h_c + nadh_c + phpyr_c'}	3.24468	{'FRDO5r': 'fdxr_42_c + h_c + nadp_c <=> fdxo_42_c + nadph_c', 'PHLAC': 'nad_c + phlac_c <=> h_c + nadh_c + phpyr_c', 'OOR2r': 'akg_c + coa_c + fdxo_42_c <=> co2_c + fdxr_42_c + h_c + succoa_c'}
nrpphr_c	Norepinephrine	aromatics	4.11765	3.11005	{'GTHDH': 'dhdascb_c + 2.0 gthrd_c --> ascb__L_c + gthox_c', 'TYRDOPO': 'o2_c + 2.0 tyr__L_c --> 2.0 34dhphe_c', '3HLYTCL': '34dhphe_c + h_c --> co2_c + dopa_c', 'DOPABMO_1': 'ascb__L_c + dopa_c + h_c + o2_c --> dhdascb_c + h2o_c + nrpphr_c'}	3.24468	{'GTHDH': 'dhdascb_c + 2.0 gthrd_c --> ascb__L_c + gthox_c', 'HMR_6729': '2.0 h_c + o2_c + tyr__L_c --> 34dhphe_c + h2o_c', 'FRDO5r': 'fdxr_42_c + h_c + nadp_c <=> fdxo_42_c + nadph_c', '3HLYTCL': '34dhphe_c + h_c --> co2_c + dopa_c', 'OOR2r': 'akg_c + coa_c + fdxo_42_c <=> co2_c + fdxr_42_c + h_c + succoa_c', 'DOPABMO_1': 'ascb__L_c + dopa_c + h_c + o2_c --> dhdascb_c + h2o_c + nrpphr_c'}
pad_c	2 Phenylacetamide C8H9NO	amines	3.88889	3.11005	{'AOP': 'phe__L_c --> pad_c'}	3.24468	{'FRDO6r': 'fdxr_42_c + h_c + nad_c <=> fdxo_42_c + nadh_c', 'OOR2r': 'akg_c + coa_c + fdxo_42_c <=> co2_c + fdxr_42_c + h_c + succoa_c', 'AOP': 'phe__L_c --> pad_c'}
pphn_c	Prephenate	organic acids	3.68421	3.16302	{}	3.37017	{'FRDO6r': 'fdxr_42_c + h_c + nad_c <=> fdxo_42_c + nadh_c', 'OOR2r': 'akg_c + coa_c + fdxo_42_c <=> co2_c + fdxr_42_c + h_c + succoa_c'}
btoh_c	Butanol	alcohols	5.83333	5.83333	{'ALCD4': 'btoh_c + nad_c <=> btal_c + h_c + nadh_c', 'BTCOARx': 'btcoa_c + h_c + nadh_c --> btal_c + coa_c + nad_c'}	5.83333	{'ALCD4': 'btoh_c + nad_c <=> btal_c + h_c + nadh_c', 'BTCOARx': 'btcoa_c + h_c + nadh_c --> btal_c + coa_c + nad_c'}
4adcho_c	4-amino-4-deoxychorismate	organic acids	3.68421	3.13253	{}	3.37017	{'PABB': 'chor_c + nh4_c --> 4adcho_c + h2o_c', 'FRDO5r': 'fdxr_42_c + h_c + nadp_c <=> fdxo_42_c + nadph_c', 'OOR2r': 'akg_c + coa_c + fdxo_42_c <=> co2_c + fdxr_42_c + h_c + succoa_c'}
tyr__L_c	L-Tyrosine	amino acids	3.68421	3.16302	{}	3.37017	{'FRDO6r': 'fdxr_42_c + h_c + nad_c <=> fdxo_42_c + nadh_c', 'OOR2r': 'akg_c + coa_c + fdxo_42_c <=> co2_c + fdxr_42_c + h_c + succoa_c'}
lald__L_c	L-Lactaldehyde	aldehydes	10	9.31034	{}	10	{'GLYCDH': 'glyc_c --> 3hppnl_c + h2o_c', '13PPDH2_1': 'h_c + lald__L_c + nadph_c <=> 13ppd_c + nadp_c'}
4hoxpac_c	4 Hydroxyphenylacetic acid C8H8O3	organic acids	4.11765	3.27456	{'4HALDD_1': '4hoxpacd_c + h2o_c + nad_c --> 4hoxpac_c + 2.0 h_c + nadh_c', 'C4HP': '34hpp_c + h_c --> 4hoxpacd_c + co2_c'}	3.65269	{'4PHACTE_1': 'h2o_c + hphaccoa_c --> 4hoxpac_c + coa_c', 'FRDO6r': 'fdxr_42_c + h_c + nad_c <=> fdxo_42_c + nadh_c', 'OOR2r': 'akg_c + coa_c + fdxo_42_c <=> co2_c + fdxr_42_c + h_c + succoa_c', 'IOR3b': '34hpp_c + coa_c + fdxo_42_c --> co2_c + fdxr_42_c + h_c + hphaccoa_c'}
pacald_c	Phenylacetaldehyde	aldehydes	3.68421	3.16302	{'PPYRDC': 'h_c + phpyr_c --> co2_c + pacald_c'}	3.37017	{'FRDO6r': 'fdxr_42_c + h_c + nad_c <=> fdxo_42_c + nadh_c', 'OOR2r': 'akg_c + coa_c + fdxo_42_c <=> co2_c + fdxr_42_c + h_c + succoa_c', 'PPYRDC': 'h_c + phpyr_c --> co2_c + pacald_c'}
fc1p_c	L-Fuculose 1-phosphate	glycans	5.38462	4.95413	{}	5.12605	{'FRDO5r': 'fdxr_42_c + h_c + nadp_c <=> fdxo_42_c + nadph_c', 'GLYCDH': 'glyc_c --> 3hppnl_c + h2o_c', 'OOR2r': 'akg_c + coa_c + fdxo_42_c <=> co2_c + fdxr_42_c + h_c + succoa_c', '13PPDH2_1': 'h_c + lald__L_c + nadph_c <=> 13ppd_c + nadp_c'}
ppap_c	Propanoyl phosphate	organic acids	10	9.34426	{}	10	{'MMSAD2': 'coa_c + nad_c + ppal_c <=> h_c + nadh_c + ppcoa_c', 'GLYCDH': 'glyc_c --> 3hppnl_c + h2o_c', '13PPDH2_1': 'h_c + lald__L_c + nadph_c <=> 13ppd_c + nadp_c', 'PPDD': '12ppd__S_c --> h2o_c + ppal_c'}
salc_c	Salicylate	aromatics	5	4.29043	{'SALCS': 'chor_c --> pyr_c + salc_c'}	4.42029	{'PPDK': 'atp_c + pi_c + pyr_c --> amp_c + h_c + pep_c + ppi_c', 'PFK_ppi': 'f6p_c + ppi_c <=> fdp_c + h_c + pi_c', 'FRDO6r': 'fdxr_42_c + h_c + nad_c <=> fdxo_42_c + nadh_c', 'SALCS': 'chor_c --> pyr_c + salc_c', 'OOR2r': 'akg_c + coa_c + fdxo_42_c <=> co2_c + fdxr_42_c + h_c + succoa_c'}
5aptn_c	5-Aminopentanoate	organic acids	5.83333	4.82143	{'DAPO': '15dap_c + o2_c --> 5aptn_c + h_c + nh4_c'}	5.44643	{'DAPAT': '15dap_c + akg_c --> glu__L_c + h2o_c + h_c + pprdn_c', 'FRDO6r': 'fdxr_42_c + h_c + nad_c <=> fdxo_42_c + nadh_c', 'PPRDNDH': '2.0 h2o_c + nad_c + pprdn_c --> 5aptn_c + h_c + nadh_c', 'OOR2r': 'akg_c + coa_c + fdxo_42_c <=> co2_c + fdxr_42_c + h_c + succoa_c'}
galt1p_c	Galactitol 1-phosphate	glycans	5.38462	5.05837	{'GAL6PI': 'dgal6p_c <=> tag6p__D_c', 'A6PAG': 'atp_c + gal_c --> adp_c + dgal6p_c + h_c'}	5.12605	{'GAL6PI': 'dgal6p_c <=> tag6p__D_c', 'FRDO5r': 'fdxr_42_c + h_c + nadp_c <=> fdxo_42_c + nadph_c', 'A6PAG': 'atp_c + gal_c --> adp_c + dgal6p_c + h_c', 'OOR2r': 'akg_c + coa_c + fdxo_42_c <=> co2_c + fdxr_42_c + h_c + succoa_c'}
12ppd__S_c	(S)-Propane-1,2-diol	alcohols	8.75	8.30769	{}	8.75	{'GLYCDH': 'glyc_c --> 3hppnl_c + h2o_c', '13PPDH2_1': 'h_c + lald__L_c + nadph_c <=> 13ppd_c + nadp_c'}
T4hcinnm_c	Trans 4 Hydroxycinnamate C9H7O3	aromatics	3.68421	3.16302	{'T4HCINNMFM': '34hpl_m --> T4hcinnm_m + h2o_m', 'HMR_6782': '34hpp_c + h_c + nadh_c --> 34hpl_c + nad_c'}	3.37017	{'FRDO5r': 'fdxr_42_c + h_c + nadp_c <=> fdxo_42_c + nadph_c', 'T4HCINNMFM': '34hpl_m --> T4hcinnm_m + h2o_m', 'OOR2r': 'akg_c + coa_c + fdxo_42_c <=> co2_c + fdxr_42_c + h_c + succoa_c', 'HMR_6782': '34hpp_c + h_c + nadh_c --> 34hpl_c + nad_c'}
man_c	D-Mannose	aldehydes	5.83333	5.2	{}	5.44643	{'FRDO6r': 'fdxr_42_c + h_c + nad_c <=> fdxo_42_c + nadh_c', 'OOR2r': 'akg_c + coa_c + fdxo_42_c <=> co2_c + fdxr_42_c + h_c + succoa_c'}
lac__L_c	L-Lactate	organic acids	11.6667	10.2362	{}	11.2963	{'MALLAC': 'h_c + mal__L_c --> co2_c + lac__L_c', 'FRDO5r': 'fdxr_42_c + h_c + nadp_c <=> fdxo_42_c + nadph_c', 'OOR2r': 'akg_c + coa_c + fdxo_42_c <=> co2_c + fdxr_42_c + h_c + succoa_c'}
dopaqn_c	L-dopaquinone	ketones	4.11765	3.16302	{'HMR_6874': 'o2_c + tyr__L_c --> dopaqn_c + h2o_c'}	3.50575	{'HMR_6729': '2.0 h_c + o2_c + tyr__L_c --> 34dhphe_c + h2o_c', 'HMR_6876': '2c23dh56dhoxin_c + dopaqn_c <=> 34dhphe_c + L_dpchrm_c', 'FRDO6r': 'fdxr_42_c + h_c + nad_c <=> fdxo_42_c + nadh_c', 'OOR2r': 'akg_c + coa_c + fdxo_42_c <=> co2_c + fdxr_42_c + h_c + succoa_c', 'RE3198C': 'L_dpchrm_c + h_c + nadh_c <=> 2c23dh56dhoxin_c + nad_c'}
quln_c	Quinolinate	organic acids	6.36364	5.28455	{}	5.80952	{'HDR3': 'fdxr_42_c + 4.0 h_c + 4.0 lplarg_c + mql8_c + 2.0 nadph_c <=> 4.0 dhlplarg_c + fdxo_42_c + mqn8_c + 2.0 nadp_c', 'FRDO6r': 'fdxr_42_c + h_c + nad_c <=> fdxo_42_c + nadh_c', 'OOR2r': 'akg_c + coa_c + fdxo_42_c <=> co2_c + fdxr_42_c + h_c + succoa_c', 'LPD5': 'dhlplarg_c + nad_c --> h_c + lplarg_c + nadh_c'}
dhdascb_c	Dehydroascorbate	organic acids	7.77778	5.21552	{'GALDH_c': 'gal__L_c + nad_c --> gal14lac_c + h_c + nadh_c', 'CYOOm': '4.0 focytc_m + 6.0 h_m + o2_m --> 4.0 ficytc_m + 2.0 h2o_m + 6.0 h_c', 'ASCBPOX_c': 'ascb__L_c + h2o2_c + h_c --> dhdascb_c + 2.0 h2o_c', 'GLACDH_m': '2.0 ficytc_m + gal14lac_m --> ascb__L_m + 2.0 focytc_m + 3.0 h_m', 'GAL1PP_c': 'gal1p_c + h2o_c --> gal__L_c + pi_c'}	5.80952	{'GALDH_c': 'gal__L_c + nad_c --> gal14lac_c + h_c + nadh_c', 'CYOOm': '4.0 focytc_m + 6.0 h_m + o2_m --> 4.0 ficytc_m + 2.0 h2o_m + 6.0 h_c', 'SOR': '2.0 h_c + 2.0 o2_c --> h2o2_c', 'ASCBPOX_c': 'ascb__L_c + h2o2_c + h_c --> dhdascb_c + 2.0 h2o_c', 'GLACDH_m': '2.0 ficytc_m + gal14lac_m --> ascb__L_m + 2.0 focytc_m + 3.0 h_m', 'FRDO6r': 'fdxr_42_c + h_c + nad_c <=> fdxo_42_c + nadh_c', 'OOR2r': …
mal__L_c	L-Malate	organic acids	11.6667	10.5691	{}	11.2963	{'FRDO5r': 'fdxr_42_c + h_c + nadp_c <=> fdxo_42_c + nadph_c', 'OOR2r': 'akg_c + coa_c + fdxo_42_c <=> co2_c + fdxr_42_c + h_c + succoa_c'}
asp__L_c	L-Aspartate	amino acids	11.6667	10.5691	{}	11.2963	{'FRDO6r': 'fdxr_42_c + h_c + nad_c <=> fdxo_42_c + nadh_c', 'OOR2r': 'akg_c + coa_c + fdxo_42_c <=> co2_c + fdxr_42_c + h_c + succoa_c'}
phpyr_c	Phenylpyruvate	organic acids	3.68421	3.16302	{}	3.37017	{'FRDO6r': 'fdxr_42_c + h_c + nad_c <=> fdxo_42_c + nadh_c', 'OOR2r': 'akg_c + coa_c + fdxo_42_c <=> co2_c + fdxr_42_c + h_c + succoa_c'}
12ppd__R_c	(R)-Propane-1,2-diol	alcohols	8.75	8.30769	{}	8.75	{'GLYCDH': 'glyc_c --> 3hppnl_c + h2o_c', 'ALCD22_L': 'lald__L_c + nad_c --> h_c + mthgxl_c + nadh_c', '13PPDH2_1': 'h_c + lald__L_c + nadph_c <=> 13ppd_c + nadp_c'}
dgal6p_c	D-Galactose 6-phosphate	glycans	5.83333	5.2	{'A6PAG': 'atp_c + gal_c --> adp_c + dgal6p_c + h_c'}	5.44643	{'A6PAG': 'atp_c + gal_c --> adp_c + dgal6p_c + h_c', 'FRDO6r': 'fdxr_42_c + h_c + nad_c <=> fdxo_42_c + nadh_c', 'OOR2r': 'akg_c + coa_c + fdxo_42_c <=> co2_c + fdxr_42_c + h_c + succoa_c'}
34dhphe_c	3,4-Dihydroxy-L-phenylalanine	aromatics	3.88889	3.16302	{'TYRDOPO': 'o2_c + 2.0 tyr__L_c --> 2.0 34dhphe_c'}	3.37017	{'HMR_6729': '2.0 h_c + o2_c + tyr__L_c --> 34dhphe_c + h2o_c', 'FRDO6r': 'fdxr_42_c + h_c + nad_c <=> fdxo_42_c + nadh_c', 'OOR2r': 'akg_c + coa_c + fdxo_42_c <=> co2_c + fdxr_42_c + h_c + succoa_c'}
succ_c	Succinate	organic acids	10	10	{}	10	{}
xylt_c	Xylitol C5H12O5	alcohols	6.36364	6.01852	{'XYLTD_D': 'nad_c + xylt_c <=> h_c + nadh_c + xylu__D_c', 'AL4D': 'arabl__D_c + nad_c --> h_c + nadh_c + xylu__D_c', 'ALDR': 'arab__D_c + h_c + nadph_c --> arabl__D_c + nadp_c'}	6.0396	{'XYLTD_D': 'nad_c + xylt_c <=> h_c + nadh_c + xylu__D_c', 'FRDO6r': 'fdxr_42_c + h_c + nad_c <=> fdxo_42_c + nadh_c', 'AL4D': 'arabl__D_c + nad_c --> h_c + nadh_c + xylu__D_c', 'OOR2r': 'akg_c + coa_c + fdxo_42_c <=> co2_c + fdxr_42_c + h_c + succoa_c', 'ALDR': 'arab__D_c + h_c + nadph_c --> arabl__D_c + nadp_c'}
gal__L_c	L-Galactose	glycans	5.83333	5.2	{'GAL1PP_c': 'gal1p_c + h2o_c --> gal__L_c + pi_c'}	5.44643	{'FRDO5r': 'fdxr_42_c + h_c + nadp_c <=> fdxo_42_c + nadph_c', 'OOR2r': 'akg_c + coa_c + fdxo_42_c <=> co2_c + fdxr_42_c + h_c + succoa_c', 'GAL1PP_c': 'gal1p_c + h2o_c --> gal__L_c + pi_c'}
hmcr_c	Homocitrulline	amino acids	5	4.65517	{'HMCRNc': 'cbp_c + lys__L_c <=> h_c + hmcr_c + pi_c'}	4.67213	{'PFK_ppi': 'f6p_c + ppi_c <=> fdp_c + h_c + pi_c', 'HICITD': 'hicit_c + nad_c --> 2oxoadp_c + co2_c + 3.0 h_c + nadh_c', 'AACT': 'accoa_c + akg_c + h2o_c + 2.0 h_c <=> coa_c + hcit_c', 'HMCRNc': 'cbp_c + lys__L_c <=> h_c + hmcr_c + pi_c', 'AATA': '2oxoadp_c + glu__L_c <=> L2aadp_c + akg_c', 'AASAD2': 'L2aadp_c + atp_c + h_c + nadh_c --> L2aadp6sa_c + amp_c + nad_c + ppi_c', 'LAT': 'akg_c + lys__…
selcys_c	Selenocysteine	amino acids	11.6667	7.82609	{'ACSERL_c': 'acser_c + seln_c --> ac_c + selcys_c'}	8.30769	{'ACSERL_c': 'acser_c + seln_c --> ac_c + selcys_c'}
glcr_c	D-Glucarate	organic acids	7.77778	5.5794	{'GLCURDH': 'glcur_c + h2o_c + nad_c <=> glcr_c + 2.0 h_c + nadh_c', 'UDPGNP': 'h2o_c + udpglcur_c --> glcur_c + h_c + udp_c'}	6.7033	{'PFK_ppi': 'f6p_c + ppi_c <=> fdp_c + h_c + pi_c', '2DHPFALDL': '2dhp_c <=> 3mob_c + fald_c', 'POR': 'coa_c + fdxo_42_c + pyr_c <=> accoa_c + co2_c + fdxr_42_c + h_c', 'FRDO6r': 'fdxr_42_c + h_c + nad_c <=> fdxo_42_c + nadh_c', 'GLCURDH': 'glcur_c + h2o_c + nad_c <=> glcr_c + 2.0 h_c + nadh_c', 'UDPGNP': 'h2o_c + udpglcur_c --> glcur_c + h_c + udp_c', 'RU5PS': 'fald_c + ru5p__D_c --> ah6p__D_c',…
mnl_c	D-Mannitol	alcohols	5.38462	5.05837	{'MNLDHr': 'mnl_c + nad_c <=> h_c + man_c + nadh_c'}	5.12605	{'FRDO6r': 'fdxr_42_c + h_c + nad_c <=> fdxo_42_c + nadh_c', 'OOR2r': 'akg_c + coa_c + fdxo_42_c <=> co2_c + fdxr_42_c + h_c + succoa_c', 'MNLDHr': 'mnl_c + nad_c <=> h_c + man_c + nadh_c'}
ppa_c	Propionate (n-C3:0)	fatty acids and lipids	10	10	{}	10	{}
ala__L_c	L-Alanine	amino acids	11.6667	11.068	{}	11.6667	{'FRDO6r': 'fdxr_42_c + h_c + nad_c <=> fdxo_42_c + nadh_c', 'OOR2r': 'akg_c + coa_c + fdxo_42_c <=> co2_c + fdxr_42_c + h_c + succoa_c'}
pta_c	Pentanoate	fatty acids and lipids	5.38462	5.26718	{'VCOAD': 'fad_c + ptcoa_c <-- fadh2_c + pt2coa_c', 'VECOAH': '3hptcoa_c <=> h2o_c + pt2coa_c', 'VCACT': 'accoa_c + ppcoa_c <=> 3optcoa_c + coa_c', 'HVCD': '3optcoa_c + h_c + nadh_c <=> 3hptcoa_c + nad_c', 'FACOAE50': 'h2o_c + ptcoa_c --> coa_c + h_c + pta_c'}	5.38462	{'MMSAD2': 'coa_c + nad_c + ppal_c <=> h_c + nadh_c + ppcoa_c', 'GLYCDH': 'glyc_c --> 3hppnl_c + h2o_c', 'PKETX': 'pi_c + xu5p__D_c --> actp_c + g3p_c + h2o_c', 'VCOAD': 'fad_c + ptcoa_c <-- fadh2_c + pt2coa_c', 'VECOAH': '3hptcoa_c <=> h2o_c + pt2coa_c', '13PPDH2_1': 'h_c + lald__L_c + nadph_c <=> 13ppd_c + nadp_c', 'VCACT': 'accoa_c + ppcoa_c <=> 3optcoa_c + coa_c', 'PPDD': '12ppd__S_c --> h2o_…
glutar_c	Glutarate	organic acids	7	5.22936	{'APTNAT': '5aptn_c + akg_c <=> glu__L_c + oxptn_c', 'DAPO': '15dap_c + o2_c --> 5aptn_c + h_c + nh4_c', 'OXPTNDH_1': 'nad_c + oxptn_c --> glutar_c + nadh_c'}	6.22449	{'APTNAT': '5aptn_c + akg_c <=> glu__L_c + oxptn_c', 'DAPAT': '15dap_c + akg_c --> glu__L_c + h2o_c + h_c + pprdn_c', 'FRDO6r': 'fdxr_42_c + h_c + nad_c <=> fdxo_42_c + nadh_c', 'PPRDNDH': '2.0 h2o_c + nad_c + pprdn_c --> 5aptn_c + h_c + nadh_c', 'OXPTNDH_1': 'nad_c + oxptn_c --> glutar_c + nadh_c', 'OOR2r': 'akg_c + coa_c + fdxo_42_c <=> co2_c + fdxr_42_c + h_c + succoa_c'}
ala_B_c	Beta-Alanine	amino acids	11.6667	10.5691	{}	11.2963	{'FRDO6r': 'fdxr_42_c + h_c + nad_c <=> fdxo_42_c + nadh_c', 'OOR2r': 'akg_c + coa_c + fdxo_42_c <=> co2_c + fdxr_42_c + h_c + succoa_c'}
ppoh_c	1-Propanol	alcohols	7.77778	7.6	{'ALCD3ir': 'h_c + nadh_c + ppal_c <=> nad_c + ppoh_c', 'MMSAD2': 'coa_c + nad_c + ppal_c <=> h_c + nadh_c + ppcoa_c'}	7.77778	{'ALCD3ir': 'h_c + nadh_c + ppal_c <=> nad_c + ppoh_c', 'GLYCDH': 'glyc_c --> 3hppnl_c + h2o_c', '13PPDH2_1': 'h_c + lald__L_c + nadph_c <=> 13ppd_c + nadp_c', 'PPDD': '12ppd__S_c --> h2o_c + ppal_c'}
skm_c	Shikimate	organic acids	5	4.46735	{}	4.69231	{'FRDO6r': 'fdxr_42_c + h_c + nad_c <=> fdxo_42_c + nadh_c', 'OOR2r': 'akg_c + coa_c + fdxo_42_c <=> co2_c + fdxr_42_c + h_c + succoa_c'}
tym_c	Tyramine	amines	3.68421	3.16302	{'TYRCBOX': 'h_c + tyr__L_c --> co2_c + tym_c'}	3.37017	{'FRDO6r': 'fdxr_42_c + h_c + nad_c <=> fdxo_42_c + nadh_c', 'OOR2r': 'akg_c + coa_c + fdxo_42_c <=> co2_c + fdxr_42_c + h_c + succoa_c', 'FRNDPR2r': 'fdxr_42_c + h_c + nadh_c + 2.0 nadp_c --> fdxo_42_c + nad_c + 2.0 nadph_c', 'TYRCBOX': 'h_c + tyr__L_c --> co2_c + tym_c'}
1btol_c	1-Butanol	alcohols	5.83333	5.83333	{'BTS_nadph': 'btal_c + h_c + nadph_c --> 1btol_c + nadp_c', 'BNOCA': 'btcoa_c + h_c + nadph_c --> btal_c + coa_c + nadp_c'}	5.83333	{'BTCOARx': 'btcoa_c + h_c + nadh_c --> btal_c + coa_c + nad_c', 'BTS': 'btal_c + h_c + nadh_c --> 1btol_c + nad_c'}
peamn_c	Phenethylamine	amines	3.5	3.11005	{'PHYCBOXL': 'h_c + phe__L_c --> co2_c + peamn_c'}	3.24468	{'PHYCBOXL': 'h_c + phe__L_c --> co2_c + peamn_c', 'FRDO6r': 'fdxr_42_c + h_c + nad_c <=> fdxo_42_c + nadh_c', 'OOR2r': 'akg_c + coa_c + fdxo_42_c <=> co2_c + fdxr_42_c + h_c + succoa_c'}
but_c	Butyrate	fatty acids and lipids	7	7	{'BUTCT2': 'acac_c + btcoa_c --> aacoa_c + but_c'}	7	{'BUTCT2': 'acac_c + btcoa_c --> aacoa_c + but_c'}
ac_c	Acetate	organic acids	17.5	17.25	{}	17.5	{'FRDO6r': 'fdxr_42_c + h_c + nad_c <=> fdxo_42_c + nadh_c', 'OOR2r': 'akg_c + coa_c + fdxo_42_c <=> co2_c + fdxr_42_c + h_c + succoa_c'}

## Sheet: iML1515_glyc_anaerobic
Producibility and optimization for 300 products in E. coli using glycerol as the substrate under the anaerobic condition
product	product name	category	maximum theoretical yield(mmol/10mmol)	maximum theoretical yield(mmol/10mmol)	producibility_yield(mmol/10mmol)	heterologous reactions for synthesis	optimization_yield(mmol/10mmol)	heterologous reactions for optimization
13dampp_c	1 3 Diaminopropane	amines	8.75	8.75	0.55556	{'RE1897C': 'nad_c + spmd_c <=> CE5586_c + h_c + nadh_c', 'RE0691C': '4abutn_c <=> CE1944_c + h2o_c', 'RE1898C': 'CE5586_c <=> 13dampp_c + CE1944_c'}	5	{'CSPMDDH': 'aspsa_c + h_c + nadph_c + ptrc_c --> cspmd_c + h2o_c + nadp_c', 'NAR_syn_2': 'fdxo_2_2_c + h2o_c + no2_c <=> fdxrd_c + 2.0 h_c + no3_c', 'FNOR': '2.0 fdxrd_c + h_c + nadp_c <=> 2.0 fdxo_2_2_c + nadph_c', 'RE1897C': 'nad_c + spmd_c <=> CE5586_c + h_c + nadh_c', 'ORNTAC': 'acorn_c + glu__L_c <=> acglu_c + orn_c', 'RE0691C': '4abutn_c <=> CE1944_c + h2o_c', 'SSCOARy': 'h_c + nadph_c + s…
25dop_c	2,5-dioxopentanoate	organic acids	7.77778	7.77778	2.38095	{'DOPDH': '25dop_c + h2o_c + nadp_c <=> akg_c + 2.0 h_c + nadph_c'}	6.66667	{'OOR2r': 'akg_c + coa_c + fdxo_42_c <=> co2_c + fdxr_42_c + h_c + succoa_c', 'FRDO6r': 'fdxr_42_c + h_c + nad_c <=> fdxo_42_c + nadh_c', 'DOPDH': '25dop_c + h2o_c + nadp_c <=> akg_c + 2.0 h_c + nadph_c'}
2dhglcn_c	2-Dehydro-D-gluconate	organic acids	7	7	1.42857	{'2DHGLCNkt_tpp': '2dhglcn_p + h_p --> 2dhglcn_c + h_c', 'GADktpp': 'fad_c + glcn_p <=> 2dhglcn_p + fadh2_c'}	4	{'2DHGLCNkt_tpp': '2dhglcn_p + h_p --> 2dhglcn_c + h_c', 'GAD2ktpp': 'glcn_p + q8_c --> 2dhglcn_p + q8h2_c', 'NAR_syn_2': 'fdxo_2_2_c + h2o_c + no2_c <=> fdxrd_c + 2.0 h_c + no3_c', 'FNOR': '2.0 fdxrd_c + h_c + nadp_c <=> 2.0 fdxo_2_2_c + nadph_c'}
2hbut_c	2-Hydroxybutyrate	organic acids	7.77778	7.77778	5	{'LDH2': '2hbut_c + nad_c <=> 2obut_c + h_c + nadh_c'}	7.5	{'CITCIa': 'citm_c <=> citac_c + h2o_c', 'CITCIb': 'citac_c + h2o_c <=> r3mmal_c', 'ERTHMMOR': 'nad_c + r3mmal_c --> 2obut_c + co2_c + nadh_c', 'HSDA': 'hom__L_c --> 2obut_c + nh4_c', 'CITMS': 'accoa_c + h2o_c + pyr_c --> citm_c + coa_c + h_c', 'LDH2': '2hbut_c + nad_c <=> 2obut_c + h_c + nadh_c'}
2mbtoh_c	2 methyl 1 butanol C5H12O	alcohols	4.66667	4.66667	4	{'3MOPDC': '3mop_c + h_c --> 2mbald_c + co2_c', 'ALCD22xi': '2mbald_c + h_c + nadh_c --> 2mbtoh_c + nad_c'}	4.66667	{'HSDA': 'hom__L_c --> 2obut_c + nh4_c', '3MOPDC': '3mop_c + h_c --> 2mbald_c + co2_c', 'ALCD22xi': '2mbald_c + h_c + nadh_c --> 2mbtoh_c + nad_c'}
2mm__R_c	(R)-2-Methylmalate	organic acids	7.77778	7.77778	3.125	{'MMS': 'accoa_c + h2o_c + pyr_c --> 2mm__R_c + coa_c + h_c'}	7.5	{'OOR2r': 'akg_c + coa_c + fdxo_42_c <=> co2_c + fdxr_42_c + h_c + succoa_c', 'MMS': 'accoa_c + h2o_c + pyr_c --> 2mm__R_c + coa_c + h_c', 'FRDO6r': 'fdxr_42_c + h_c + nad_c <=> fdxo_42_c + nadh_c'}
2oxoadp_c	2 Oxoadipate C6H6O5	organic acids	6.36364	6.36364	1.85185	{'LAT': 'akg_c + lys__L_c <=> L2aadp6sa_c + glu__L_c', 'AATA': '2oxoadp_c + glu__L_c <=> L2aadp_c + akg_c', 'AASDH1_c': 'L2aadp6sa_c + h2o_c + nadp_c --> L2aadp_c + 2.0 h_c + nadph_c'}	5	{'HCITI': 'hcit_c <=> hicit_c', 'OOR2r': 'akg_c + coa_c + fdxo_42_c <=> co2_c + fdxr_42_c + h_c + succoa_c', 'AACT': 'accoa_c + akg_c + h2o_c + 2.0 h_c <=> coa_c + hcit_c', 'HICITD': 'hicit_c + nad_c --> 2oxoadp_c + co2_c + 3.0 h_c + nadh_c', 'FRDO5r': 'fdxr_42_c + h_c + nadp_c <=> fdxo_42_c + nadph_c', 'HYDFDN': 'fdxr_42_c + 3.0 h_c + nadh_c --> fdxo_42_c + 2.0 h2_c + nad_c'}
2ppoh_c	2-Propanol	alcohols	7.77778	7.77778	7.14286	{'ALCD20y': '2ppoh_c + nadp_c <=> acetone_c + h_c + nadph_c', 'ADCi': 'acac_c + h_c --> acetone_c + co2_c'}	7.77778	{'OOR2r': 'akg_c + coa_c + fdxo_42_c <=> co2_c + fdxr_42_c + h_c + succoa_c', 'ALCD20y': '2ppoh_c + nadp_c <=> acetone_c + h_c + nadph_c', 'FRDO6r': 'fdxr_42_c + h_c + nad_c <=> fdxo_42_c + nadh_c', 'ADCi': 'acac_c + h_c --> acetone_c + co2_c'}
34dhbald_c	3,4-dihydroxybenzaldehyde	aldehydes	5	5	0	{}	0	{}
34dhbz_c	3,4-Dihydroxybenzoate	aromatics	5.38462	5.38462	1.66667	{'DHSKDH': '3dhsk_c --> 34dhbz_c + h2o_c'}	3.52941	{'DHSKDH': '3dhsk_c --> 34dhbz_c + h2o_c', 'THIH': 'trdrd_c --> 2.0 h_c + trdox_c'}
3aap_c	3-acetamidopropanal	aldehydes	6.36364	6.36364	0	{}	0	{}
3aib_c	L-3-Amino-isobutanoate	amino acids	7.77778	7.77778	1.53846	{'DHPM2': '56dthm_c + h2o_c --> 3uib_c + h_c', 'r0330': 'h_c + nadh_c + thym_c --> 56dthm_c + nad_c', 'BUP': '3uib_c + h2o_c + 2.0 h_c --> 3aib_c + co2_c + nh4_c'}	4	{'NAR_syn_2': 'fdxo_2_2_c + h2o_c + no2_c <=> fdxrd_c + 2.0 h_c + no3_c', 'FNOR': '2.0 fdxrd_c + h_c + nadp_c <=> 2.0 fdxo_2_2_c + nadph_c', 'PFK_ppi': 'f6p_c + ppi_c <=> fdp_c + h_c + pi_c', 'DUTUP': 'dutp_c + uri_c <=> dudp_c + h_c + ump_c', 'DHPM2': '56dthm_c + h2o_c --> 3uib_c + h_c', 'BUP': '3uib_c + h2o_c + 2.0 h_c --> 3aib_c + co2_c + nh4_c', 'DURAD2': '56dthm_c + nadp_c <=> h_c + nadph_c …
3dsphgn_c	3 Dehydrosphinganine C18H38NO2	alcohols	1.37255	1.37255	1.37255	{'SERPT': 'h_c + pmtcoa_c + ser__L_c --> 3dsphgn_c + co2_c + coa_c'}	1.37255	{'SERPT': 'h_c + pmtcoa_c + ser__L_c --> 3dsphgn_c + co2_c + coa_c'}
3hmp_c	3-Hydroxy-2-methylpropanoate	organic acids	7.77778	7.77778	0	{}	0	{}
3mbald_c	3 Methylbutanal C5H10O	aldehydes	5	5	2.08333	{'4MOPDC': '4mop_c + h_c --> 3mbald_c + co2_c'}	5	{'4MOPDC': '4mop_c + h_c --> 3mbald_c + co2_c', 'OOR2r': 'akg_c + coa_c + fdxo_42_c <=> co2_c + fdxr_42_c + h_c + succoa_c', 'FRDO6r': 'fdxr_42_c + h_c + nad_c <=> fdxo_42_c + nadh_c'}
3mox4hoxm_c	3-Methoxy-4-hydroxymandelate	aromatics	3.88889	3.88889	0	{}	0	{}
3moxtyr_c	3-Methoxytyramine	aromatics	3.33333	3.33333	0	{}	0	{}
3oxoadp_c	3-Oxoadipate	organic acids	6.36364	6.36364	0	{}	0	{}
3pop_c	3-Phosphonopyruvate	organic acids	14	14	1.72414	{'HTHRPDH': 'nad_c + phthr_c --> 2a3pp_c + h_c + nadh_c', 'ADAPAT': 'glu__L_c + nal2a6o_c <=> akg_c + n6all26d_c', 'NALN6': '2a3pp_c + nal2a6o_c --> 3pop_c + n6all26d_c'}	5.45455	{'HTHRPDH': 'nad_c + phthr_c --> 2a3pp_c + h_c + nadh_c', 'NAR_syn_2': 'fdxo_2_2_c + h2o_c + no2_c <=> fdxrd_c + 2.0 h_c + no3_c', 'FNOR': '2.0 fdxrd_c + h_c + nadp_c <=> 2.0 fdxo_2_2_c + nadph_c', 'NALN6_1': 'glu__L_c + nal2a6o_c <=> akg_c + n6all26d_c', 'NALN6': '2a3pp_c + nal2a6o_c --> 3pop_c + n6all26d_c'}
3uib_c	3-Ureidoisobutyrate	organic acids	7.77778	7.77778	1.53846	{'DHPM2': '56dthm_c + h2o_c --> 3uib_c + h_c', 'r0330': 'h_c + nadh_c + thym_c --> 56dthm_c + nad_c'}	4	{'NAR_syn_2': 'fdxo_2_2_c + h2o_c + no2_c <=> fdxrd_c + 2.0 h_c + no3_c', 'FNOR': '2.0 fdxrd_c + h_c + nadp_c <=> 2.0 fdxo_2_2_c + nadph_c', 'PFK_ppi': 'f6p_c + ppi_c <=> fdp_c + h_c + pi_c', 'DUTUP': 'dutp_c + uri_c <=> dudp_c + h_c + ump_c', 'DHPM2': '56dthm_c + h2o_c --> 3uib_c + h_c', 'r0330': 'h_c + nadh_c + thym_c --> 56dthm_c + nad_c'}
4fumacac_c	4 Fumarylacetoacetate C8H6O6	organic acids	5	5	0	{}	0	{}
4mlacac_c	4 Maleylacetoacetate C8H6O6	organic acids	5	5	0	{}	0	{}
4pyrdx_c	4-Pyridoxate	vitamins	4.66667	4.66667	0	{}	0	{}
4tmeabut_c	4-Trimethylammoniobutanal	aldehydes	3.68421	3.68421	0	{}	0	{}
5hoxindact_c	5-Hydroxyindoleacetaldehyde	aromatics	3.33333	3.33333	0	{}	0	{}
5hoxindoa_c	5-Hydroxyindoleacetate	aromatics	3.5	3.5	0	{}	0	{}
5htrp_c	5-Hydroxy-L-tryptophan	amino acids	3.18182	3.18182	0	{}	0	{}
5oxpro_c	5-Oxoproline	organic acids	7.77778	7.77778	1.92308	{'r0568': 'glucys_c --> 5oxpro_c + cys__L_c'}	5	{'OOR2r': 'akg_c + coa_c + fdxo_42_c <=> co2_c + fdxr_42_c + h_c + succoa_c', 'r0568': 'glucys_c --> 5oxpro_c + cys__L_c', 'FRDO6r': 'fdxr_42_c + h_c + nad_c <=> fdxo_42_c + nadh_c'}
5pmev_c	R 5 Phosphomevalonate C6H10O7P	organic acids	5	5	2.38095	{'MEVK1_1': 'atp_c + mev__R_c --> 5pmev_c + adp_c', 'HMGCOAR': 'coa_c + mev__R_c + 2.0 nadp_c <=> 2.0 h_c + hmgcoa_c + 2.0 nadph_c', 'HMGCOAS': 'coa_c + h_c + hmgcoa_c <-- aacoa_c + accoa_c + h2o_c'}	4.28571	{'MEVK1_1': 'atp_c + mev__R_c --> 5pmev_c + adp_c', 'OOR2r': 'akg_c + coa_c + fdxo_42_c <=> co2_c + fdxr_42_c + h_c + succoa_c', 'FRDO6r': 'fdxr_42_c + h_c + nad_c <=> fdxo_42_c + nadh_c', 'MHGS': 'aacoa_c + accoa_c + h2o_c --> coa_c + hmgcoa_c', 'HMGCOAR': 'coa_c + mev__R_c + 2.0 nadp_c <=> 2.0 h_c + hmgcoa_c + 2.0 nadph_c'}
6hnac_c	6-Hydroxynicotinate	organic acids	7	7	0	{}	0	{}
6hoxmelatn_c	6hoxmelatn c	aromatics	2.5	2.5	0	{}	0	{}
C02356_c	(S)-2-Aminobutanoate	amino acids	7.77778	7.77778	5	{'RE2034C': 'C02356_c + akg_c <=> 2obut_c + glu__L_c'}	7.5	{'CITCIa': 'citm_c <=> citac_c + h2o_c', 'CITCIb': 'citac_c + h2o_c <=> r3mmal_c', 'ERTHMMOR': 'nad_c + r3mmal_c --> 2obut_c + co2_c + nadh_c', 'HSDA': 'hom__L_c --> 2obut_c + nh4_c', 'CITMS': 'accoa_c + h2o_c + pyr_c --> citm_c + coa_c + h_c', 'RE2034C': 'C02356_c + akg_c <=> 2obut_c + glu__L_c'}
C02442_c	N-methyltyraminium	amines	3.18182	3.18182	0.84746	{'RE2124C': 'amet_c + tym_c --> C02442_c + ahcys_c + h_c', 'TYRCBOX': 'h_c + tyr__L_c --> co2_c + tym_c'}	1.71429	{'RE2124C': 'amet_c + tym_c --> C02442_c + ahcys_c + h_c', 'TYRCBOX': 'h_c + tyr__L_c --> co2_c + tym_c', 'AHCi': 'ahcys_c + h2o_c <=> adn_c + hcys__L_c', 'PFK_ppi': 'f6p_c + ppi_c <=> fdp_c + h_c + pi_c', 'NAD_H2': 'h_c + nadh_c <=> h2_c + nad_c'}
C06199_c	Hordenine	aromatics	2.8	2.8	0.64516	{'RE2124C': 'amet_c + tym_c --> C02442_c + ahcys_c + h_c', 'TYRCBOX': 'h_c + tyr__L_c --> co2_c + tym_c', 'OMP': 'C02442_c + amet_c <=> C06199_c + ahcys_c'}	1.36364	{'RE2124C': 'amet_c + tym_c --> C02442_c + ahcys_c + h_c', 'TYRCBOX': 'h_c + tyr__L_c --> co2_c + tym_c', 'AHCi': 'ahcys_c + h2o_c <=> adn_c + hcys__L_c', 'PFK_ppi': 'f6p_c + ppi_c <=> fdp_c + h_c + pi_c', 'NAD_H2': 'h_c + nadh_c <=> h2_c + nad_c', 'OMP': 'C02442_c + amet_c <=> C06199_c + ahcys_c'}
C10164_c	Picolinic acid; pyridine-2-carboxylic acid	aromatics	6.36364	6.36364	0	{}	0	{}
CE2949_c	Oxoxanthurenate; 8-Hydroxy-4-oxo-3,4-dihydro-2-quinolinecarboxylate	organic acids	3.88889	3.88889	0	{}	0	{}
HC00460_c	2,5-dihydroxybenzoate	organic acids	5.38462	5.38462	0	{}	0	{}
HC00576_c	Homocarnosine	amino acids	3.68421	3.68421	0.55556	{'r0465': '4abut_c + atp_c + his__L_c --> HC00576_c + amp_c + h_c + ppi_c'}	1.5	{'NAR_syn_2': 'fdxo_2_2_c + h2o_c + no2_c <=> fdxrd_c + 2.0 h_c + no3_c', 'PFK_ppi': 'f6p_c + ppi_c <=> fdp_c + h_c + pi_c', 'NAR_syn': '2.0 fdxrd_c + 2.0 h_c + no3_c --> 2.0 fdxo_2_2_c + h2o_c + no2_c', 'r0465': '4abut_c + atp_c + his__L_c --> HC00576_c + amp_c + h_c + ppi_c'}
HC01434_c	Oxalatosuccinate(3-)	organic acids	8.75	8.75	2	{'r0422': 'icit_c + nadp_c <=> HC01434_c + h_c + nadph_c'}	6.66667	{'r0422': 'icit_c + nadp_c <=> HC01434_c + h_c + nadph_c', 'OOR2r': 'akg_c + coa_c + fdxo_42_c <=> co2_c + fdxr_42_c + h_c + succoa_c', 'FRDO6r': 'fdxr_42_c + h_c + nad_c <=> fdxo_42_c + nadh_c'}
L_dpchrm_c	L-Dopachrome	aromatics	4.375	4.375	0	{}	0	{}
Lcyst_c	L-Cysteate	organosulfurs	11.6667	11.6667	1.78571	{'SERHL': 'ser__L_c --> 2amac_c + h2o_c', '2AMACSULT': '2amac_c + nadph_c + paps_c --> Lcyst_c + nadp_c + pap_c'}	6.66667	{'SLDx': 'nad_c + sl__L_c <=> 3spyr_c + h_c + nadh_c', 'NAR_syn_2': 'fdxo_2_2_c + h2o_c + no2_c <=> fdxrd_c + 2.0 h_c + no3_c', 'APSR2': 'aps_c + grxrd_c --> amp_c + grxox_c + 2.0 h_c + so3_c', 'PSLS': 'h_c + pep_c + so3_c --> slp__L_c', 'SADT': 'atp_c + h_c + so4_c --> aps_c + ppi_c', 'LCYSTAT': 'Lcyst_c + akg_c <=> 3spyr_c + glu__L_c', 'PFK_ppi': 'f6p_c + ppi_c <=> fdp_c + h_c + pi_c', 'NAR_syn…
N1sprm_c	N1 Acetylspermine C12H31N4O	amines	2.25806	2.25806	0.32258	{'DIAT': 'accoa_c + sprm_c --> N1sprm_c + coa_c + h_c', 'SPRMS': 'ametam_c + spmd_c --> 5mta_c + h_c + sprm_c'}	1.39535	{'CSPMDDH': 'aspsa_c + h_c + nadph_c + ptrc_c --> cspmd_c + h2o_c + nadp_c', 'MDRPD': '5mdru1p_c --> dkmpp_c + h2o_c', 'DIAT': 'accoa_c + sprm_c --> N1sprm_c + coa_c + h_c', 'MTRI': '5mdr1p_c <=> 5mdru1p_c', 'ORNTAC': 'acorn_c + glu__L_c <=> acglu_c + orn_c', 'PFK_ppi': 'f6p_c + ppi_c <=> fdp_c + h_c + pi_c', 'DKMPPD2': 'dkmpp_c + 3.0 h2o_c --> 2kmb_c + for_c + 6.0 h_c + pi_c', 'MTAP': '5mta_c + …
Nacsertn_c	N-Acetylserotonin	aromatics	2.69231	2.69231	0	{}	0	{}
Rh3cit_c	(R)-(homo)3citrate	organic acids	0	0	0.87719	{'AKACAL': 'accoa_c + h2o_c + ohexa_c --> Rh2cit_c + coa_c + h_c', 'CHACH': 'h2o_c + hacon_C_c <=> ihcit_T_c', 'AKPCAL': 'accoa_c + h2o_c + ohepa_c --> Rh3cit_c + coa_c + h_c', 'TIH2CD': 'nad_c + tih2cit_c --> co2_c + nadh_c + ohepa_c', 'TIHCD': 'ihcit_T_c + nad_c --> co2_c + nadh_c + ohexa_c', 'THACH': 'h2o_c + hacon_T_c <=> Shcit_c', 'RH2CD': 'Rh2cit_c <=> h2acon_C_c + h2o_c', 'SHCD': 'Shcit_c …	3	{'AKACAL': 'accoa_c + h2o_c + ohexa_c --> Rh2cit_c + coa_c + h_c', 'CHACH': 'h2o_c + hacon_C_c <=> ihcit_T_c', 'OOR2r': 'akg_c + coa_c + fdxo_42_c <=> co2_c + fdxr_42_c + h_c + succoa_c', 'NAD_H2': 'h_c + nadh_c <=> h2_c + nad_c', 'AKPCAL': 'accoa_c + h2o_c + ohepa_c --> Rh3cit_c + coa_c + h_c', 'TIH2CD': 'nad_c + tih2cit_c --> co2_c + nadh_c + ohepa_c', 'TIHCD': 'ihcit_T_c + nad_c --> co2_c + na…
abt_c	L Arabinitol C5H12O5	alcohols	6.36364	6.36364	1.5625	{'ARABR': 'arab__L_c + h_c + nadph_c --> abt_c + nadp_c', 'UA4E': 'udpxyl_c <=> udparab_c', 'UAD': 'h2o_c + udparab_c --> arab__L_c + h_c + udp_c', 'UDPGLDC': 'h_c + udpglcur_c --> co2_c + udpxyl_c'}	4.61538	{'XYLUR': 'h_c + nadph_c + xylu__L_c <=> nadp_c + xylt_c', 'ALDR': 'arab__D_c + h_c + nadph_c --> arabl__D_c + nadp_c', 'XYLR': 'h_c + nadph_c + xyl__D_c --> nadp_c + xylt_c', 'AL4D': 'arabl__D_c + nad_c --> h_c + nadh_c + xylu__D_c', 'ABTD': 'abt_c + nad_c <=> h_c + nadh_c + xylu__L_c', 'NAD_H2': 'h_c + nadh_c <=> h2_c + nad_c'}
aces_c	Acetic ester C4H8O2	esters	7	7	6.25	{'OHACT1': 'accoa_c + etoh_c --> aces_c + coa_c'}	7	{'PKETF': 'f6p_c + pi_c --> actp_c + e4p_c + h2o_c', 'OHACT1': 'accoa_c + etoh_c --> aces_c + coa_c'}
acetone_c	Acetone	ketones	8.75	8.75	4.54545	{'ADCi': 'acac_c + h_c --> acetone_c + co2_c'}	8.75	{'OOR2r': 'akg_c + coa_c + fdxo_42_c <=> co2_c + fdxr_42_c + h_c + succoa_c', 'ADCi': 'acac_c + h_c --> acetone_c + co2_c', 'POR': 'coa_c + fdxo_42_c + pyr_c <=> accoa_c + co2_c + fdxr_42_c + h_c'}
ach_c	Acetylcholine	amines	3.88889	3.88889	0.66667	{'HMR_0654': 'M02686_c + amet_c --> M02758_c + ahcys_c + h_c', 'PSDm_hsc': 'h_c + ps_hs_c --> co2_c + pe_hs_c', 'HMR_0657': 'M02758_c + amet_c --> ahcys_c + pchol_hs_c', 'PSSA1_hs': 'pchol_hs_c + ser__L_c <=> chol_c + ps_hs_c', 'HMR_0653': 'amet_c + pe_hs_c --> M02686_c + ahcys_c + 2.0 h_c', 'CHAT': 'accoa_c + chol_c <=> ach_c + coa_c'}	1.66667	{'HMR_0654': 'M02686_c + amet_c --> M02758_c + ahcys_c + h_c', 'AHCi': 'ahcys_c + h2o_c <=> adn_c + hcys__L_c', 'PSDm_hsc': 'h_c + ps_hs_c --> co2_c + pe_hs_c', 'HMR_0657': 'M02758_c + amet_c --> ahcys_c + pchol_hs_c', 'PFK_ppi': 'f6p_c + ppi_c <=> fdp_c + h_c + pi_c', 'NAD_H2': 'h_c + nadh_c <=> h2_c + nad_c', 'PSSA1_hs': 'pchol_hs_c + ser__L_c <=> chol_c + ps_hs_c', 'HMR_0653': 'amet_c + pe_hs_…
acnam_c	N-Acetylneuraminate	glycans	3.33333	3.33333	0.92593	{'UAG2EMA': 'h2o_c + uacgam_c --> acmana_c + h_c + udp_c', 'ACNPLYS': 'acmana_c + h2o_c + pep_c --> acnam_c + pi_c'}	2.22222	{'ACNAMPH': 'acnamp_c + h2o_c --> acnam_c + pi_c', 'ACGAM6PS': 'accoa_c + gam6p_c --> acgam6p_c + coa_c + h_c', 'CLt3_1pp': 'cl_c + h_c --> cl_p + h_p', 'ACNAM9PL': 'acmanap_c + h2o_c + pep_c --> acnamp_c + pi_c', 'THIH': 'trdrd_c --> 2.0 h_c + trdox_c'}
actn__R_c	Acetoin	ketones	7	7	6.25	{'ACALDCD': '2.0 acald_c --> actn__R_c'}	7	{'PKETF': 'f6p_c + pi_c --> actp_c + e4p_c + h2o_c', 'ACALDCD': '2.0 acald_c --> actn__R_c'}
adpac_c	Adipic acid; hexane-1,6-dioic acid	organic acids	5.38462	5.38462	0	{}	0	{}
amuco_c	2-Aminomuconate	organic acids	7	7	0	{}	0	{}
aprut_c	N Acetylputrescine C6H15N2O	amines	4.66667	4.66667	1.6129	{'PTRCAT1': 'accoa_c + ptrc_c --> aprut_c + coa_c + h_c'}	4	{'ORNTAC': 'acorn_c + glu__L_c <=> acglu_c + orn_c', 'OOR2r': 'akg_c + coa_c + fdxo_42_c <=> co2_c + fdxr_42_c + h_c + succoa_c', 'FRDO6r': 'fdxr_42_c + h_c + nad_c <=> fdxo_42_c + nadh_c', 'PTRCAT1': 'accoa_c + ptrc_c --> aprut_c + coa_c + h_c'}
arach_c	Arachidic acid	fatty acids and lipids	1.2069	1.2069	1.2069	{'FAS200': '3.0 h_c + malcoa_c + 2.0 nadph_c + ocdca_c --> arach_c + co2_c + coa_c + h2o_c + 2.0 nadp_c'}	1.2069	{'FAS200': '3.0 h_c + malcoa_c + 2.0 nadph_c + ocdca_c --> arach_c + co2_c + coa_c + h2o_c + 2.0 nadp_c'}
ascb__L_c	L-Ascorbate	vitamins	7	7	0	{}	0	{}
avite1_c	Alpha-Tocopherol	vitamins	0.8642	0.8642	0	{}	0	{}
bgly_c	N-Benzoylglycine	organic acids	3.88889	3.88889	0.73529	{'BSCT': 'coa_c + 4.0 h_c + sbzcoa_c <=> benzcoa_c + succoa_c', 'NBAH': 'bgly_c + h2o_c <=> bz_c + gly_c', 'SUCBZT1': 'bz_c + 4.0 h_c + succoa_c <=> benzcoa_c + succ_c'}	2.30769	{'NAR_syn_2': 'fdxo_2_2_c + h2o_c + no2_c <=> fdxrd_c + 2.0 h_c + no3_c', 'FNOR': '2.0 fdxrd_c + h_c + nadp_c <=> 2.0 fdxo_2_2_c + nadph_c', 'AGTi': 'ala__L_c + glx_c <=> gly_c + pyr_c', 'SUCBZT2': '4hbz_c + succoa_c <=> 4hbzcoa_c + succ_c', 'NBAH': 'bgly_c + h2o_c <=> bz_c + gly_c', 'FRDO5r': 'fdxr_42_c + h_c + nadp_c <=> fdxo_42_c + nadph_c', 'SUCBZT1': 'bz_c + 4.0 h_c + succoa_c <=> benzcoa_c …
bhb_c	(R)-3-Hydroxybutanoate	fatty acids and lipids	7.77778	7.77778	7.14286	{'BDH': 'bhb_c + nad_c <=> acac_c + h_c + nadh_c'}	7.77778	{'BDH': 'bhb_c + nad_c <=> acac_c + h_c + nadh_c', 'OOR2r': 'akg_c + coa_c + fdxo_42_c <=> co2_c + fdxr_42_c + h_c + succoa_c', 'FRDO6r': 'fdxr_42_c + h_c + nad_c <=> fdxo_42_c + nadh_c'}
btal_c	Butanal C4H8O	aldehydes	6.36364	6.36364	6.25	{'BTCOARx': 'btcoa_c + h_c + nadh_c --> btal_c + coa_c + nad_c'}	6.36364	{'BTCOARx': 'btcoa_c + h_c + nadh_c --> btal_c + coa_c + nad_c', 'PKETF': 'f6p_c + pi_c --> actp_c + e4p_c + h2o_c'}
btd_RR_c	R R 2 3 Butanediol C4H10O2	alcohols	6.36364	6.36364	6.25	{'PYRDC2': 'acald_c + h_c + pyr_c --> actn__R_c + co2_c', 'BTDD_RR': 'btd_RR_c + nad_c <=> actn__R_c + h_c + nadh_c'}	6.36364	{'PKETF': 'f6p_c + pi_c --> actp_c + e4p_c + h2o_c', 'ACALDCD': '2.0 acald_c --> actn__R_c', 'BTDD_RR': 'btd_RR_c + nad_c <=> actn__R_c + h_c + nadh_c'}
bz_c	Benzoate	aromatics	4.66667	4.66667	0.81967	{'BSCT': 'coa_c + 4.0 h_c + sbzcoa_c <=> benzcoa_c + succoa_c', 'SUCBZT1': 'bz_c + 4.0 h_c + succoa_c <=> benzcoa_c + succ_c'}	2.6087	{'SUCBZT2': '4hbz_c + succoa_c <=> 4hbzcoa_c + succ_c', 'FRDO5r': 'fdxr_42_c + h_c + nadp_c <=> fdxo_42_c + nadph_c', 'SUCBZT1': 'bz_c + 4.0 h_c + succoa_c <=> benzcoa_c + succ_c', 'HYDFDN': 'fdxr_42_c + 3.0 h_c + nadh_c --> fdxo_42_c + 2.0 h2_c + nad_c', '4HBZR': '4hbzcoa_c + fdxr_42_c + 6.0 h_c --> benzcoa_c + fdxo_42_c + h2o_c'}
bzal_c	Benzaldehyde	aldehydes	4.375	4.375	0	{}	0	{}
bzalc_c	Benzyl alcohol	alcohols	4.11765	4.11765	0	{}	0	{}
carn_c	L-Carnosine	amino acids	4.375	4.375	0.68493	{'CARNS1': 'ala_B_c + atp_c + his__L_c --> adp_c + carn_c + h_c + pi_c'}	1.62162	{'CARNS1': 'ala_B_c + atp_c + his__L_c --> adp_c + carn_c + h_c + pi_c', 'SDPTA_2': 'glu__L_c + sl26da_c --> akg_c + sl2a6o_c', 'PFK_ppi': 'f6p_c + ppi_c <=> fdp_c + h_c + pi_c'}
caro_c	Beta-Carotene	terpenes	0.64815	0.64815	0	{}	0	{}
cdpea_c	CDPethanolamine C11H19N4O11P2	nucleic acids	3.5	3.5	0.52083	{'PETHCT': 'ctp_c + ethamp_c + h_c --> cdpea_c + ppi_c', 'PLCE': 'pe160_c <=> 12dgr160_c + ethamp_c'}	1.5	{'PETHCT': 'ctp_c + ethamp_c + h_c --> cdpea_c + ppi_c', 'ETHAK': 'atp_c + etha_c --> adp_c + ethamp_c + h_c', 'SELt': 'sel_e <=> sel_c', 'SERDC': 'h_c + ser__L_c --> co2_c + etha_c', 'CTPS1': 'atp_c + nh4_c + utp_c --> adp_c + ctp_c + 2.0 h_c + pi_c', 'PFK_ppi': 'f6p_c + ppi_c <=> fdp_c + h_c + pi_c', 'SELTt': 'slnt_e <=> slnt_c'}
cyart_c	Cycloartenol	alcohols	0.83333	0.83333	0	{}	0	{}
cysam_c	Cysteamine C2H8NS	organosulfurs	7.77778	7.77778	1.25	{'PAN4PP': 'h2o_c + pan4p_c --> pi_c + ptth_c', 'PNTEH': 'h2o_c + ptth_c --> cysam_c + pnto__R_c'}	4	{'PAN4PP': 'h2o_c + pan4p_c --> pi_c + ptth_c', 'PNTEH': 'h2o_c + ptth_c --> cysam_c + pnto__R_c', 'SULR_syn': '6.0 fdxrd_c + 8.0 h_c + so3_c --> 6.0 fdxo_2_2_c + 3.0 h2o_c + h2s_c', 'SHL_c': 'h2s_c + h_c + ser__L_c --> cys__L_c + h2o_c', 'NAR_syn_2': 'fdxo_2_2_c + h2o_c + no2_c <=> fdxrd_c + 2.0 h_c + no3_c', 'SADT': 'atp_c + h_c + so4_c --> aps_c + ppi_c', 'PFK_ppi': 'f6p_c + ppi_c <=> fdp_c + …
diact_c	Diacetyl C4H6O2	ketones	7.77778	7.77778	4.16667	{'ACALDCD': '2.0 acald_c --> actn__R_c', 'ACTDa': 'actn__R_c + nadp_c --> diact_c + h_c + nadph_c'}	7.5	{'HYDFDi': 'fdxr_42_c + 2.0 h_c <=> fdxo_42_c + h2_c', 'ACALDCD': '2.0 acald_c --> actn__R_c', 'ACTDa': 'actn__R_c + nadp_c --> diact_c + h_c + nadph_c', 'OOR2r': 'akg_c + coa_c + fdxo_42_c <=> co2_c + fdxr_42_c + h_c + succoa_c'}
dtocophe_c	Delta-Tocopherol	vitamins	0.93333	0.93333	0	{}	0	{}
e4hglu_c	L erythro 4 Hydroxyglutamate C5H8NO5	amino acids	8.75	8.75	0	{}	0	{}
ergoth_c	Ergothioneine	amino acids	0	0	0	{}	0	{}
fol_c	Folate	organic acids	2.25806	2.25806	0.26178	{'r0512': 'dhf_c + nad_c <=> fol_c + nadh_c'}	0.76923	{'DHPS': '2ahhmp_c + 4abz_c --> dhpt_c + h2o_c', 'PABB': 'chor_c + nh4_c --> 4adcho_c + h2o_c', 'NH3c': 'h_c + nh3_c <-- nh4_c', 'PRBT': 'h_c + nh3_c + prpp_c --> ppi_c + pram_c', 'SELt': 'sel_e <=> sel_c', 'PFK_ppi': 'f6p_c + ppi_c <=> fdp_c + h_c + pi_c', 'PTHPS3': 'ahdt_c + h2o_c --> 2ahhmp_c + gcald_c + pppi_c', 'ADK2_1': 'amp_c + h_c + pppi_c <=> adp_c + ppi_c', 'r0512': 'dhf_c + nad_c <=> f…
forglu_c	N-Formimidoyl-L-glutamate	amino acids	7	7	0.84746	{'HISDr': 'his__L_c --> nh4_c + urcan_c', 'URCN': 'h2o_c + urcan_c --> 4izp_c', 'IZPN_1': '4izp_c + h2o_c --> forglu_c'}	2.14286	{'HISDr': 'his__L_c --> nh4_c + urcan_c', 'MGt2pp': 'h_p + mg2_p <=> h_c + mg2_c', 'SDPTA_2': 'glu__L_c + sl26da_c --> akg_c + sl2a6o_c', 'PFK_ppi': 'f6p_c + ppi_c <=> fdp_c + h_c + pi_c', 'IZPN_1': '4izp_c + h2o_c --> forglu_c', 'URCN_2': 'urcan_c --> 4izp_c'}
fruur_c	D-Fructuronate	organic acids	7	7	1.38889	{'UDPGNP': 'h2o_c + udpglcur_c --> glcur_c + h_c + udp_c'}	4	{'SELt': 'sel_e <=> sel_c', 'PFK_ppi': 'f6p_c + ppi_c <=> fdp_c + h_c + pi_c', 'UDPGNP': 'h2o_c + udpglcur_c --> glcur_c + h_c + udp_c', 'SELTt': 'slnt_e <=> slnt_c'}
galt_c	Galactitol	alcohols	5.38462	5.38462	3.57143	{'GALOR': 'gal_c + h_c + nadph_c <=> galt_c + nadp_c'}	5	{'NAD_H2': 'h_c + nadh_c <=> h2_c + nad_c', 'GALOR': 'gal_c + h_c + nadph_c <=> galt_c + nadp_c'}
glutcon_c	Glutaconate	organic acids	7.77778	7.77778	1.25	{'LAT': 'akg_c + lys__L_c <=> L2aadp6sa_c + glu__L_c', 'MLTHFtm_1': 'h_c + mlthf_c <=> h_m + mlthf_m', 'AATA': '2oxoadp_c + glu__L_c <=> L2aadp_c + akg_c', 'GLUTCOAACBP': 'glutcoa_m <=> glutcoa_c', 'AASDH1_c': 'L2aadp6sa_c + h2o_c + nadp_c --> L2aadp_c + 2.0 h_c + nadph_c', 'GLUTCONm': 'glutacoa_m + h2o_m --> coa_m + glutcon_m + h_m', 'GLUTACOAm': 'fad_m + glutcoa_m --> fadh2_m + glutacoa_m', 'GL…	5	{'HCITI': 'hcit_c <=> hicit_c', 'GLUTCOAACBP': 'glutcoa_m <=> glutcoa_c', 'ALAtm': 'ala__L_c + h_c <=> ala__L_m + h_m', 'GLUTCONm': 'glutacoa_m + h2o_m --> coa_m + glutcon_m + h_m', 'OOR2r': 'akg_c + coa_c + fdxo_42_c <=> co2_c + fdxr_42_c + h_c + succoa_c', 'AACT': 'accoa_c + akg_c + h2o_c + 2.0 h_c <=> coa_c + hcit_c', 'FRDO6r': 'fdxr_42_c + h_c + nad_c <=> fdxo_42_c + nadh_c', 'GLUTACOAm': 'fa…
glyb_c	Glycine betaine	amines	5.83333	5.83333	0.66667	{'HMR_0654': 'M02686_c + amet_c --> M02758_c + ahcys_c + h_c', 'PSDm_hsc': 'h_c + ps_hs_c --> co2_c + pe_hs_c', 'HMR_0657': 'M02758_c + amet_c --> ahcys_c + pchol_hs_c', 'PSSA1_hs': 'pchol_hs_c + ser__L_c <=> chol_c + ps_hs_c', 'HMR_0653': 'amet_c + pe_hs_c --> M02686_c + ahcys_c + 2.0 h_c'}	1.81818	{'HMR_0654': 'M02686_c + amet_c --> M02758_c + ahcys_c + h_c', 'AHCi': 'ahcys_c + h2o_c <=> adn_c + hcys__L_c', 'NAR_syn_2': 'fdxo_2_2_c + h2o_c + no2_c <=> fdxrd_c + 2.0 h_c + no3_c', 'FNOR': '2.0 fdxrd_c + h_c + nadp_c <=> 2.0 fdxo_2_2_c + nadph_c', 'PSDm_hsc': 'h_c + ps_hs_c --> co2_c + pe_hs_c', 'HMR_0657': 'M02758_c + amet_c --> ahcys_c + pchol_hs_c', 'PFK_ppi': 'f6p_c + ppi_c <=> fdp_c + h_…
gtocophe_c	Gamma-Tocopherol	vitamins	0.89744	0.89744	0	{}	0	{}
gullac_c	L-Gulono-1,4-lactone	esters	6.36364	6.36364	1.5625	{'GLACter': 'glac_c <=> glac_r', 'UROLACer': 'glcur_r + h_r <=> glac_r + h2o_r', 'Htr': 'h_c <=> h_r', 'GLCURter': 'glcur_c --> glcur_r', 'H2Oter': 'h2o_c <=> h2o_r', 'GLRASE': 'gullac_c + nadp_c <=> glac_c + h_c + nadph_c', 'UDPGNP': 'h2o_c + udpglcur_c --> glcur_c + h_c + udp_c'}	4	{'GLACter': 'glac_c <=> glac_r', 'SDPTA_2': 'glu__L_c + sl26da_c --> akg_c + sl2a6o_c', 'UROLACer': 'glcur_r + h_r <=> glac_r + h2o_r', 'Htr': 'h_c <=> h_r', 'GLCURter': 'glcur_c --> glcur_r', 'PFK_ppi': 'f6p_c + ppi_c <=> fdp_c + h_c + pi_c', 'H2Oter': 'h2o_c <=> h2o_r', 'GLRASE': 'gullac_c + nadp_c <=> glac_c + h_c + nadph_c', 'UDPGNP': 'h2o_c + udpglcur_c --> glcur_c + h_c + udp_c'}
guln__L_c	L-gulonate	organic acids	6.36364	6.36364	1.5625	{'GULND': 'glcur_c + h_c + nadph_c <=> guln__L_c + nadp_c', 'UDPGNP': 'h2o_c + udpglcur_c --> glcur_c + h_c + udp_c'}	4	{'GULND': 'glcur_c + h_c + nadph_c <=> guln__L_c + nadp_c', 'NAR_syn_2': 'fdxo_2_2_c + h2o_c + no2_c <=> fdxrd_c + 2.0 h_c + no3_c', 'FNOR': '2.0 fdxrd_c + h_c + nadp_c <=> 2.0 fdxo_2_2_c + nadph_c', 'PFK_ppi': 'f6p_c + ppi_c <=> fdp_c + h_c + pi_c', 'UDPGNP': 'h2o_c + udpglcur_c --> glcur_c + h_c + udp_c'}
h4but_c	4-hydroxybutyrate	fatty acids and lipids	7.77778	7.77778	2.38095	{'SSAH': '2.0 h_c + nadh_c + sucsal_c <=> h4but_c + nad_c'}	6.66667	{'SSCOARy': 'h_c + nadph_c + succoa_c <=> coa_c + nadp_c + sucsal_c', 'SSAH': '2.0 h_c + nadh_c + sucsal_c <=> h4but_c + nad_c'}
hgentis_c	Homogentisate C8H7O4	organic acids	4.375	4.375	0	{}	0	{}
histdnl_c	L-Histidinal	amino acids	6.36364	6.36364	0.90909	{'HISTDa_1': 'histd_c + nad_c --> 2.0 h_c + histdnl_c + nadh_c'}	2.14286	{'HISTDa_1': 'histd_c + nad_c --> 2.0 h_c + histdnl_c + nadh_c', 'NAR_syn_2': 'fdxo_2_2_c + h2o_c + no2_c <=> fdxrd_c + 2.0 h_c + no3_c', 'PFK_ppi': 'f6p_c + ppi_c <=> fdp_c + h_c + pi_c', 'NAR_syn': '2.0 fdxrd_c + 2.0 h_c + no3_c --> 2.0 fdxo_2_2_c + h2o_c + no2_c'}
hspmd_c	Sym-Homospermidine	amines	0	0	1.08696	{'HSPMS': '2.0 ptrc_c --> hspmd_c + nh4_c'}	2.5	{'ORNTAC': 'acorn_c + glu__L_c <=> acglu_c + orn_c', 'NAD_H2': 'h_c + nadh_c <=> h2_c + nad_c', 'HSPMS': '2.0 ptrc_c --> hspmd_c + nh4_c'}
hyptaur_c	Hypotaurine; 2-Aminoethanesulfinic acid	organic acids	10	10	0	{}	0	{}
iamoh_c	Isoamyl alcohol	alcohols	4.66667	4.66667	2.5	{'4MOPDC': '4mop_c + h_c --> 3mbald_c + co2_c', 'ALCD24yi': '3mbald_c + h_c + nadph_c --> iamoh_c + nadp_c'}	4.66667	{'4MOPDC': '4mop_c + h_c --> 3mbald_c + co2_c', 'OOR2r': 'akg_c + coa_c + fdxo_42_c <=> co2_c + fdxr_42_c + h_c + succoa_c', 'FRDO6r': 'fdxr_42_c + h_c + nad_c <=> fdxo_42_c + nadh_c', 'ALCD24xi': '3mbald_c + h_c + nadh_c --> iamoh_c + nad_c'}
ibtol_c	Isobutanol	alcohols	4.66667	4.66667	4	{'3MOPDC': '3mop_c + h_c --> 2mbald_c + co2_c', 'IBHH': '2mbald_c + nadh_c <=> h_c + ibtol_c + nad_c'}	4.66667	{'HSDA': 'hom__L_c --> 2obut_c + nh4_c', '3MOPDC': '3mop_c + h_c --> 2mbald_c + co2_c', 'IBHH': '2mbald_c + nadh_c <=> h_c + ibtol_c + nad_c'}
ibutac_c	Isobutyl acetate C6H12O2	esters	4.375	4.375	3.125	{'ALCD23xi': '2mppal_c + h_c + nadh_c --> ibutoh_c + nad_c', 'OHACT4': 'accoa_c + ibutoh_c --> coa_c + ibutac_c', '3MOPDC_2': '3mob_c + h_c --> 2mppal_c + co2_c'}	4.375	{'ALCD23xi': '2mppal_c + h_c + nadh_c --> ibutoh_c + nad_c', 'OHACT4': 'accoa_c + ibutoh_c --> coa_c + ibutac_c', 'OOR2r': 'akg_c + coa_c + fdxo_42_c <=> co2_c + fdxr_42_c + h_c + succoa_c', 'FRDO6r': 'fdxr_42_c + h_c + nad_c <=> fdxo_42_c + nadh_c', '3MOPDC_2': '3mob_c + h_c --> 2mppal_c + co2_c'}
ind3ac_c	Indole 3 acetate C10H8NO2	aromatics	3.33333	3.33333	0.68493	{'INDPYRD': 'h_c + indpyr_c --> co2_c + id3acald_c', 'ALDD20y': 'h2o_c + id3acald_c + nadp_c --> 2.0 h_c + ind3ac_c + nadph_c', 'TRPTA': 'akg_c + trp__L_c <=> glu__L_c + indpyr_c'}	1.66667	{'MGt2pp': 'h_p + mg2_p <=> h_c + mg2_c', 'ANS2': 'chor_c + nh4_c --> anth_c + h2o_c + h_c + pyr_c', 'INDPYRD': 'h_c + indpyr_c --> co2_c + id3acald_c', 'ALDD20y': 'h2o_c + id3acald_c + nadp_c --> 2.0 h_c + ind3ac_c + nadph_c', 'PFK_ppi': 'f6p_c + ppi_c <=> fdp_c + h_c + pi_c', 'TRPTA': 'akg_c + trp__L_c <=> glu__L_c + indpyr_c', 'FE3t': 'fe3_e --> fe3_c'}
ind3eth_c	Indole 3 ethanol C10H11NO	aromatics	3.04348	3.04348	0.76923	{'INDPYRD': 'h_c + indpyr_c --> co2_c + id3acald_c', 'ALCD26xi': 'h_c + id3acald_c + nadh_c --> ind3eth_c + nad_c', 'aratry2': '3mop_c + trp__L_c <=> ile__L_c + indpyr_c'}	1.66667	{'ANS2': 'chor_c + nh4_c --> anth_c + h2o_c + h_c + pyr_c', 'INDPYRD': 'h_c + indpyr_c --> co2_c + id3acald_c', 'NAR_syn_2': 'fdxo_2_2_c + h2o_c + no2_c <=> fdxrd_c + 2.0 h_c + no3_c', 'FNOR': '2.0 fdxrd_c + h_c + nadp_c <=> 2.0 fdxo_2_2_c + nadph_c', 'PFK_ppi': 'f6p_c + ppi_c <=> fdp_c + h_c + pi_c', 'ALCD26xi': 'h_c + id3acald_c + nadh_c --> ind3eth_c + nad_c', 'aratry2': '3mop_c + trp__L_c <=>…
indpyr_c	Indolepyruvate C11H8NO3	aromatics	3.18182	3.18182	0.72464	{'aratry2': '3mop_c + trp__L_c <=> ile__L_c + indpyr_c'}	1.66667	{'ANS2': 'chor_c + nh4_c --> anth_c + h2o_c + h_c + pyr_c', 'NAR_syn_2': 'fdxo_2_2_c + h2o_c + no2_c <=> fdxrd_c + 2.0 h_c + no3_c', 'FNOR': '2.0 fdxrd_c + h_c + nadp_c <=> 2.0 fdxo_2_2_c + nadph_c', 'PFK_ppi': 'f6p_c + ppi_c <=> fdp_c + h_c + pi_c', 'aratry2': '3mop_c + trp__L_c <=> ile__L_c + indpyr_c'}
isobuta_c	Isobutyric acid	esters	7	7	7	{'IBTMr': 'btcoa_c <=> ibcoa_c', 'PIBT': 'ibcoa_c + pi_c --> coa_c + isobutp_c', 'SR3': 'adp_c + h_c + isobutp_c --> atp_c + isobuta_c'}	7	{'IBTMr': 'btcoa_c <=> ibcoa_c', 'PIBT': 'ibcoa_c + pi_c --> coa_c + isobutp_c', 'SR3': 'adp_c + h_c + isobutp_c --> atp_c + isobuta_c'}
kynate_c	4-Hydroxy-2-quinolinecarboxylic acid	organic acids	3.68421	3.68421	0	{}	0	{}
lanost_c	Lanosterol C30H50O	alcohols	0.83333	0.83333	0	{}	0	{}
lnlc_c	Linoleic acid (all cis C18:2) n-6	fatty acids and lipids	1.4	1.4	0	{}	0	{}
lnlnca_c	Alpha-Linolenic acid, C18:3, n-3	fatty acids and lipids	1.42857	1.42857	0	{}	0	{}
lycop_c	Lycopene	terpenes	0.64815	0.64815	0	{}	0	{}
malm_c	Maleamate	organic acids	11.6667	11.6667	0	{}	0	{}
mana_c	D-Mannonate	organic acids	6.36364	6.36364	1.5625	{'UDPGNP': 'h2o_c + udpglcur_c --> glcur_c + h_c + udp_c'}	4	{'NAR_syn_2': 'fdxo_2_2_c + h2o_c + no2_c <=> fdxrd_c + 2.0 h_c + no3_c', 'FNOR': '2.0 fdxrd_c + h_c + nadp_c <=> 2.0 fdxo_2_2_c + nadph_c', 'PFK_ppi': 'f6p_c + ppi_c <=> fdp_c + h_c + pi_c', 'UDPGNP': 'h2o_c + udpglcur_c --> glcur_c + h_c + udp_c'}
mepi_c	Metanephrine	aromatics	3.04348	3.04348	0	{}	0	{}
mev__R_c	R Mevalonate C6H11O4	organic acids	5	5	3.125	{'MHGS': 'aacoa_c + accoa_c + h2o_c --> coa_c + hmgcoa_c', 'HMGCOAR': 'coa_c + mev__R_c + 2.0 nadp_c <=> 2.0 h_c + hmgcoa_c + 2.0 nadph_c'}	5	{'OOR2r': 'akg_c + coa_c + fdxo_42_c <=> co2_c + fdxr_42_c + h_c + succoa_c', 'POR': 'coa_c + fdxo_42_c + pyr_c <=> accoa_c + co2_c + fdxr_42_c + h_c', 'MHGS': 'aacoa_c + accoa_c + h2o_c --> coa_c + hmgcoa_c', 'HMGCOAR': 'coa_c + mev__R_c + 2.0 nadp_c <=> 2.0 h_c + hmgcoa_c + 2.0 nadph_c'}
mmal_c	Methylmalonate C4H4O4	organic acids	10	10	1.28205	{'ALDH_1': 'h2o_c + mmtsa_c + nad_c --> 2.0 h_c + mmal_c + nadh_c', '3AIBT2': 'ala__L_c + mmtsa_c <=> 3aib_c + pyr_c', 'DHPM2': '56dthm_c + h2o_c --> 3uib_c + h_c', 'r0330': 'h_c + nadh_c + thym_c --> 56dthm_c + nad_c', 'BUP': '3uib_c + h2o_c + 2.0 h_c --> 3aib_c + co2_c + nh4_c'}	4	{'MADH': 'mmtsa_c + nad_c --> co2_c + mmal_c + nadh_c', 'NAR_syn_2': 'fdxo_2_2_c + h2o_c + no2_c <=> fdxrd_c + 2.0 h_c + no3_c', 'FNOR': '2.0 fdxrd_c + h_c + nadp_c <=> 2.0 fdxo_2_2_c + nadph_c', '3AIBT2': 'ala__L_c + mmtsa_c <=> 3aib_c + pyr_c', 'PFK_ppi': 'f6p_c + ppi_c <=> fdp_c + h_c + pi_c', 'DUTUP': 'dutp_c + uri_c <=> dudp_c + h_c + ump_c', 'DHPM2': '56dthm_c + h2o_c --> 3uib_c + h_c', 'r0…
n4abutn_c	N4 Acetylaminobutanal C6H11NO2	aldehydes	5	5	0	{}	0	{}
nfmalm_c	N-Formyl maleamic acid	organic acids	10	10	0	{}	0	{}
normete__L_c	L-Normetanephrine	aromatics	3.5	3.5	0	{}	0	{}
ocdcal_c	Octadecanal C18H36O	aldehydes	1.32075	1.32075	1.31579	{'ALDR18': 'h_c + nadph_c + ocdcaACP_c --> ACP_c + nadp_c + ocdcal_c'}	1.32075	{'ALDR18': 'h_c + nadph_c + ocdcaACP_c --> ACP_c + nadp_c + ocdcal_c', 'FA180ACPH': 'h2o_c + ocdcaACP_c <=> ACP_c + h_c + ocdca_c'}
omhdecacid_c	W-hydroxydecanoicacid	fatty acids and lipids	2.59259	2.59259	0	{}	0	{}
pac_c	Phenylacetic acid	aromatics	3.88889	3.88889	1.04167	{'PPYRDC': 'h_c + phpyr_c --> co2_c + pacald_c'}	2.30769	{'DM_nadh': 'nadh_c --> h_c + nad_c', 'PPYRDC': 'h_c + phpyr_c --> co2_c + pacald_c'}
pcreat_c	Phosphocreatine	amino acids	11.6667	11.6667	1.05263	{'GLYAMDTRc': 'arg__L_c + gly_c <=> gudac_c + orn_c', 'CKc': 'atp_c + creat_c <=> adp_c + pcreat_c', 'GACMTRc': 'amet_c + gudac_c <=> ahcys_c + creat_c + h_c'}	2.85714	{'AHCi': 'ahcys_c + h2o_c <=> adn_c + hcys__L_c', 'SDPTA_2': 'glu__L_c + sl26da_c --> akg_c + sl2a6o_c', 'PFK_ppi': 'f6p_c + ppi_c <=> fdp_c + h_c + pi_c', 'GLYAMDTRc': 'arg__L_c + gly_c <=> gudac_c + orn_c', 'CKc': 'atp_c + creat_c <=> adp_c + pcreat_c', 'GACMTRc': 'amet_c + gudac_c <=> ahcys_c + creat_c + h_c'}
phdp_c	Phytyl diphosphate	terpenes	1.18644	1.18644	0.54054	{'GGDPR': 'ggdp_c + 3.0 h_c + 3.0 nadph_c --> 3.0 nadp_c + phdp_c', 'FRTT': 'frdp_c + ipdp_c --> ggdp_c + ppi_c'}	0.95238	{'GGDPR': 'ggdp_c + 3.0 h_c + 3.0 nadph_c --> 3.0 nadp_c + phdp_c', 'NAR_syn_2': 'fdxo_2_2_c + h2o_c + no2_c <=> fdxrd_c + 2.0 h_c + no3_c', 'FNOR': '2.0 fdxrd_c + h_c + nadp_c <=> 2.0 fdxo_2_2_c + nadph_c', 'PFK_ppi': 'f6p_c + ppi_c <=> fdp_c + h_c + pi_c', 'FRTT': 'frdp_c + ipdp_c --> ggdp_c + ppi_c'}
pheac_c	Phenethyl acetate C10H12O2	esters	2.91667	2.91667	1.04167	{'OHACT5': '2phetoh_c + accoa_c --> coa_c + pheac_c', 'ALCD25xi': 'h_c + nadh_c + pacald_c --> 2phetoh_c + nad_c', 'PPYRDC': 'h_c + phpyr_c --> co2_c + pacald_c'}	2.06897	{'OHACT5': '2phetoh_c + accoa_c --> coa_c + pheac_c', 'NAD_H2': 'h_c + nadh_c <=> h2_c + nad_c', 'ALCD25xi': 'h_c + nadh_c + pacald_c --> 2phetoh_c + nad_c', 'PPYRDC': 'h_c + phpyr_c --> co2_c + pacald_c'}
pheacgln_c	Alpha-N-Phenylacetyl-L-glutamine	amines	2.59259	2.59259	0.59524	{'PHACCOAGLNAC': 'gln__L_c + phaccoa_c --> coa_c + pheacgln_c', 'PPYRDC': 'h_c + phpyr_c --> co2_c + pacald_c'}	1.57895	{'PHACCOAGLNAC': 'gln__L_c + phaccoa_c --> coa_c + pheacgln_c', 'IOR2b': 'coa_c + fdxo_42_c + phpyr_c --> co2_c + fdxr_42_c + h_c + phaccoa_c', 'OOR2r': 'akg_c + coa_c + fdxo_42_c <=> co2_c + fdxr_42_c + h_c + succoa_c', 'NAD_H2': 'h_c + nadh_c <=> h2_c + nad_c'}
phytoe_c	All-trans-Phytoene	terpenes	0.625	0.625	0.25	{'PHYTES2': 'prephytedp_c --> phytoe_c + ppi_c', 'PHYTES': '2.0 ggdp_c --> ppi_c + prephytedp_c', 'FRTT': 'frdp_c + ipdp_c --> ggdp_c + ppi_c'}	0.5	{'MECDPDH3_syn': '2mecdp_c + 2.0 fdxrd_c + h_c --> 2.0 fdxo_2_2_c + h2mb4p_c + h2o_c', 'NAR_syn_2': 'fdxo_2_2_c + h2o_c + no2_c <=> fdxrd_c + 2.0 h_c + no3_c', 'PHYTES2': 'prephytedp_c --> phytoe_c + ppi_c', 'PHYTES': '2.0 ggdp_c --> ppi_c + prephytedp_c', 'PFK_ppi': 'f6p_c + ppi_c <=> fdp_c + h_c + pi_c', 'FRTT': 'frdp_c + ipdp_c --> ggdp_c + ppi_c'}
psphings_c	Phytosphingosine C18H40NO3	alcohols	1.37255	1.37255	0	{}	0	{}
ptth_c	Pantetheine	amines	2.41379	2.41379	0.76923	{'PAN4PP': 'h2o_c + pan4p_c --> pi_c + ptth_c'}	1.81818	{'PAN4PP': 'h2o_c + pan4p_c --> pi_c + ptth_c', 'SULR_syn': '6.0 fdxrd_c + 8.0 h_c + so3_c --> 6.0 fdxo_2_2_c + 3.0 h2o_c + h2s_c', 'CYS': 'h2s_c + ser__L_c --> cys__L_c + h2o_c', 'NAR_syn_2': 'fdxo_2_2_c + h2o_c + no2_c <=> fdxrd_c + 2.0 h_c + no3_c', 'SADT': 'atp_c + h_c + so4_c --> aps_c + ppi_c', 'PFK_ppi': 'f6p_c + ppi_c <=> fdp_c + h_c + pi_c', 'GTHAMPOR': 'amp_c + gthox_c + h_c + so3_c <=>…
raffin_c	Raffinose C18H32O16	glycans	1.94444	1.94444	0.72464	{'GALIGH': '1Dgali_c + h2o_c <=> gal_c + inost_c', 'AGMIS': '1Dgali_c + sucr_c --> inost_c + raffin_c', 'SPP': 'h2o_c + suc6p_c --> pi_c + sucr_c', 'SPS': 'f6p_c + udpg_c --> h_c + suc6p_c + udp_c'}	1.42857	{'GALIGH': '1Dgali_c + h2o_c <=> gal_c + inost_c', 'AGMIS': '1Dgali_c + sucr_c --> inost_c + raffin_c', 'SPP': 'h2o_c + suc6p_c --> pi_c + sucr_c', 'PFK_ppi': 'f6p_c + ppi_c <=> fdp_c + h_c + pi_c', 'NAD_H2': 'h_c + nadh_c <=> h2_c + nad_c', 'SPS': 'f6p_c + udpg_c --> h_c + suc6p_c + udp_c'}
retinal_c	All-trans-Retinal	aldehydes	1.32075	1.32075	0	{}	0	{}
retn_c	Retinoate	organic acids	1.34615	1.34615	0	{}	0	{}
saccrp__L_c	L Saccharopine C11H19N2O6	amino acids	3.04348	3.04348	1.38889	{'SACCD2': 'h2o_c + nad_c + saccrp__L_c <=> akg_c + h_c + lys__L_c + nadh_c'}	2.5	{'OOR2r': 'akg_c + coa_c + fdxo_42_c <=> co2_c + fdxr_42_c + h_c + succoa_c', 'FRDO6r': 'fdxr_42_c + h_c + nad_c <=> fdxo_42_c + nadh_c', 'SACCD2': 'h2o_c + nad_c + saccrp__L_c <=> akg_c + h_c + lys__L_c + nadh_c'}
sarcs_c	Sarcosine C3H7NO2	amino acids	11.6667	11.6667	1.81818	{'GNMT': 'amet_c + gly_c --> ahcys_c + h_c + sarcs_c'}	5	{'AHCi': 'ahcys_c + h2o_c <=> adn_c + hcys__L_c', 'NAR_syn_2': 'fdxo_2_2_c + h2o_c + no2_c <=> fdxrd_c + 2.0 h_c + no3_c', 'FNOR': '2.0 fdxrd_c + h_c + nadp_c <=> 2.0 fdxo_2_2_c + nadph_c', 'PFK_ppi': 'f6p_c + ppi_c <=> fdp_c + h_c + pi_c', 'GNMT': 'amet_c + gly_c --> ahcys_c + h_c + sarcs_c'}
sbt__D_c	D-Sorbitol	alcohols	5.38462	5.38462	2.63158	{'RE1342C': 'nad_c + sbt__D_c <-- glc__D_c + h_c + nadh_c'}	4	{'NAD_H2': 'h_c + nadh_c <=> h2_c + nad_c', 'RE1342C': 'nad_c + sbt__D_c <-- glc__D_c + h_c + nadh_c'}
sphgn_c	Sphinganine C18H40NO2	alcohols	1.34615	1.34615	1.34615	{'SERPT': 'h_c + pmtcoa_c + ser__L_c --> 3dsphgn_c + co2_c + coa_c', '3DSPHR': '3dsphgn_c + h_c + nadph_c --> nadp_c + sphgn_c'}	1.34615	{'SERPT': 'h_c + pmtcoa_c + ser__L_c --> 3dsphgn_c + co2_c + coa_c', '3DSPHR': '3dsphgn_c + h_c + nadph_c --> nadp_c + sphgn_c'}
sphs1p_c	Sphingosine 1-phosphate	esters	1.37255	1.37255	1.35135	{'SERPT': 'h_c + pmtcoa_c + ser__L_c --> 3dsphgn_c + co2_c + coa_c', 'SPHK21c': 'atp_c + sphings_c --> adp_c + h_c + sphs1p_c', '3DSPHR': '3dsphgn_c + h_c + nadph_c --> nadp_c + sphgn_c', 'SGOR': 'fad_c + sphgn_c <=> fadh2_c + sphings_c'}	1.37255	{'PKETF': 'f6p_c + pi_c --> actp_c + e4p_c + h2o_c', 'SERPT': 'h_c + pmtcoa_c + ser__L_c --> 3dsphgn_c + co2_c + coa_c', 'SPHK21c': 'atp_c + sphings_c --> adp_c + h_c + sphs1p_c', '3DSPHR': '3dsphgn_c + h_c + nadph_c --> nadp_c + sphgn_c', 'SGOR': 'fad_c + sphgn_c <=> fadh2_c + sphings_c'}
sql_c	Squalene	terpenes	0.82353	0.82353	0.33898	{'SQLS': '2.0 frdp_c + h_c + nadph_c --> nadp_c + 2.0 ppi_c + sql_c'}	0.66667	{'NAR_syn_2': 'fdxo_2_2_c + h2o_c + no2_c <=> fdxrd_c + 2.0 h_c + no3_c', 'FNOR': '2.0 fdxrd_c + h_c + nadp_c <=> 2.0 fdxo_2_2_c + nadph_c', 'SQLS': '2.0 frdp_c + h_c + nadph_c --> nadp_c + 2.0 ppi_c + sql_c', 'PFK_ppi': 'f6p_c + ppi_c <=> fdp_c + h_c + pi_c'}
srtn_c	Serotonin	amines	3.18182	3.18182	0	{}	0	{}
strdnc_c	Stearidonic acid C18:4, n-3	fatty acids and lipids	1.45833	1.45833	0	{}	0	{}
stys_c	Stachyose	glycans	1.45833	1.45833	0.57471	{'GALIGH': '1Dgali_c + h2o_c <=> gal_c + inost_c', 'AGMIS': '1Dgali_c + sucr_c --> inost_c + raffin_c', 'STACHGALACT': 'h2o_c + stys_c <=> gal_c + raffin_c', 'SPP': 'h2o_c + suc6p_c --> pi_c + sucr_c', 'SPS': 'f6p_c + udpg_c --> h_c + suc6p_c + udp_c'}	1.11111	{'GALIGH': '1Dgali_c + h2o_c <=> gal_c + inost_c', 'AGMIS': '1Dgali_c + sucr_c --> inost_c + raffin_c', 'STACHGALACT': 'h2o_c + stys_c <=> gal_c + raffin_c', 'SPP': 'h2o_c + suc6p_c --> pi_c + sucr_c', 'PFK_ppi': 'f6p_c + ppi_c <=> fdp_c + h_c + pi_c', 'NAD_H2': 'h_c + nadh_c <=> h2_c + nad_c', 'SPS': 'f6p_c + udpg_c --> h_c + suc6p_c + udp_c'}
taur_c	Taurine C2H7NO3S	organosulfurs	11.6667	11.6667	1.78571	{'SERHL': 'ser__L_c --> 2amac_c + h2o_c', 'LCYSTCBOXL': 'Lcyst_c + h_c --> co2_c + taur_c', '2AMACSULT': '2amac_c + nadph_c + paps_c --> Lcyst_c + nadp_c + pap_c'}	6.66667	{'PSLS': 'h_c + pep_c + so3_c --> slp__L_c', 'SADT': 'atp_c + h_c + so4_c --> aps_c + ppi_c', 'LCYSTAT': 'Lcyst_c + akg_c <=> 3spyr_c + glu__L_c', 'PFK_ppi': 'f6p_c + ppi_c <=> fdp_c + h_c + pi_c', 'NAD_H2': 'h_c + nadh_c <=> h2_c + nad_c', 'LCYSTCBOXL': 'Lcyst_c + h_c --> co2_c + taur_c', 'SLDy': 'nadp_c + sl__L_c <=> 3spyr_c + h_c + nadph_c', 'PSLP': 'h2o_c + slp__L_c --> pi_c + sl__L_c', 'GTHA…
thbpt_c	Tetrahydrobiopterin	organonitrogens	4.66667	4.66667	0.50336	{'PTHPS_1': 'ahdt_c <=> 6pthp_c + h_c + pppi_c', 'SPR': '6pthp_c + 2.0 h_c + 2.0 nadph_c --> 2.0 nadp_c + thbpt_c'}	1.30435	{'GLUDy_1': 'glu__L_c + h2o_c + nadp_c <=> akg_c + 2.0 h_c + nadph_c + nh3_c', 'PRBT': 'h_c + nh3_c + prpp_c --> ppi_c + pram_c', 'PFK_ppi': 'f6p_c + ppi_c <=> fdp_c + h_c + pi_c', 'SPR': '6pthp_c + 2.0 h_c + 2.0 nadph_c --> 2.0 nadp_c + thbpt_c', 'ADK2_1': 'amp_c + h_c + pppi_c <=> adp_c + ppi_c', 'H2ASE_syn': 'h_c + nadph_c <=> h2_c + nadp_c', 'PTHPS': 'ahdt_c --> 6pthp_c + pppi_c'}
thm_c	Thiamin	vitamins	2.5	2.5	0.25997	{'THMP': 'h2o_c + thmmp_c --> pi_c + thm_c'}	1.15385	{'AHMMPS': 'air_c + 2.0 h_c --> 4ahmmp_c + gcald_c + pi_c', 'TMN': 'h2o_c + thm_c <-- 4ahmmp_c + 4mhetz_c + h_c', 'CYS': 'h2s_c + ser__L_c --> cys__L_c + h2o_c', 'NAR_syn_2': 'fdxo_2_2_c + h2o_c + no2_c <=> fdxrd_c + 2.0 h_c + no3_c', 'FNOR': '2.0 fdxrd_c + h_c + nadp_c <=> 2.0 fdxo_2_2_c + nadph_c', 'CBMK4': 'atp_c + co2_c + nh3_c <-- adp_c + cbp_c + h_c', 'SADT': 'atp_c + h_c + so4_c --> aps_c …
thmtp_c	Thiamin triphosphate C12H16N4O10P3S	vitamins	2.5	2.5	0.24712	{'TMDPPK': 'atp_c + thmpp_c --> adp_c + thmtp_c'}	0.98361	{'AHMMPS': 'air_c + 2.0 h_c --> 4ahmmp_c + gcald_c + pi_c', 'GLUDy_1': 'glu__L_c + h2o_c + nadp_c <=> akg_c + 2.0 h_c + nadph_c + nh3_c', 'TMN': 'h2o_c + thm_c <-- 4ahmmp_c + 4mhetz_c + h_c', 'SHL_c': 'h2s_c + h_c + ser__L_c --> cys__L_c + h2o_c', 'TMDPPK': 'atp_c + thmpp_c --> adp_c + thmtp_c', 'SADT': 'atp_c + h_c + so4_c --> aps_c + ppi_c', 'PRBT': 'h_c + nh3_c + prpp_c --> ppi_c + pram_c', 'S…
trypta_c	Tryptamine cytosol	aromatics	3.04348	3.04348	0.76923	{'LTDCL': 'h_c + trp__L_c --> co2_c + trypta_c'}	1.66667	{'ANS2': 'chor_c + nh4_c --> anth_c + h2o_c + h_c + pyr_c', 'NAR_syn_2': 'fdxo_2_2_c + h2o_c + no2_c <=> fdxrd_c + 2.0 h_c + no3_c', 'FNOR': '2.0 fdxrd_c + h_c + nadp_c <=> 2.0 fdxo_2_2_c + nadph_c', 'PFK_ppi': 'f6p_c + ppi_c <=> fdp_c + h_c + pi_c', 'LTDCL': 'h_c + trp__L_c --> co2_c + trypta_c'}
urcan_c	Urocanate	organic acids	7	7	0.84746	{'HISDr': 'his__L_c --> nh4_c + urcan_c'}	2.14286	{'HISDr': 'his__L_c --> nh4_c + urcan_c', 'SDPTA_2': 'glu__L_c + sl26da_c --> akg_c + sl2a6o_c', 'PFK_ppi': 'f6p_c + ppi_c <=> fdp_c + h_c + pi_c'}
13dpg_c	3-Phospho-D-glyceroyl phosphate	organic acids	14	14	2.77778	{}	6.66667	{'THIH': 'trdrd_c --> 2.0 h_c + trdox_c'}
2dhp_c	2-Dehydropantoate	organic acids	5.38462	5.38462	3.33333	{}	5.38462	{'OOR2r': 'akg_c + coa_c + fdxo_42_c <=> co2_c + fdxr_42_c + h_c + succoa_c', 'FRDO6r': 'fdxr_42_c + h_c + nad_c <=> fdxo_42_c + nadh_c'}
2ippm_c	2-Isopropylmaleate	organic acids	4.66667	4.66667	2.5	{}	4.66667	{'OOR2r': 'akg_c + coa_c + fdxo_42_c <=> co2_c + fdxr_42_c + h_c + succoa_c', 'FRDO6r': 'fdxr_42_c + h_c + nad_c <=> fdxo_42_c + nadh_c'}
2obut_c	2-Oxobutanoate	organic acids	8.75	8.75	4	{}	7.5	{'CITCIa': 'citm_c <=> citac_c + h2o_c', 'CITCIb': 'citac_c + h2o_c <=> r3mmal_c', 'ERTHMMOR': 'nad_c + r3mmal_c --> 2obut_c + co2_c + nadh_c', 'HSDA': 'hom__L_c --> 2obut_c + nh4_c', 'CITMS': 'accoa_c + h2o_c + pyr_c --> citm_c + coa_c + h_c', 'FE3t': 'fe3_e --> fe3_c'}
34hpp_c	3-(4-Hydroxyphenyl)pyruvate	organic acids	3.88889	3.88889	1.04167	{}	2.30769	{'CLt3_1pp': 'cl_c + h_c --> cl_p + h_p', 'THIH': 'trdrd_c --> 2.0 h_c + trdox_c'}
3dhq_c	3-Dehydroquinate	organic acids	5.38462	5.38462	1.66667	{}	3.52941	{'SELtpp': '2.0 h_p + sel_p --> 2.0 h_c + sel_c', 'SELTt': 'slnt_e <=> slnt_c'}
3dhsk_c	3-Dehydroshikimate	esters	5.38462	5.38462	1.66667	{}	3.52941	{'THIH': 'trdrd_c --> 2.0 h_c + trdox_c'}
3hpp_c	3-Hydroxypropanoate	organic acids	11.6667	11.6667	5.55556	{'APATr': 'ala_B_c + pyr_c <=> ala__L_c + msa_c'}	10	{'GLYCDH': 'glyc_c --> 3hppnl_c + h2o_c', 'THIH': 'trdrd_c --> 2.0 h_c + trdox_c'}
3mob_c	3-Methyl-2-oxobutanoate	organic acids	6.36364	6.36364	4	{}	6.36364	{'OOR2r': 'akg_c + coa_c + fdxo_42_c <=> co2_c + fdxr_42_c + h_c + succoa_c', 'FRDO6r': 'fdxr_42_c + h_c + nad_c <=> fdxo_42_c + nadh_c'}
4abut_c	4-Aminobutanoate	organic acids	7.77778	7.77778	2.38095	{}	6.66667	{'OOR2r': 'akg_c + coa_c + fdxo_42_c <=> co2_c + fdxr_42_c + h_c + succoa_c', 'FRDO6r': 'fdxr_42_c + h_c + nad_c <=> fdxo_42_c + nadh_c'}
[truncated: 156 more rows]

## Sheet: iML1515_xyl_aerobic
Producibility and optimization for 300 products in E. coli using D-xylose as the substrate under the aerobic condition
[truncated: 301 more rows]

[truncated: 23 more sheets: iML1515_xyl_anaerobic, iML1515_glc_aerobic, iML1515_glc_anaerobic, iJN1463_meoh_aerobic, iJN1463_glyc_aerobic, iJN1463_xyl_aerobic, iJN1463_glc_aerobic, iMM904_meoh_aerobic, iMM904_meoh_anaerobic, iMM904_glyc_aerobic, iMM904_glyc_anaerobic, iMM904_xyl_aerobic, iMM904_xyl_anaerobic, iMM904_glc_aerobic, iMM904_glc_anaerobic, iYO844_meoh_aerobic, iYO844_glyc_aerobic, iYO844_xyl_aerobic, iYO844_glc_aerobic, iSynCJ816_meoh_aerobic …]
