# Supplementary material for: Unveiling Metabolic Engineering Strategies by Quantitative Heterologous Pathway Design
Source: Adv Sci (Weinh). 2024 Oct 16;11(45):2404632. doi: 10.1002/advs.202404632 (PMC11615770; doi:10.1002/advs.202404632)
Supplement: Supplementary file 4 — Supporting Information [file ADVS-11-2404632-s003.xlsx]

## Sheet: Supporting Data 3
Supporting Data 3.Product yield for 300 products by CarveMe and CSMN using glucose as the substrate.
product id	name	yield_CarveMe (mmol/10mmol glucose)	yield_CSMN(mmol/10mmol glucose)
13dampp_c	1 3 Diaminopropane	0	13.7143
25dop_c	2,5-dioxopentanoate	0	13.3333
2hbut_c	2-Hydroxybutyrate	0	13.3333
2mbtoh_c	2 methyl 1 butanol C5H12O	0	8
2mm__R_c	(R)-2-Methylmalate	0	13.3333
2ppoh_c	2-Propanol	0	13.3333
34dhbald_c	3,4-dihydroxybenzaldehyde	0	7.01342
3aap_c	3-acetamidopropanal	0	10
3aib_c	L-3-Amino-isobutanoate	0	12.5
3dsphgn_c	3 Dehydrosphinganine C18H38NO2	0	2.35294
3mbald_c	3 Methylbutanal C5H10O	0	8.57143
3mox4hoxm_c	3-Methoxy-4-hydroxymandelate	0	4.96916
3moxtyr_c	3-Methoxytyramine	0	4.96916
3pop_c	3-Phosphonopyruvate	0	20
3uib_c	3-Ureidoisobutyrate	0	11.954
4pyrdx_c	4-Pyridoxate	0	6.9863
4tmeabut_c	4-Trimethylammoniobutanal	0	4.82645
5hoxindact_c	5-Hydroxyindoleacetaldehyde	0	4.57778
5hoxindoa_c	5-Hydroxyindoleacetate	0	4.72477
5htrp_c	5-Hydroxy-L-tryptophan	0	4.57778
6hoxmelatn_c	6hoxmelatn c	0	3.54779
C02356_c	(S)-2-Aminobutanoate	0	13.3333
C02442_c	N-methyltyraminium	0	4.96916
C06199_c	Hordenine	0	4.25982
C10164_c	Picolinic acid; pyridine-2-carboxylic acid	0	5.87079
CE2949_c	Oxoxanthurenate; 8-Hydroxy-4-oxo-3,4-dihydro-2-quinolinecarboxylate	0	4.88152
HC00460_c	2,5-dihydroxybenzoate	0	6.2069
HC00576_c	Homocarnosine	0	5.17413
HC01434_c	Oxalatosuccinate(3-)	0	14.7059
L_dpchrm_c	L-Dopachrome	0	6.46707
Lcyst_c	L-Cysteate	0	17.931
N1sprm_c	N1 Acetylspermine C12H31N4O	0	3.6452
Nacsertn_c	N-Acetylserotonin	0	4.03226
Rh3cit_c	(R)-(homo)3citrate	0	6.50602
abt_c	L Arabinitol C5H12O5	0	10.5224
aces_c	Acetic ester C4H8O2	0	12
acetone_c	Acetone	0	15
ach_c	Acetylcholine	0	5.5914
adpac_c	Adipic acid; hexane-1,6-dioic acid	0	7.05882
amuco_c	2-Aminomuconate	0	6.11111
aprut_c	N Acetylputrescine C6H15N2O	0	8
ascb__L_c	L-Ascorbate	0	10.2857
avite1_c	Alpha-Tocopherol	0	1.38925
bgly_c	N-Benzoylglycine	0	6.14379
bhb_c	(R)-3-Hydroxybutanoate	0	13.3333
btal_c	Butanal C4H8O	0	10.9091
carn_c	L-Carnosine	0	6.04651
caro_c	Beta-Carotene	0	1.05159
cyart_c	Cycloartenol	0	1.37662
cysam_c	Cysteamine C2H8NS	0	11.697
dtocophe_c	Delta-Tocopherol	0	1.52958
e4hglu_c	L erythro 4 Hydroxyglutamate C5H8NO5	0	10.3093
ergoth_c	Ergothioneine	0	3.67491
galt_c	Galactitol	0	9.23077
glutcon_c	Glutaconate	0	12.4138
glyb_c	Glycine betaine	0	7.42857
gtocophe_c	Gamma-Tocopherol	0	1.45604
gullac_c	L-Gulono-1,4-lactone	0	9.90476
guln__L_c	L-gulonate	0	9.90476
h4but_c	4-hydroxybutyrate	0	13.3333
histdnl_c	L-Histidinal	0	8.32
hspmd_c	Sym-Homospermidine	0	5.37634
hyptaur_c	Hypotaurine; 2-Aminoethanesulfinic acid	0	12.9268
iamoh_c	Isoamyl alcohol	0	8
ibtol_c	Isobutanol	0	8
ibutac_c	Isobutyl acetate C6H12O2	0	7.5
ind3eth_c	Indole 3 ethanol C10H11NO	0	4.72477
isobuta_c	Isobutyric acid	0	12
kynate_c	4-Hydroxy-2-quinolinecarboxylic acid	0	5.04831
lanost_c	Lanosterol C30H50O	0	1.37662
lnlc_c	Linoleic acid (all cis C18:2) n-6	0	2.30769
lnlnca_c	Alpha-Linolenic acid, C18:3, n-3	0	2.26415
lycop_c	Lycopene	0	1.05159
mepi_c	Metanephrine	0	4.12884
mmal_c	Methylmalonate C4H4O4	0	15
n4abutn_c	N4 Acetylaminobutanal C6H11NO2	0	8
normete__L_c	L-Normetanephrine	0	4.79184
ocdcal_c	Octadecanal C18H36O	0	2.26415
omhdecacid_c	W-hydroxydecanoicacid	0	4.13793
pcreat_c	Phosphocreatine	0	13.3333
phdp_c	Phytyl diphosphate	0	2.01139
pheac_c	Phenethyl acetate C10H12O2	0	4.82143
pheacgln_c	Alpha-N-Phenylacetyl-L-glutamine	0	4.17246
phytoe_c	All-trans-Phytoene	0	1.05159
psphings_c	Phytosphingosine C18H40NO3	0	2.26415
ptth_c	Pantetheine	0	4.04858
raffin_c	Raffinose C18H32O16	0	3.20988
retinal_c	All-trans-Retinal	0	2.10317
retn_c	Retinoate	0	2.1328
saccrp__L_c	L Saccharopine C11H19N2O6	0	5.18135
sarcs_c	Sarcosine C3H7NO2	0	16.7742
sbt__D_c	D-Sorbitol	0	9.23077
sphgn_c	Sphinganine C18H40NO2	0	2.30769
sphs1p_c	Sphingosine 1-phosphate	0	2.35294
sql_c	Squalene	0	1.38925
srtn_c	Serotonin	0	4.57778
strdnc_c	Stearidonic acid C18:4, n-3	0	2.22222
stys_c	Stachyose	0	2.42991
taur_c	Taurine C2H7NO3S	0	17.931
thbpt_c	Tetrahydrobiopterin	0	5.74586
thmtp_c	Thiamin triphosphate C12H16N4O10P3S	0	3.6671
trypta_c	Tryptamine cytosol	0	4.72477
N1aspmd_c	N1-Acetylspermidine	0	5.18135
acanth_c	N-Acetylanthranilate	0	6.2069
acon_T_c	Trans-Aconitate	0	13.3333
Lglyald_c	L Glyceraldehyde C3H6O3	0	19.2157
Largn_c	L-Arogenate	0	5.7085
adpoh_c	2-Hydroxyadipic Acid	0	10
34dhcinm_c	3,4-Dihydroxy-trans-cinnamate	0	5.96195
pea_c	Phenylethyl alcohol	0	5.7085
pprdn_c	Piperideine	0	9.00901
dopa_c	Dopamine	0	5.96195
rbt_c	Ribitol	0	10.5224
phlac_c	Phenyllactate	0	5.7085
nrpphr_c	Norepinephrine	0	5.7085
pad_c	2 Phenylacetamide C8H9NO	0	5.7085
btoh_c	Butanol	0	10
4hoxpac_c	4 Hydroxyphenylacetic acid C8H8O3	0	6.46707
salc_c	Salicylate	0	7.72603
galt1p_c	Galactitol 1-phosphate	0	8.95238
T4hcinnm_c	Trans 4 Hydroxycinnamate C9H7O3	0	5.96195
dopaqn_c	L-dopaquinone	0	6.2069
dhdascb_c	Dehydroascorbate	0	10.2857
dgal6p_c	D-Galactose 6-phosphate	0	9.59184
34dhphe_c	3,4-Dihydroxy-L-phenylalanine	0	5.96195
xylt_c	Xylitol C5H12O5	0	10.5224
gal__L_c	L-Galactose	0	9.59184
hmcr_c	Homocitrulline	0	8.19672
selcys_c	Selenocysteine	0	14.4444
glcr_c	D-Glucarate	0	11.4286
pta_c	Pentanoate	0	9.23077
tym_c	Tyramine	0	5.96195
1btol_c	1-Butanol	0	10
but_c	Butyrate	0	12
4crsol_c	P-Cresol	0.00024	3.93305
4hba_c	4-Hydroxy-benzyl alcohol	0.00024	6.69872
enter_c	Enterochelin	2	1.87387
arach_c	Arachidic acid	2.06897	2.06897
thmpp_c	Thiamine diphosphate	2.49084	3.72523
thm_c	Thiamin	2.49541	3.84462
thmmp_c	Thiamin monophosphate	2.50923	3.78431
ttdca_c	Tetradecanoate (n-C14:0)	3	3
frdp_c	Farnesyl diphosphate	3.02895	2.78947
fol_c	Folate	3.17881	3.08605
ribflv_c	Riboflavin C17H20N4O6	3.21513	3.02326
dhpt_c	Dihydropteroate	4.09639	3.8806
dca_c	Decanoate (n-C10:0)	4.28571	4.28571
tre_c	Trehalose	4.85714	4.89583
trp__L_c	L-Tryptophan	4.92754	4.72477
indpyr_c	Indolepyruvate C11H8NO3	5.10067	4.88152
nmn_c	NMN C11H14N2O8P	5.14286	4.92891
cdpea_c	CDPethanolamine C11H19N4O11P2	5.23636	5.16129
ind3ac_c	Indole 3 acetate C10H8NO2	5.27778	5.04831
acnam_c	N-Acetylneuraminate	5.49618	5.42714
pacald_c	Phenylacetaldehyde	5.69832	5.96195
phe__L_c	L-Phenylalanine	5.77086	5.7085
peamn_c	Phenethylamine	5.79545	5.7085
ppbng_c	Porphobilinogen	5.82996	5.81395
ggptrc_c	Gamma-glutamyl-putrescine	5.85366	5.81395
pac_c	Phenylacetic acid	5.92163	6.2069
dad_5_c	5'-Deoxyadenosine	5.93023	5.12315
thymd_c	Thymidine C10H14N2O5	5.95041	5.87084
gg4abut_c	Gamma-glutamyl-gamma aminobutyric acid	5.9751	6.06061
chor_c	Chorismate	6	5.96195
pphn_c	Prephenate	6	5.96195
4adcho_c	4-amino-4-deoxychorismate	6	5.96195
tyr__L_c	L-Tyrosine	6.02378	5.96195
phpyr_c	Phenylpyruvate	6.02378	5.96195
pap_c	Adenosine 3',5'-bisphosphate	6.0355	5.84456
paps_c	3'-Phosphoadenylyl sulfate	6.06241	5.62162
indole_c	Indole	6.15385	5.87079
din_c	Deoxyinosine	6.17247	5.88113
aps_c	Adenosine 5'-phosphosulfate	6.20061	5.74586
bzalc_c	Benzyl alcohol	6.24585	5.96195
4fumacac_c	4 Fumarylacetoacetate C8H6O6	6.24658	6.2069
4mlacac_c	4 Maleylacetoacetate C8H6O6	6.24658	6.2069
hgentis_c	Homogentisate C8H7O4	6.27235	6.2069
34hpp_c	3-(4-Hydroxyphenyl)pyruvate	6.27235	6.2069
adn_c	Adenosine	6.31579	5.99362
spmd_c	Spermidine	6.31579	6.19355
ins_c	Inosine	6.44979	6.1465
bzal_c	Benzaldehyde	6.55814	6.22407
gsn_c	Guanosine	6.6055	6.11765
pdx5p_c	Pyridoxine 5'-phosphate	6.62791	6.66667
pydxn_c	Pyridoxine	6.65693	6.66667
pyam5p_c	Pyridoxamine 5'-phosphate	6.66667	6.66667
xtsn_c	Xanthosine	6.7356	6.41975
dhpmp_c	Dihydroneopterin monophosphate	6.78869	6.08187
dcyt_c	Deoxycytidine	6.95652	6.84211
duri_c	Deoxyuridine	6.99029	7.02703
pydx5p_c	Pyridoxal 5'-phosphate	6.99029	6.9863
pydx_c	Pyridoxal	7.02439	6.9863
cyst__L_c	L-Cystathionine	7.05882	6.69834
orot5p_c	Orotidine 5'-phosphate	7.12871	7.17241
ump_c	UMP C9H11N2O9P	7.16418	7.17241
uri_c	Uridine	7.26115	7.37589
hxa_c	Hexanoate	7.5	7.5
bz_c	Benzoate	7.60181	7.3057
catechol_c	Catechol	7.63636	7.3057
anth_c	Anthranilate	7.87645	7.72603
4abz_c	4-Aminobenzoate	7.87645	7.72603
4hbz_c	4-Hydroxybenzoate	7.92233	7.72603
2ippm_c	2-Isopropylmaleate	8	8
ile__L_c	L-Isoleucine	8	8
leu__L_c	L-Leucine	8	8
met__L_c	L-Methionine	8	7.64228
skm_c	Shikimate	8.30957	8.26979
quin_c	Quinate	8.36066	8.26979
23dhb_c	2,3-Dihydroxybenzoate	8.41237	8.19608
acg5sa_c	N-Acetyl-L-glutamate 5-semialdehyde	8.47059	8.47458
lys__L_c	L-Lysine	8.52071	8.47458
5aptn_c	5-Aminopentanoate	8.52071	9.61538
5pmev_c	R 5 Phosphomevalonate C6H10O7P	8.57143	8.57143
mev__R_c	R Mevalonate C6H11O4	8.57143	8.57143
4mop_c	4-Methyl-2-oxopentanoate	8.57143	8.57143
pant__R_c	(R)-Pantoate	8.57143	8.57143
15dap_c	1,5-Diaminopentane	8.57143	8.47458
histd_c	L-Histidinol	8.64407	7.87879
L2aadp_c	L 2 Aminoadipate C6H10NO4	8.70968	10
3oxoadp_c	3-Oxoadipate	8.76923	8.78049
ccmuac_c	Cis,cis-Muconate	8.76923	8.78049
fc1p_c	L-Fuculose 1-phosphate	8.77419	8.95238
34dhbz_c	3,4-Dihydroxybenzoate	8.82012	8.78049
3dhq_c	3-Dehydroquinate	8.82012	8.78049
3dhsk_c	3-Dehydroshikimate	8.82012	8.78049
ipdp_c	Isopentenyl diphosphate	8.88889	8.19672
mnl_c	D-Mannitol	9.06667	9.23077
2dhp_c	2-Dehydropantoate	9.23077	9.23077
ncam_c	Nicotinamide	9.23077	8.59504
2oxoadp_c	2 Oxoadipate C6H6O5	9.31034	10.6931
nfmalm_c	N-Formyl maleamic acid	9.32039	9.23077
gam1p_c	D-Glucosamine 1-phosphate	9.37931	9.21569
glutar_c	Glutarate	9.6	11.0204
man_c	D-Mannose	9.71429	10
forglu_c	N-Formimidoyl-L-glutamate	9.76445	8.81356
urcan_c	Urocanate	9.76445	8.81356
his__L_c	L-Histidine	9.76445	8.81356
quln_c	Quinolinate	9.93103	10.2857
2dhglcn_c	2-Dehydro-D-gluconate	10	11.4286
6hnac_c	6-Hydroxynicotinate	10	9.89691
hcys__L_c	L-Homocysteine	10	9.36877
idon__L_c	L-Idonate	10	10.6667
val__L_c	L-Valine	10	10
arg__L_c	L-Arginine	10.0699	9.89691
malm_c	Maleamate	10.0971	9.89691
agm_c	Agmatine	10.1409	9.89691
mana_c	D-Mannonate	10.3311	9.90476
citr__L_c	L-Citrulline	10.3597	10.3093
orn_c	Ornithine	10.8271	10.7527
pro__L_c	L-Proline	10.8271	10.7527
btd_RR_c	R R 2 3 Butanediol C4H10O2	10.9091	10.9091
3mob_c	3-Methyl-2-oxobutanoate	10.9091	10.9091
ptrc_c	Putrescine	10.9091	10.7527
fruur_c	D-Fructuronate	11.0638	10.6122
5aop_c	5-Amino-4-oxopentanoate	11.7073	11.6279
3hmp_c	3-Hydroxy-2-methylpropanoate	12	12
actn__R_c	Acetoin	12	12
alac__S_c	(S)-2-Acetolactate	12	12
5oxpro_c	5-Oxoproline	12.2034	12.6582
gln__L_c	L-Glutamine	12.6316	12.6582
glu__L_c	L-Glutamate	13.0841	13.3333
4abut_c	4-Aminobutanoate	13.2075	13.3333
diact_c	Diacetyl C4H6O2	13.3333	13.3333
cys__L_c	L-Cysteine	13.3333	12.9268
ghb_c	Gamma-hydroxybutyrate	13.3333	13.3333
ppoh_c	1-Propanol	13.3333	13.3333
akg_c	2-Oxoglutarate	14.3396	14.7059
thr__L_c	L-Threonine	14.7368	14.2105
13ppd_c	1,3-Propanediol	14.7826	15
12ppd__S_c	(S)-Propane-1,2-diol	14.7826	15
12ppd__R_c	(R)-Propane-1,2-diol	14.7826	15
2obut_c	2-Oxobutanoate	15	15
acac_c	Acetoacetate	15	15
athr__L_c	L-Allo-threonine	15	15
glyc3p_c	Glycerol 3-phosphate	16.3855	16.2069
3hppnl_c	3-Hydroxypropanal	16.5854	16.875
lald__L_c	L-Lactaldehyde	16.5854	16.875
ppap_c	Propanoyl phosphate	17.1429	17.1429
succ_c	Succinate	17.1429	17.1429
ppa_c	Propionate (n-C3:0)	17.1429	17.1429
asn__L_c	L-Asparagine	18.4615	18.4615
etha_c	Ethanolamine	19.4286	23.2558
male_c	Maleate	19.4444	20
fum_c	Fumarate	19.4444	20
mal__L_c	L-Malate	19.4444	20
asp__L_c	L-Aspartate	19.4444	20
3hpp_c	3-Hydroxypropanoate	19.7183	20
ala_B_c	Beta-Alanine	19.7183	20
etoh_c	Ethanol	20	20
lac__L_c	L-Lactate	20	20
ala__L_c	L-Alanine	20	20
13dpg_c	3-Phospho-D-glyceroyl phosphate	21.1111	21.1765
oaa_c	Oxaloacetate	22.3529	22.9787
glyc__R_c	(R)-Glycerate	22.6866	23.2558
msa_c	Malonate semialdehyde	22.6866	22.9787
ser__L_c	L-Serine	22.6866	23.2558
hpyr_c	Hydroxypyruvate	26.6667	27.7778
ac_c	Acetate	30	30
gly_c	Glycine	38.8571	38.4
glx_c	Glyoxylate	52.4138	53.3333
